# Supplementary material for: High-density genetic map construction and quantitative trait loci analysis of the stony hard phenotype in peach based on restriction-site associated DNA sequencing
Source: BMC Genomics. 2018 Aug 14;19:612. doi: 10.1186/s12864-018-4952-y (PMC6092793; doi:10.1186/s12864-018-4952-y)
Supplement: Supplementary file 2 — Statistics for the data of RAD-seq in the parent plants and those of their individual offspring. (XLSX 21 kb) [file 12864_2018_4952_MOESM2_ESM.xlsx]

## Sheet: Additional file 2
Additional file 2: Statistics for the data of RAD-seq in the parent plants and those of their individual offspring.
sample	Total_reads	Total_base	MappedReads	Mapped Reads Rate(%)	Mapped Bases	Mapped Bases Rate(%)	Unique Mapped ReadssRate(%)	Unique Mapped BasesRate(%)	average_coverage	average_depth	GC (%)	Q20 (%)	Q30 (%)
1	4842248	711810456	3888344	80.3	567194711	79.68	68.01	67.48	20.49	249.41	39.68	97.22	92.84
2	5466876	809097648	4446574	81.34	653068855	80.72	69.04	68.5	20.98	287.18	39.68	97.25	92.91
3	4927168	726757280	3949976	80.17	578163055	79.55	68.41	67.86	20.47	254.24	39.53	97.21	92.81
4	5727582	844818345	4560503	79.62	667490135	79.01	67.88	67.34	20.69	293.52	39.52	97.25	92.89
5	6563614	961569451	5381984	82	781922585	81.32	69.79	69.2	21.21	343.84	39.57	97.28	92.95
6	4254980	621227080	3493055	82.09	505759966	81.41	70.43	69.83	20.45	222.4	39.46	97.2	92.72
7	4372204	638341784	3545856	81.1	513162446	80.39	69.69	69.06	20.34	225.65	39.47	97.21	92.81
8	5097206	744192076	4088680	80.21	592746506	79.65	68.31	67.82	20.59	260.65	39.66	97.27	92.92
9	6027630	886061610	4877949	80.93	711180577	80.26	70.58	70	21.94	312.73	38.37	97.07	92.56
10	5544490	815040030	4453905	80.33	649225058	79.66	70.03	69.44	21.65	285.48	38.41	96.85	92.13
11	5328896	783347712	4184003	78.52	610112995	77.89	67.98	67.43	21.61	268.29	38.58	96.8	92
12	5394918	793052946	4258247	78.93	620814268	78.28	68.03	67.47	21.42	272.99	38.63	96.84	92.09
13	4968302	735308696	4009152	80.69	589187914	80.13	70.39	69.89	21.31	259.08	38.54	96.89	92.2
14	5501490	811469775	4326074	78.63	632818947	77.98	68.18	67.61	21.64	278.27	38.5	96.79	91.98
15	6159030	908456925	4985938	80.95	730001070	80.36	70.05	69.53	22.08	321	38.72	96.86	92.12
16	6195976	907710484	5000201	80.7	726620469	80.05	69.91	69.34	21.79	319.52	38.51	96.91	92.23
17	6139624	896385104	4880646	79.49	705559463	78.71	69.42	68.72	22.05	310.26	38.37	96.77	91.84
18	4012484	585822664	3255926	81.14	471321680	80.45	69.95	69.35	21.24	207.26	38.64	96.81	92.02
19	6398690	934208740	5223397	81.63	756980062	81.03	70.55	70.03	22.16	332.87	38.54	96.89	92.17
20	5362214	788245458	4315877	80.49	629108924	79.81	69.73	69.14	21.6	276.64	38.56	96.84	92.03
21	6381090	938020230	5105096	80	744539951	79.37	69.3	68.75	22.23	327.4	38.57	96.82	91.96
22	4568670	671594490	3667654	80.28	534503352	79.59	69.52	68.91	21.09	235.04	38.55	96.95	92.29
23	5010546	736550262	4047824	80.79	590271368	80.14	70.25	69.68	21.56	259.56	38.51	96.92	92.23
24	4939372	726087684	3920194	79.37	571456522	78.7	68.76	68.18	21.14	251.29	38.49	96.92	92.24
25	4722860	698983280	3842625	81.36	564388760	80.74	70.38	69.84	21.2	248.18	38.53	96.98	92.36
26	4783634	705586015	3818546	79.83	558622357	79.17	69.24	68.66	21.45	245.64	38.44	96.92	92.21
27	4801212	708178770	3940685	82.08	577111986	81.49	71.27	70.76	21.46	253.77	38.46	96.95	92.29
28	5568124	815730166	4329785	77.76	628431621	77.04	67.85	67.2	21.23	276.34	38.3	96.98	92.36
29	3113044	454504424	2536640	81.48	367577246	80.87	70.22	69.69	20.24	161.64	38.53	96.86	92.01
30	4026702	587898492	3243781	80.56	469301185	79.83	69.35	68.72	20.92	206.37	38.55	96.92	92.2
31	4690594	684826724	3802578	81.07	551026848	80.46	70.59	70.06	21.35	242.3	38.49	96.97	92.3
32	5346758	785973426	4313546	80.68	629207338	80.05	70.09	69.54	21.47	276.68	38.37	96.82	91.98
33	5416064	801577472	4360666	80.51	640424762	79.9	69.95	69.4	21.49	281.62	38.43	96.87	92.08
34	6791318	998323746	5476420	80.64	798470964	79.98	70.04	69.46	22.61	351.11	38.44	97.03	92.47
35	6534912	960632064	5304293	81.17	773467270	80.52	70.53	69.96	22.04	340.12	38.35	97.06	92.54
36	6404924	947928752	5041661	78.72	740228137	78.09	68.2	67.65	22.14	325.5	38.48	97.08	92.6
37	6339978	935146755	5077471	80.09	742952482	79.45	69.39	68.83	22.59	326.7	38.56	97.01	92.42
38	6847284	1009974390	5570235	81.35	815330638	80.73	71.63	71.08	22.54	358.53	38.33	97.07	92.56
39	7226118	1058626287	5949632	82.34	864593821	81.67	71.54	70.96	22.36	380.19	38.51	97.11	92.64
40	4773670	696955820	3854604	80.75	558151092	80.08	69.87	69.29	21.75	245.44	38.7	97	92.32
41	5642446	823797116	4535388	80.38	656159824	79.65	69.83	69.19	21.95	288.53	38.41	97.02	92.44
42	6797982	992505372	5549944	81.64	804216488	81.03	70.88	70.35	22.56	353.64	38.52	97.11	92.63
43	6356444	937575490	5151245	81.04	753958515	80.42	70.29	69.75	22.22	331.54	38.51	96.8	91.92
44	6624690	977141775	5368359	81.04	785712508	80.41	70.77	70.21	22.2	345.5	38.36	96.84	92.03
45	6665778	976536477	5405818	81.1	785307243	80.42	70.36	69.77	22.02	345.32	38.51	96.91	92.15
46	5481632	800318272	4377490	79.86	633711123	79.18	69.48	68.89	21.79	278.66	38.45	96.79	91.8
47	6391302	933130092	4973677	77.82	719045512	77.06	67.75	67.07	21.94	316.19	38.41	96.81	91.95
48	6085610	888499060	4922950	80.89	713498680	80.3	70.22	69.71	21.92	313.75	38.59	96.89	92.12
49	5217842	767022774	4049281	77.6	590040271	76.93	67.39	66.79	21.72	259.46	38.71	96.85	92.06
50	5797892	852290124	4625558	79.78	674550524	79.15	69.92	69.36	22.05	296.62	38.46	96.91	92.17
51	4908156	721498932	3898470	79.43	568522690	78.8	68.81	68.25	21.5	250	38.58	96.84	92.03
52	5936002	878528296	4744220	79.92	696594632	79.29	69.25	68.7	22.15	306.31	38.64	96.88	92.12
53	5643246	832378785	4547095	80.58	665467550	79.95	69.85	69.3	21.98	292.63	38.59	96.89	92.12
54	5618720	828761200	4313104	76.76	631135969	76.15	66.96	66.42	22.01	277.53	38.63	96.86	92.07
55	5174836	758113474	4218942	81.53	613324036	80.9	71.04	70.49	21.67	269.7	38.49	96.93	92.2
56	4286264	625794544	3502630	81.72	507350224	81.07	71.06	70.5	21.62	223.1	38.69	96.87	92.01
57	4546272	663755712	3671340	80.75	531435825	80.06	70.12	69.53	21.49	233.69	38.65	96.9	92.15
58	4917636	717974856	4077083	82.91	591530221	82.39	71.82	71.38	21.96	260.11	38.73	96.93	92.19
59	5179926	761449122	4192583	80.94	611476368	80.3	71.02	70.46	21.65	268.89	38.47	96.88	92.15
60	4733778	695865366	3794438	80.16	553834241	79.59	69.87	69.37	21.21	243.54	38.52	96.93	92.23
61	5577806	819937482	4352271	78.03	634550093	77.39	67.95	67.39	21.43	279.03	38.42	96.84	92.06
62	5631724	833495152	4516346	80.19	663276930	79.58	69.23	68.69	21.33	291.66	38.57	96.91	92.21
63	5764156	850213010	4603084	79.86	673528142	79.22	69.54	68.97	21.45	296.17	38.45	96.92	92.2
64	6199146	914374035	5029188	81.13	736166737	80.51	70.78	70.24	21.98	323.72	38.45	96.88	92.14
65	6312682	924807913	5060410	80.16	734951370	79.47	70.48	69.86	21.67	323.18	38.29	96.94	92.28
66	4512844	658875224	3628196	80.4	525205145	79.71	70.16	69.56	20.68	230.95	38.39	96.92	92.16
67	4649478	678823788	3640940	78.31	526587227	77.57	68.44	67.79	20.73	231.56	38.31	96.92	92.22
68	6456212	942606952	5176103	80.17	750139110	79.58	69.69	69.18	21.77	329.86	38.49	96.91	92.18
69	5356122	787349934	4222649	78.84	615378936	78.16	68.84	68.24	21.51	270.6	38.45	96.82	92.01
70	6957194	1022707518	5536281	79.58	807107023	78.92	69.92	69.33	22.15	354.91	38.35	96.86	92.08
71	6313966	928153002	5075161	80.38	739847538	79.71	70.1	69.51	22.02	325.33	38.5	96.82	91.99
72	6006900	889021200	4817629	80.2	707649586	79.6	69.67	69.14	21.82	311.18	38.6	96.85	92.07
73	6151606	907361885	4897659	79.62	716865255	79.01	69.14	68.61	21.71	315.23	38.48	96.84	92.03
74	6211160	916146100	5112416	82.31	748629919	81.72	71.81	71.29	22.18	329.2	38.48	96.84	92.05
75	6573838	963067267	5233424	79.61	760344246	78.95	68.76	68.18	21.94	334.35	38.66	96.88	92.13
76	5152520	752267920	4103366	79.64	594032106	78.97	69.73	69.14	21.47	261.21	38.42	96.88	92.07
77	4523048	660365008	3594430	79.47	520290880	78.79	69.05	68.45	20.95	228.79	38.49	96.85	92.05
78	4046714	590820244	3286162	81.21	477008522	80.74	70.13	69.73	21.05	209.76	38.78	96.88	92.09
79	5268250	774432750	4241500	80.51	618478861	79.86	69.29	68.72	21.89	271.96	39.32	96.91	92.19
80	6056702	890335194	4880630	80.58	711909861	79.96	69.68	69.14	21.99	313.05	39.23	96.97	92.31
81	4926254	724159338	3949021	80.16	576066873	79.55	69.15	68.62	21.82	253.31	39.2	96.89	92.15
82	5606844	829812912	4578856	81.67	672694502	81.07	69.86	69.34	22.1	295.81	39.33	96.94	92.25
83	5838364	861158690	4618787	79.11	675917688	78.49	66.53	65.99	21.63	297.22	39.52	96.94	92.24
84	6027952	889122920	4790571	79.47	701151181	78.86	66.68	66.16	22.08	308.32	39.71	96.92	92.2
85	6137940	899208210	4938116	80.45	717327404	79.77	68.74	68.16	22.06	315.43	39.3	96.96	92.3
86	5105722	745435412	4215087	82.56	610304054	81.87	71.49	70.89	21.56	268.37	39.04	96.92	92.14
87	5481926	800361196	4367692	79.67	631767683	78.94	68.1	67.46	21.39	277.81	39.2	96.95	92.27
88	6808104	993983184	5442558	79.94	788649448	79.34	67.29	66.79	22.11	346.79	39.56	96.94	92.22
89	4448972	653998884	3597267	80.86	524246852	80.16	70.29	69.68	21.49	230.53	38.5	96.78	91.93
90	4936706	725695782	3943535	79.88	574867582	79.22	69.49	68.91	21.89	252.79	38.49	96.81	92
91	4214164	619482108	3402481	80.74	496165065	80.09	70.77	70.2	21.75	218.18	38.41	96.77	91.92
92	4585226	678613448	3679628	80.25	540236120	79.61	69	68.45	21.71	237.56	38.73	96.8	91.97
93	4935476	727982710	3936255	79.75	575876444	79.11	69.23	68.66	21.86	253.23	38.56	96.79	91.94
94	4724470	696859325	3790505	80.23	554583173	79.58	69.82	69.26	21.99	243.87	38.52	96.8	91.98
95	5048402	739590893	4067353	80.57	590794941	79.88	69.59	68.99	21.8	259.79	38.6	96.83	92.04
96	3899570	569337220	3115476	79.89	450850322	79.19	69.25	68.64	20.97	198.25	38.44	96.81	91.93
97	3522206	514242076	2811846	79.83	407016266	79.15	63.29	62.74	20.62	178.98	40.21	96.77	91.86
98	5070286	740261756	4167935	82.2	604138184	81.61	71.65	71.14	22.26	265.66	38.59	96.83	92.01
99	6392598	939711906	5178697	81.01	755264790	80.37	70.48	69.92	21.94	332.11	38.48	96.99	92.36
100	4508826	662797422	3640906	80.75	531341955	80.17	70.59	70.08	21.16	233.65	38.51	97	92.4
101	5784334	856081432	4609283	79.69	677099592	79.09	69.76	69.23	22.09	297.74	38.61	96.94	92.28
102	4982672	732452784	4056593	81.41	591474253	80.75	68.79	68.22	20.66	260.09	39.81	97.25	92.9
103	4748098	697970406	3769404	79.39	549904698	78.79	67.35	66.83	20.29	241.81	39.63	97.24	92.87
HJML	6744392	984681232	5424879	80.44	786395719	79.86	68.75	68.26	21.98	345.8	38.81	96.98	92.34
YM	15369964	2258343354	12381246	80.55	1818039933	80.5	63.62	63.59	24.84	799.45	38.48	97.02	92.45
