# Supplementary material for: High-density genetic map construction and quantitative trait loci analysis of the stony hard phenotype in peach based on restriction-site associated DNA sequencing
Source: BMC Genomics. 2018 Aug 14;19:612. doi: 10.1186/s12864-018-4952-y (PMC6092793; doi:10.1186/s12864-018-4952-y)
Supplement: Supplementary file 3 — 6150 SNP markers identified after filtering used to construct the linkage map in peach. (XLSX 2185 kb) [file 12864_2018_4952_MOESM3_ESM.xlsx]

## Sheet: Additional file 7
Additional file 3: 6,150 SNP markers identified after filtering used to construct the linkage map in peach.
Chr	Loci			102	103	10	11	12	13	14	15	16	17	18	19	1	20	21	22	23	24	25	26	27	28	29	2	30	31	32	33	34	35	36	3	4	5	6	7	8	9	46	47	48	49	50	51	52	53
scaffold_67_6551	<lmxll>		(ll,lm)	lm	lm	lm	lm	lm	ll	ll	ll	lm	ll	ll	lm	lm	ll	lm	lm	lm	ll	ll	lm	lm	ll	ll	lm	ll	lm	lm	ll	ll	lm	lm	lm	lm	lm	lm	ll	lm	ll	ll	lm	lm	ll	lm	lm	ll	ll
scaffold_143_738	<lmxll>		(ll,lm)	ll	lm	ll	ll	lm	lm	lm	ll	ll	lm	ll	lm	lm	lm	lm	lm	lm	lm	lm	lm	ll	ll	lm	ll	ll	ll	ll	ll	ll	ll	ll	lm	lm	lm	lm	lm	lm	ll	lm	lm	lm	ll	ll	lm	lm	lm
scaffold_143_6557	<lmxll>		(ll,lm)	lm	lm	lm	lm	lm	lm	ll	ll	ll	ll	ll	ll	ll	lm	ll	lm	lm	lm	lm	ll	lm	lm	lm	lm	ll	--	lm	lm	ll	lm	--	lm	lm	--	lm	ll	ll	lm	--	ll	ll	lm	ll	lm	lm	ll
scaffold_40_8620	<nnxnp>		(nn,np)	np	np	nn	nn	np	nn	nn	np	np	nn	np	np	nn	nn	np	np	nn	np	nn	np	np	np	np	np	nn	np	np	nn	nn	np	nn	np	nn	nn	np	nn	nn	np	nn	nn	nn	np	nn	np	nn	nn
scaffold_40_8766	<nnxnp>		(nn,np)	np	nn	nn	nn	nn	nn	nn	np	np	np	np	np	nn	np	nn	nn	np	nn	nn	nn	np	nn	np	np	np	np	nn	nn	nn	nn	np	np	np	nn	np	nn	nn	nn	nn	nn	nn	np	nn	np	np	np
scaffold_40_13583	<nnxnp>		(nn,np)	np	nn	nn	nn	np	nn	nn	np	np	nn	np	np	nn	nn	np	np	nn	np	nn	--	np	np	np	np	nn	--	np	nn	nn	np	nn	np	nn	nn	--	nn	nn	np	nn	np	nn	np	np	np	np	nn
scaffold_51_3911	<lmxll>		(ll,lm)	lm	ll	lm	ll	lm	ll	lm	lm	ll	lm	lm	lm	lm	ll	lm	ll	ll	ll	lm	ll	lm	ll	lm	lm	lm	lm	ll	ll	ll	ll	ll	ll	lm	lm	lm	lm	ll	ll	ll	lm	ll	ll	lm	ll	ll	ll
scaffold_51_3934	<nnxnp>		(nn,np)	np	nn	np	nn	np	nn	np	np	np	nn	nn	nn	nn	nn	np	np	np	nn	np	np	nn	np	np	nn	nn	nn	np	np	nn	nn	nn	nn	--	nn	np	nn	nn	np	np	nn	nn	np	np	nn	nn	nn
Pp03_89738	<nnxnp>		(nn,np)	np	nn	np	nn	np	nn	nn	nn	np	nn	np	nn	nn	np	np	nn	np	nn	np	np	np	nn	nn	--	nn	nn	nn	np	nn	np	nn	np	nn	nn	np	nn	nn	np	np	nn	np	nn	nn	nn	nn	--
Pp03_103788	<nnxnp>		(nn,np)	nn	nn	nn	np	nn	np	np	np	nn	np	nn	np	np	nn	nn	np	nn	np	nn	nn	nn	np	np	np	np	np	np	nn	np	nn	nn	nn	np	np	nn	np	np	nn	nn	np	nn	np	np	nn	np	np
Pp03_134401	<nnxnp>		(nn,np)	nn	nn	nn	np	nn	np	np	np	nn	np	nn	np	np	nn	nn	np	nn	np	nn	nn	nn	np	np	np	np	np	np	nn	np	nn	nn	nn	np	np	nn	np	np	nn	nn	np	nn	np	np	np	np	np
Pp03_157126	<nnxnp>		(nn,np)	nn	nn	nn	np	nn	np	np	np	nn	np	nn	np	np	nn	nn	np	nn	np	nn	nn	nn	--	np	np	--	np	np	nn	np	nn	nn	nn	np	np	nn	--	np	nn	nn	np	nn	np	np	np	np	np
Pp03_158823	<nnxnp>		(nn,np)	np	np	np	nn	np	nn	nn	nn	np	nn	np	nn	nn	np	np	nn	np	nn	np	np	np	nn	--	nn	nn	nn	nn	np	nn	np	np	--	nn	nn	np	nn	nn	np	np	nn	np	nn	nn	nn	nn	nn
Pp03_426744	<nnxnp>		(nn,np)	np	nn	np	nn	np	nn	nn	nn	np	nn	np	nn	nn	np	np	nn	np	--	np	np	np	nn	nn	nn	nn	--	nn	np	nn	np	nn	np	nn	nn	np	nn	nn	np	np	nn	np	nn	--	nn	nn	nn
Pp03_563325	<nnxnp>		(nn,np)	nn	np	nn	np	nn	np	np	np	nn	np	nn	np	np	nn	nn	np	nn	np	nn	nn	nn	np	--	np	np	np	np	nn	np	nn	nn	nn	np	np	nn	np	np	nn	nn	np	nn	np	np	np	np	np
Pp03_565116	<nnxnp>		(nn,np)	np	--	np	--	np	nn	nn	nn	np	nn	np	nn	--	np	np	nn	np	nn	np	np	np	np	nn	nn	nn	nn	np	np	nn	np	nn	np	nn	--	np	nn	nn	np	np	nn	np	np	nn	nn	nn	nn
Pp03_678965	<nnxnp>		(nn,np)	np	nn	np	nn	np	nn	--	nn	np	nn	np	nn	nn	np	--	nn	np	nn	np	np	np	nn	--	nn	--	nn	nn	np	nn	np	nn	np	nn	nn	np	nn	nn	np	--	nn	np	nn	nn	nn	nn	--
Pp03_682072	<nnxnp>		(nn,np)	nn	np	nn	np	nn	np	np	np	nn	np	nn	np	np	nn	nn	nn	nn	np	nn	nn	nn	np	--	np	nn	np	np	nn	np	nn	np	nn	np	np	nn	np	np	nn	nn	np	nn	np	np	np	np	np
Pp03_697890	<nnxnp>		(nn,np)	nn	np	nn	np	nn	np	np	np	nn	np	nn	np	np	nn	nn	np	nn	np	nn	nn	nn	np	np	np	np	np	np	nn	np	nn	nn	nn	np	np	nn	np	np	nn	nn	np	nn	--	np	np	nn	np
Pp03_704948	<nnxnp>		(nn,np)	np	nn	np	nn	np	--	nn	nn	np	nn	np	nn	nn	np	np	nn	np	nn	np	np	np	nn	nn	nn	nn	nn	nn	np	nn	np	np	np	nn	nn	--	nn	--	np	np	nn	np	np	nn	nn	nn	nn
Pp03_709188	<nnxnp>		(nn,np)	nn	np	nn	np	nn	--	np	np	nn	np	nn	np	np	nn	nn	--	nn	nn	nn	nn	nn	np	np	np	np	np	np	nn	np	nn	nn	nn	np	np	nn	np	np	nn	nn	np	nn	np	np	np	np	np
Pp03_724748	<nnxnp>		(nn,np)	np	nn	np	nn	np	nn	np	nn	np	nn	np	nn	nn	np	np	--	np	nn	np	np	np	nn	--	nn	nn	nn	nn	np	nn	np	np	np	nn	nn	np	--	--	np	np	nn	np	nn	nn	nn	nn	nn
Pp03_742389	<nnxnp>		(nn,np)	np	--	np	nn	np	nn	--	nn	np	nn	np	nn	nn	np	np	nn	np	nn	np	np	np	nn	np	nn	nn	nn	nn	np	nn	np	nn	np	nn	--	np	nn	nn	np	np	--	np	--	nn	np	nn	nn
Pp03_926648	<nnxnp>		(nn,np)	nn	np	nn	np	nn	np	np	np	nn	np	nn	np	np	nn	nn	np	nn	np	nn	nn	nn	np	--	np	np	np	np	nn	np	nn	nn	nn	np	np	nn	np	np	nn	nn	np	nn	np	np	np	np	np
Pp03_927076	<nnxnp>		(nn,np)	nn	np	nn	np	nn	--	np	np	nn	np	nn	np	np	nn	nn	np	nn	np	nn	nn	nn	np	np	--	np	np	np	nn	np	nn	np	nn	np	np	--	np	np	nn	nn	np	nn	--	np	np	np	np
Pp03_956260	<nnxnp>		(nn,np)	np	nn	np	--	np	nn	nn	nn	np	nn	np	nn	--	np	np	nn	np	nn	np	np	np	nn	nn	nn	nn	nn	nn	np	nn	np	np	np	nn	nn	np	nn	nn	np	np	--	np	nn	nn	nn	nn	nn
Pp03_985641	<nnxnp>		(nn,np)	nn	nn	nn	nn	nn	nn	nn	np	nn	np	np	nn	nn	np	nn	--	np	nn	nn	np	nn	np	nn	nn	nn	nn	--	np	np	nn	nn	np	np	np	np	nn	np	np	np	np	np	np	nn	nn	nn	nn
Pp03_985643	<nnxnp>		(nn,np)	nn	nn	nn	nn	nn	nn	np	np	nn	np	np	nn	nn	np	nn	nn	np	nn	nn	np	nn	np	nn	nn	nn	nn	nn	np	np	nn	nn	np	np	np	np	nn	np	np	np	np	np	np	nn	nn	nn	nn
Pp03_1146201	<nnxnp>		(nn,np)	--	np	np	nn	np	nn	nn	nn	np	nn	np	nn	--	np	np	nn	np	--	np	np	np	nn	np	nn	nn	nn	nn	np	--	np	np	np	nn	--	np	nn	nn	np	np	nn	np	--	nn	nn	nn	nn
Pp03_1265195	<nnxnp>		(nn,np)	nn	np	nn	np	nn	np	np	np	nn	np	nn	np	np	nn	nn	np	nn	--	nn	nn	nn	np	--	nn	np	np	np	nn	np	nn	nn	nn	np	np	nn	nn	np	nn	nn	np	nn	np	np	--	np	--
Pp03_1265248	<nnxnp>		(nn,np)	np	nn	np	nn	np	nn	nn	nn	np	nn	np	nn	nn	np	np	nn	np	--	np	np	np	nn	--	np	nn	nn	nn	np	nn	np	np	np	nn	nn	np	np	nn	np	np	nn	np	nn	nn	--	nn	--
Pp03_1296522	<nnxnp>		(nn,np)	nn	np	nn	np	nn	np	np	np	nn	np	nn	np	np	nn	nn	--	nn	np	nn	nn	nn	np	np	--	np	np	np	nn	np	nn	nn	nn	np	np	nn	np	np	nn	nn	np	nn	nn	np	np	np	np
Pp03_1392733	<nnxnp>		(nn,np)	np	nn	np	nn	np	nn	nn	--	np	nn	--	nn	nn	np	--	--	np	np	np	np	np	nn	nn	nn	nn	nn	np	np	nn	np	np	np	nn	nn	np	nn	np	np	np	nn	np	nn	nn	nn	nn	nn
Pp03_1423390	<nnxnp>		(nn,np)	nn	np	nn	np	nn	np	np	np	nn	np	nn	np	np	nn	nn	np	nn	np	nn	nn	nn	np	np	np	nn	np	np	nn	np	nn	np	nn	np	np	nn	np	nn	nn	nn	np	nn	np	np	np	np	np
Pp03_1423490	<nnxnp>		(nn,np)	np	nn	np	nn	np	--	nn	nn	np	nn	np	np	nn	np	np	nn	np	np	np	np	np	--	nn	nn	np	--	nn	np	nn	np	nn	np	nn	np	np	nn	nn	np	np	nn	np	--	nn	nn	nn	nn
Pp03_1442054	<nnxnp>		(nn,np)	nn	nn	nn	nn	--	nn	nn	nn	nn	nn	nn	np	nn	np	nn	nn	nn	nn	np	nn	np	nn	nn	np	np	nn	np	nn	np	nn	nn	nn	nn	nn	np	nn	nn	np	nn	nn	np	np	np	nn	np	--
Pp03_1484763	<nnxnp>		(nn,np)	nn	np	nn	np	nn	np	np	np	nn	np	nn	np	np	nn	nn	np	nn	np	nn	nn	nn	np	nn	np	--	np	np	nn	np	nn	--	nn	np	np	nn	--	np	nn	nn	np	nn	np	np	np	np	np
Pp03_1486593	<nnxnp>		(nn,np)	nn	--	nn	np	nn	--	np	np	nn	np	nn	np	np	nn	nn	np	nn	np	nn	nn	nn	np	--	np	np	np	np	nn	np	nn	np	nn	np	np	nn	np	np	nn	nn	np	nn	np	np	np	np	np
Pp03_1550887	<nnxnp>		(nn,np)	--	nn	np	nn	np	nn	nn	nn	np	nn	np	nn	nn	np	np	--	np	--	np	np	np	nn	--	nn	nn	nn	nn	np	nn	np	nn	np	nn	nn	np	--	nn	np	np	--	np	nn	nn	nn	nn	nn
Pp03_1588203	<nnxnp>		(nn,np)	nn	--	nn	np	nn	np	np	np	nn	np	nn	np	--	nn	nn	np	nn	np	nn	nn	nn	np	np	np	nn	np	np	nn	np	nn	--	nn	np	np	nn	--	--	nn	nn	nn	nn	--	np	np	np	np
Pp03_1659843	<nnxnp>		(nn,np)	np	--	np	nn	np	nn	nn	nn	np	nn	np	nn	nn	np	np	nn	np	np	np	np	np	nn	nn	nn	nn	nn	nn	np	nn	np	nn	np	nn	nn	np	--	nn	np	np	nn	np	nn	nn	np	nn	nn
Pp03_1660375	<nnxnp>		(nn,np)	--	--	np	nn	np	np	nn	nn	np	nn	np	nn	nn	np	np	nn	np	np	np	np	np	nn	nn	nn	--	nn	nn	np	nn	np	nn	np	--	nn	np	--	--	np	np	nn	np	nn	nn	nn	nn	nn
Pp03_1726190	<nnxnp>		(nn,np)	np	nn	np	nn	np	nn	--	nn	np	nn	np	nn	--	np	np	nn	np	nn	np	np	np	nn	nn	nn	--	nn	nn	np	nn	np	nn	np	nn	nn	np	nn	nn	np	np	nn	np	--	nn	nn	nn	nn
Pp03_1783236	<nnxnp>		(nn,np)	np	--	np	nn	np	nn	nn	nn	np	nn	np	--	nn	np	np	nn	np	nn	np	np	np	nn	nn	nn	--	nn	nn	np	nn	np	nn	np	np	nn	np	--	nn	np	np	nn	np	nn	nn	nn	nn	nn
Pp03_1783735	<nnxnp>		(nn,np)	nn	np	nn	np	nn	np	np	np	nn	np	nn	np	np	nn	nn	np	nn	np	nn	--	nn	--	np	np	np	np	np	nn	np	nn	nn	nn	np	np	nn	np	np	nn	nn	np	nn	np	np	np	--	np
Pp03_1818054	<nnxnp>		(nn,np)	nn	np	nn	np	nn	np	np	np	nn	np	nn	np	np	nn	nn	np	nn	np	nn	nn	nn	np	np	--	nn	np	--	nn	np	nn	nn	nn	np	np	nn	np	np	nn	nn	np	nn	np	np	np	np	np
Pp03_2130543	<nnxnp>		(nn,np)	np	--	np	nn	np	nn	--	nn	np	nn	--	nn	nn	np	np	nn	np	nn	np	np	np	nn	nn	nn	--	nn	nn	np	nn	np	nn	np	nn	nn	np	nn	nn	np	np	nn	np	--	nn	nn	np	nn
Pp03_2676907	<nnxnp>		(nn,np)	nn	np	nn	np	nn	--	np	np	nn	np	--	np	np	nn	nn	np	nn	np	nn	--	nn	np	nn	np	np	--	np	nn	np	np	nn	nn	np	np	nn	np	np	nn	nn	np	nn	np	np	np	np	np
Pp03_2818707	<nnxnp>		(nn,np)	np	nn	np	--	np	nn	nn	nn	np	nn	np	nn	--	np	np	nn	np	nn	np	np	np	nn	nn	--	--	nn	nn	np	nn	nn	np	np	nn	nn	np	nn	nn	np	np	nn	np	nn	nn	nn	nn	nn
Pp03_2818734	<nnxnp>		(nn,np)	nn	np	nn	--	nn	np	np	np	nn	np	nn	np	--	nn	nn	np	nn	np	nn	nn	nn	np	np	--	--	np	np	nn	np	np	nn	nn	np	np	nn	np	np	nn	nn	np	nn	np	np	np	np	np
Pp03_3385964	<nnxnp>		(nn,np)	np	nn	np	nn	np	nn	nn	np	np	nn	np	nn	nn	np	np	nn	np	nn	np	np	np	nn	nn	nn	--	--	--	np	np	nn	np	np	nn	nn	np	nn	--	np	np	np	np	nn	--	nn	nn	nn
Pp03_3500518	<nnxnp>		(nn,np)	nn	np	nn	np	nn	nn	np	nn	nn	np	nn	np	np	nn	nn	np	nn	np	nn	nn	nn	np	--	np	--	--	np	nn	np	np	nn	nn	np	np	nn	--	nn	nn	nn	np	nn	np	np	nn	np	np
Pp03_3500567	<nnxnp>		(nn,np)	np	nn	np	nn	np	np	nn	np	np	nn	np	nn	nn	np	np	nn	np	nn	np	np	np	nn	--	nn	--	--	nn	np	nn	nn	np	np	nn	nn	np	--	np	np	np	nn	np	nn	nn	np	nn	nn
Pp03_3641574	<nnxnp>		(nn,np)	nn	np	nn	np	nn	nn	np	nn	nn	np	nn	np	np	nn	nn	np	nn	np	nn	nn	nn	np	np	np	np	np	np	nn	np	np	nn	nn	np	np	nn	np	np	nn	nn	np	nn	np	np	np	np	np
Pp03_3647033	<nnxnp>		(nn,np)	nn	np	nn	np	nn	nn	np	nn	nn	np	nn	--	np	nn	nn	np	nn	np	nn	nn	nn	np	np	np	np	np	np	nn	np	np	nn	nn	np	np	--	np	np	nn	nn	np	nn	np	np	--	np	np
Pp03_3653519	<nnxnp>		(nn,np)	nn	np	nn	np	nn	nn	np	nn	nn	np	nn	np	np	nn	nn	np	nn	np	--	nn	nn	np	nn	np	--	--	np	nn	np	np	nn	nn	np	np	nn	--	np	nn	nn	np	nn	np	np	--	np	np
Pp03_3854350	<nnxnp>		(nn,np)	np	--	np	nn	np	np	nn	np	np	nn	np	nn	--	np	np	nn	np	nn	np	np	np	nn	nn	nn	nn	nn	nn	--	nn	nn	np	np	nn	nn	np	nn	nn	np	np	nn	np	nn	nn	--	nn	--
Pp03_3897142	<nnxnp>		(nn,np)	nn	np	nn	np	nn	nn	np	nn	nn	np	nn	np	np	nn	nn	--	nn	np	nn	nn	nn	np	np	np	np	np	np	nn	np	np	nn	nn	np	np	nn	np	np	nn	nn	np	nn	np	np	np	np	np
Pp03_3908378	<nnxnp>		(nn,np)	nn	np	nn	np	nn	nn	np	nn	nn	np	nn	np	np	nn	nn	np	nn	np	nn	nn	nn	np	np	np	--	np	np	nn	np	np	nn	nn	np	np	nn	np	np	nn	nn	np	nn	np	np	np	np	np
Pp03_3938759	<nnxnp>		(nn,np)	np	nn	np	--	np	np	nn	np	np	nn	np	nn	nn	np	np	nn	np	nn	np	np	np	nn	nn	nn	nn	nn	--	np	nn	nn	nn	np	nn	nn	np	nn	nn	np	np	nn	np	--	nn	nn	nn	nn
Pp03_3965593	<nnxnp>		(nn,np)	nn	np	nn	np	nn	nn	np	nn	nn	np	nn	np	np	nn	nn	np	nn	np	nn	nn	nn	np	np	np	--	np	np	nn	np	np	nn	nn	np	np	nn	np	np	nn	nn	np	nn	np	np	np	np	np
Pp03_3965745	<lmxll>		(ll,lm)	ll	lm	lm	lm	lm	ll	lm	ll	ll	lm	lm	lm	lm	ll	lm	ll	--	lm	lm	lm	ll	ll	lm	lm	lm	ll	lm	ll	ll	ll	lm	ll	lm	lm	ll	lm	lm	lm	ll	lm	ll	ll	ll	lm	lm	lm
Pp03_3976520	<nnxnp>		(nn,np)	np	nn	np	nn	np	np	nn	np	np	nn	np	nn	nn	np	np	nn	np	nn	np	np	np	--	--	nn	nn	nn	nn	np	nn	nn	np	np	nn	nn	np	nn	nn	np	np	nn	np	nn	nn	nn	nn	nn
Pp03_4016208	<nnxnp>		(nn,np)	nn	np	nn	np	nn	nn	np	nn	nn	np	nn	--	np	nn	nn	--	nn	np	nn	nn	nn	np	np	np	np	np	--	nn	np	np	nn	nn	np	np	nn	np	np	nn	nn	np	nn	np	np	np	np	nn
Pp03_4068415	<nnxnp>		(nn,np)	np	nn	np	nn	np	np	nn	np	np	nn	np	nn	nn	np	np	nn	np	nn	np	np	np	nn	--	nn	nn	nn	nn	np	nn	nn	np	np	--	nn	np	nn	nn	np	np	nn	np	nn	nn	nn	nn	nn
Pp03_4068638	<nnxnp>		(nn,np)	np	nn	np	nn	np	np	--	np	np	nn	np	nn	nn	np	np	nn	np	nn	np	np	np	nn	--	nn	nn	nn	nn	np	nn	nn	np	np	--	nn	np	nn	nn	np	np	nn	np	nn	nn	nn	nn	nn
Pp03_4068667	<nnxnp>		(nn,np)	nn	np	nn	np	nn	nn	--	nn	nn	np	nn	np	np	nn	nn	np	nn	np	nn	nn	nn	np	--	np	np	np	np	nn	np	np	nn	nn	--	np	--	np	np	nn	nn	np	nn	np	np	np	np	np
Pp03_4070170	<nnxnp>		(nn,np)	nn	np	nn	np	nn	nn	np	nn	nn	np	nn	np	np	nn	nn	np	nn	np	nn	nn	nn	np	np	np	np	np	np	nn	np	np	np	nn	np	--	nn	np	np	nn	nn	np	nn	np	np	np	np	np
Pp03_4133870	<nnxnp>		(nn,np)	nn	np	nn	np	nn	nn	np	nn	nn	np	nn	np	--	nn	nn	np	nn	np	nn	nn	nn	np	np	np	np	--	np	nn	np	np	nn	nn	np	np	nn	np	nn	nn	nn	np	nn	np	np	np	np	np
Pp03_4134055	<nnxnp>		(nn,np)	nn	np	nn	np	nn	nn	np	nn	nn	np	nn	np	nn	nn	nn	np	nn	np	nn	nn	nn	np	np	np	np	--	np	nn	np	np	nn	nn	np	np	nn	np	nn	nn	nn	np	nn	np	np	np	np	np
Pp03_4144992	<nnxnp>		(nn,np)	nn	--	nn	np	nn	nn	np	nn	nn	np	nn	np	np	nn	nn	np	nn	np	nn	nn	nn	--	--	np	np	np	np	nn	np	np	nn	nn	np	np	nn	np	np	nn	nn	np	nn	np	np	np	np	np
Pp03_4145006	<nnxnp>		(nn,np)	nn	--	nn	np	nn	nn	np	nn	nn	np	nn	np	np	nn	nn	np	nn	np	nn	nn	nn	--	--	np	np	np	np	nn	np	np	nn	nn	np	np	nn	np	np	nn	nn	np	nn	np	np	np	np	np
Pp03_4210868	<nnxnp>		(nn,np)	np	nn	np	nn	np	np	nn	np	np	nn	np	nn	--	np	np	nn	np	nn	np	np	np	nn	nn	np	nn	nn	nn	np	nn	nn	nn	np	nn	nn	np	nn	--	np	np	nn	np	nn	nn	nn	nn	nn
Pp03_4210971	<nnxnp>		(nn,np)	np	np	np	nn	np	np	nn	np	np	nn	np	nn	nn	np	np	nn	np	nn	np	np	np	np	np	nn	nn	nn	nn	np	nn	nn	nn	np	nn	nn	np	nn	nn	np	np	nn	np	nn	nn	nn	nn	nn
Pp03_4212110	<nnxnp>		(nn,np)	nn	np	nn	--	nn	nn	np	nn	nn	np	nn	np	np	nn	nn	np	nn	np	nn	nn	nn	np	--	np	np	np	np	nn	np	np	np	nn	np	np	nn	--	np	nn	nn	np	nn	np	np	np	np	np
Pp03_4221888	<nnxnp>		(nn,np)	nn	np	nn	np	nn	nn	np	nn	nn	np	nn	np	np	nn	nn	np	nn	nn	nn	nn	nn	np	np	np	np	--	np	nn	np	np	np	nn	--	np	nn	np	np	nn	nn	np	nn	np	np	np	np	np
Pp03_4222325	<nnxnp>		(nn,np)	nn	np	nn	np	nn	nn	np	nn	nn	np	nn	np	np	nn	nn	--	nn	np	nn	nn	nn	np	--	np	np	np	np	nn	np	np	np	nn	np	np	nn	np	np	nn	nn	np	nn	np	--	np	np	np
Pp03_4224886	<nnxnp>		(nn,np)	np	nn	np	np	np	np	nn	np	np	nn	np	nn	nn	np	np	--	np	nn	np	np	np	nn	--	nn	nn	nn	nn	np	nn	nn	--	np	nn	nn	np	nn	nn	np	np	nn	np	nn	nn	nn	nn	nn
Pp03_4243210	<lmxll>		(ll,lm)	lm	ll	ll	ll	ll	lm	--	lm	lm	ll	ll	ll	ll	lm	ll	lm	lm	ll	ll	ll	lm	lm	ll	ll	ll	lm	ll	--	lm	lm	ll	--	ll	ll	lm	ll	ll	ll	lm	ll	lm	lm	lm	ll	ll	ll
Pp03_4259258	<lmxll>		(ll,lm)	ll	lm	lm	lm	lm	ll	lm	ll	ll	lm	lm	lm	lm	ll	lm	ll	ll	lm	lm	lm	ll	ll	lm	lm	lm	ll	lm	ll	ll	ll	lm	ll	lm	lm	ll	lm	lm	lm	ll	lm	ll	ll	ll	lm	lm	lm
Pp03_4359783	<nnxnp>		(nn,np)	np	--	np	nn	np	np	nn	np	np	nn	np	nn	np	np	np	nn	np	nn	np	np	np	nn	nn	--	nn	nn	nn	np	nn	nn	np	np	--	nn	np	nn	--	np	np	nn	np	nn	nn	nn	nn	nn
Pp03_4359939	<nnxnp>		(nn,np)	nn	nn	nn	np	nn	nn	np	nn	nn	np	nn	np	--	nn	nn	np	nn	np	nn	nn	nn	np	np	np	np	np	np	nn	np	np	nn	nn	--	np	nn	np	np	nn	nn	np	nn	np	np	np	np	np
Pp03_4374001	<nnxnp>		(nn,np)	np	np	np	nn	np	np	nn	np	np	nn	np	nn	nn	np	np	nn	np	nn	np	np	np	nn	nn	nn	nn	nn	nn	np	nn	nn	np	np	nn	nn	np	nn	nn	np	np	nn	np	nn	nn	nn	nn	nn
Pp03_4397850	<nnxnp>		(nn,np)	nn	nn	nn	--	nn	nn	nn	nn	nn	np	nn	np	np	nn	nn	--	nn	np	nn	nn	nn	np	np	np	np	--	np	nn	np	np	nn	nn	np	np	nn	np	--	nn	nn	np	nn	np	np	np	np	--
Pp03_4419770	<nnxnp>		(nn,np)	np	np	np	nn	np	np	nn	np	np	nn	np	nn	nn	np	np	nn	np	nn	np	np	np	nn	nn	nn	nn	nn	nn	np	nn	nn	np	np	nn	nn	np	--	nn	np	np	nn	np	nn	nn	nn	nn	--
Pp03_4565051	<nnxnp>		(nn,np)	np	np	np	nn	np	np	nn	np	np	nn	np	nn	nn	np	np	nn	np	nn	np	np	np	nn	np	nn	nn	nn	--	np	nn	nn	np	np	nn	nn	nn	--	nn	np	np	nn	np	nn	nn	nn	np	nn
Pp03_4578300	<nnxnp>		(nn,np)	nn	nn	nn	np	nn	nn	np	nn	nn	np	nn	np	--	nn	nn	np	nn	np	nn	nn	nn	np	np	np	np	np	np	nn	np	np	nn	nn	np	np	np	np	np	nn	nn	np	nn	np	np	np	np	np
Pp03_4578597	<nnxnp>		(nn,np)	np	np	np	nn	np	np	nn	np	np	nn	np	nn	np	np	np	nn	np	nn	np	np	np	nn	--	nn	nn	--	nn	np	nn	nn	np	np	--	nn	nn	nn	nn	np	np	nn	--	nn	nn	--	nn	nn
Pp03_4591137	<nnxnp>		(nn,np)	np	np	np	nn	np	np	nn	np	np	nn	np	nn	--	np	np	nn	np	nn	np	np	np	nn	nn	--	np	nn	nn	np	nn	nn	np	np	np	nn	nn	np	nn	np	np	nn	np	nn	nn	nn	nn	nn
Pp03_4592422	<nnxnp>		(nn,np)	np	np	np	nn	np	np	nn	np	np	nn	np	nn	nn	np	np	nn	np	nn	np	np	np	nn	nn	nn	nn	nn	nn	np	nn	nn	np	np	nn	nn	nn	np	nn	np	np	nn	np	nn	nn	nn	nn	nn
Pp03_4598924	<nnxnp>		(nn,np)	np	np	np	nn	np	np	nn	np	np	nn	np	nn	nn	np	np	nn	np	nn	np	np	np	nn	nn	nn	nn	nn	nn	np	nn	nn	np	np	nn	nn	nn	np	nn	np	np	nn	np	nn	nn	nn	nn	nn
Pp03_4604069	<nnxnp>		(nn,np)	np	np	np	nn	np	np	nn	np	np	nn	np	nn	--	np	np	nn	np	nn	np	np	np	nn	--	nn	nn	nn	nn	np	nn	nn	np	np	nn	nn	nn	np	--	np	np	nn	np	nn	nn	nn	nn	nn
Pp03_4604133	<nnxnp>		(nn,np)	nn	nn	nn	np	nn	nn	np	nn	nn	np	nn	np	--	nn	nn	np	nn	np	nn	nn	nn	np	--	np	np	np	np	nn	np	np	nn	nn	np	np	np	nn	np	nn	nn	np	nn	np	np	np	np	np
Pp03_4604313	<nnxnp>		(nn,np)	np	np	np	nn	np	np	nn	np	np	nn	np	nn	--	np	np	nn	np	--	np	np	np	nn	--	nn	--	nn	nn	np	nn	nn	np	np	nn	nn	--	--	--	np	np	nn	np	nn	nn	nn	nn	nn
Pp03_4857295	<nnxnp>		(nn,np)	np	np	np	nn	np	np	nn	np	np	nn	np	nn	nn	np	np	nn	np	nn	np	np	np	nn	--	nn	nn	nn	nn	np	nn	nn	nn	np	nn	nn	nn	np	nn	np	np	nn	--	nn	nn	nn	nn	nn
Pp03_4857314	<nnxnp>		(nn,np)	np	np	np	nn	np	np	nn	np	np	nn	np	nn	nn	np	np	nn	np	nn	np	np	np	nn	--	nn	nn	nn	nn	np	nn	nn	nn	np	nn	nn	nn	np	nn	np	np	nn	--	nn	nn	nn	nn	nn
Pp03_4857339	<nnxnp>		(nn,np)	np	np	np	nn	np	np	nn	np	np	nn	np	nn	nn	np	np	nn	np	nn	np	np	np	nn	--	nn	nn	nn	nn	np	nn	nn	nn	np	nn	nn	nn	np	nn	np	np	nn	--	nn	nn	nn	nn	nn
Pp03_4909381	<nnxnp>		(nn,np)	nn	nn	nn	np	nn	nn	np	nn	nn	np	nn	np	--	nn	nn	np	nn	np	nn	nn	nn	np	np	np	np	np	np	nn	np	np	nn	nn	np	np	np	nn	np	nn	nn	np	nn	np	np	np	np	np
Pp03_4982249	<nnxnp>		(nn,np)	np	np	np	nn	np	np	nn	np	np	nn	np	nn	nn	np	np	nn	np	nn	np	np	np	nn	nn	nn	nn	nn	nn	np	nn	nn	np	np	nn	nn	nn	np	nn	np	np	nn	np	nn	nn	nn	nn	nn
Pp03_4982363	<nnxnp>		(nn,np)	np	np	np	nn	np	np	nn	np	np	nn	np	nn	nn	np	np	np	np	nn	np	np	np	nn	nn	nn	--	nn	nn	np	nn	nn	np	np	nn	nn	nn	np	nn	np	np	nn	np	nn	nn	nn	nn	nn
Pp03_4988195	<nnxnp>		(nn,np)	nn	nn	nn	np	nn	nn	np	nn	nn	np	nn	np	nn	nn	nn	np	nn	np	nn	nn	nn	np	np	np	np	np	np	nn	np	np	nn	nn	np	np	np	nn	np	nn	nn	np	nn	np	np	np	np	np
Pp03_4988259	<nnxnp>		(nn,np)	nn	nn	nn	np	nn	nn	--	nn	nn	--	nn	np	nn	nn	nn	np	nn	np	nn	nn	nn	np	np	np	--	np	np	nn	np	--	nn	nn	np	np	np	nn	np	nn	nn	np	nn	np	np	np	np	np
Pp03_5004033	<nnxnp>		(nn,np)	--	np	np	nn	np	np	nn	np	np	nn	np	nn	nn	np	np	--	np	nn	np	np	np	nn	nn	nn	--	nn	nn	np	nn	nn	np	np	--	nn	nn	np	nn	np	np	nn	np	nn	nn	nn	nn	nn
Pp03_5049028	<nnxnp>		(nn,np)	np	np	np	nn	np	np	nn	np	np	nn	np	nn	nn	np	np	nn	np	nn	np	np	np	nn	nn	nn	--	nn	nn	np	nn	nn	np	np	nn	nn	nn	np	--	np	np	nn	np	nn	nn	nn	nn	nn
Pp03_5189722	<nnxnp>		(nn,np)	nn	nn	nn	np	nn	nn	np	nn	nn	--	nn	np	np	nn	nn	np	nn	np	nn	nn	nn	np	np	np	np	--	np	nn	np	np	nn	nn	np	np	np	nn	--	nn	nn	np	nn	np	nn	np	np	np
Pp03_5299279	<nnxnp>		(nn,np)	np	--	nn	nn	nn	nn	nn	nn	nn	np	--	nn	nn	np	nn	np	np	np	np	--	np	nn	np	np	np	np	nn	np	np	nn	--	np	np	nn	np	nn	nn	nn	np	nn	nn	nn	nn	nn	nn	nn
Pp03_5658393	<hkxhk>		(hh,hk,kk)	hh	kk	hk	hk	hk	hh	kk	hh	hh	hk	hk	kk	kk	hh	hk	hk	hh	kk	hk	hk	hh	hk	kk	kk	kk	hk	kk	hh	hk	hk	hk	hk	kk	kk	hk	hk	kk	hk	hh	--	hh	hk	hk	kk	kk	kk
Pp03_5886025	<hkxhk>		(hh,hk,kk)	kk	hh	hk	hk	hh	kk	hh	kk	kk	hk	hk	hh	hh	kk	hk	hk	kk	hh	hk	hk	kk	hk	hh	hh	hh	hk	hh	kk	hk	hk	hk	hk	hh	hh	hk	hk	hh	hk	kk	hh	kk	hk	hk	hh	hh	hh
Pp03_6389903	<hkxhk>		(hh,hk,kk)	kk	hk	hk	hk	hh	kk	hh	kk	hk	hk	hk	hh	hh	kk	hk	hk	kk	hh	hk	hk	kk	hk	hh	hh	hh	hk	hh	kk	hk	hk	hh	--	hh	hh	hk	hk	hh	hk	kk	hh	kk	hk	hh	hh	hh	hh
Pp03_6469535	<hkxhk>		(hh,hk,kk)	--	hk	hk	hk	kk	hh	kk	hh	hk	hk	hk	kk	kk	hh	hk	hk	hh	kk	hk	hk	hh	hk	kk	kk	kk	hk	kk	hh	hk	kk	kk	hk	kk	kk	hk	hk	kk	hk	hh	kk	hh	hk	kk	kk	hk	kk
Pp03_6495985	<lmxll>		(ll,lm)	lm	lm	ll	lm	ll	lm	ll	lm	lm	lm	ll	ll	ll	lm	ll	lm	lm	ll	ll	ll	lm	--	ll	ll	--	lm	ll	lm	ll	ll	ll	lm	ll	ll	lm	ll	ll	ll	lm	ll	lm	lm	ll	ll	ll	ll
Pp03_6496341	<lmxll>		(ll,lm)	lm	lm	ll	lm	ll	lm	ll	lm	lm	lm	ll	ll	ll	lm	ll	lm	lm	ll	ll	ll	lm	lm	ll	ll	ll	lm	ll	lm	ll	ll	ll	lm	ll	ll	lm	ll	ll	ll	lm	ll	lm	lm	ll	ll	ll	ll
Pp03_6545904	<lmxll>		(ll,lm)	--	lm	ll	lm	ll	lm	ll	lm	lm	lm	ll	ll	--	lm	ll	lm	lm	ll	ll	ll	lm	lm	ll	ll	--	lm	ll	lm	ll	ll	ll	lm	ll	ll	--	ll	ll	ll	lm	ll	lm	lm	ll	ll	ll	ll
Pp03_6556077	<lmxll>		(ll,lm)	lm	lm	ll	lm	ll	lm	ll	lm	lm	lm	ll	ll	ll	lm	ll	lm	lm	ll	ll	ll	lm	lm	ll	ll	ll	lm	ll	lm	ll	ll	ll	--	ll	ll	--	lm	ll	ll	lm	ll	lm	--	ll	ll	ll	ll
Pp03_6585743	<lmxll>		(ll,lm)	lm	lm	ll	lm	ll	lm	ll	lm	lm	lm	ll	ll	ll	lm	ll	--	lm	ll	ll	ll	lm	lm	ll	ll	ll	lm	ll	lm	ll	ll	ll	--	ll	ll	lm	--	ll	ll	lm	ll	lm	lm	ll	ll	ll	ll
Pp03_6593528	<lmxll>		(ll,lm)	lm	--	ll	lm	ll	lm	ll	lm	lm	lm	ll	ll	ll	--	ll	lm	lm	ll	ll	ll	lm	lm	ll	--	ll	lm	ll	lm	ll	ll	ll	lm	ll	ll	lm	lm	ll	ll	lm	ll	--	lm	ll	ll	ll	ll
Pp03_6593537	<lmxll>		(ll,lm)	lm	--	ll	lm	ll	lm	ll	lm	lm	lm	ll	ll	ll	ll	ll	lm	lm	ll	ll	ll	lm	lm	ll	ll	ll	lm	ll	lm	ll	ll	ll	lm	ll	ll	lm	lm	ll	ll	lm	ll	--	lm	ll	ll	ll	ll
Pp03_6593565	<lmxll>		(ll,lm)	lm	--	ll	lm	ll	lm	ll	lm	lm	lm	ll	ll	ll	--	ll	lm	lm	ll	ll	ll	lm	lm	ll	ll	ll	lm	ll	lm	--	ll	ll	lm	ll	ll	lm	lm	ll	ll	lm	ll	--	lm	ll	ll	ll	ll
Pp03_6597191	<lmxll>		(ll,lm)	--	lm	ll	lm	ll	lm	ll	lm	lm	lm	ll	ll	ll	lm	ll	--	--	ll	ll	ll	lm	lm	ll	ll	ll	lm	ll	lm	ll	ll	ll	lm	ll	ll	lm	lm	ll	ll	lm	ll	lm	lm	ll	ll	ll	ll
Pp03_6603055	<lmxll>		(ll,lm)	--	lm	ll	lm	ll	lm	ll	lm	lm	lm	ll	ll	ll	lm	ll	lm	lm	ll	ll	ll	--	lm	ll	ll	ll	lm	ll	lm	ll	--	ll	lm	ll	ll	lm	lm	ll	ll	lm	ll	lm	--	ll	ll	ll	ll
Pp03_6836106	<hkxhk>		(hh,hk,kk)	hh	hk	hk	hk	kk	--	--	hh	hk	hk	hk	kk	kk	hh	hk	hk	hh	kk	hk	hk	hh	hk	kk	--	kk	hk	kk	hh	hk	--	kk	hk	kk	kk	hk	hh	kk	hk	hh	--	hh	hk	kk	kk	kk	kk
Pp03_6856349	<lmxll>		(ll,lm)	lm	lm	ll	lm	ll	lm	ll	lm	lm	lm	ll	ll	ll	lm	ll	lm	lm	ll	ll	ll	lm	--	ll	ll	ll	lm	ll	lm	ll	ll	ll	lm	ll	ll	lm	lm	ll	ll	lm	ll	lm	lm	ll	ll	ll	ll
Pp03_6856357	<lmxll>		(ll,lm)	lm	lm	ll	lm	ll	lm	ll	lm	lm	lm	ll	ll	ll	lm	ll	lm	lm	ll	--	ll	lm	--	ll	ll	ll	--	ll	lm	ll	ll	ll	lm	ll	ll	lm	lm	ll	ll	lm	ll	lm	lm	ll	ll	ll	ll
Pp03_6865389	<lmxll>		(ll,lm)	lm	lm	ll	lm	ll	lm	ll	lm	lm	lm	ll	ll	ll	lm	ll	--	lm	ll	ll	ll	lm	lm	ll	--	ll	lm	ll	lm	ll	ll	ll	lm	ll	ll	lm	lm	ll	ll	lm	ll	lm	lm	ll	ll	ll	ll
Pp03_6890057	<lmxll>		(ll,lm)	lm	lm	ll	lm	ll	lm	ll	lm	lm	--	ll	ll	ll	lm	ll	lm	lm	ll	ll	ll	lm	lm	ll	ll	ll	lm	ll	lm	ll	ll	ll	lm	ll	ll	lm	lm	ll	ll	lm	ll	lm	lm	ll	ll	ll	ll
Pp03_6890096	<lmxll>		(ll,lm)	lm	lm	ll	lm	ll	lm	ll	lm	lm	--	ll	ll	ll	lm	ll	lm	lm	ll	ll	ll	lm	lm	ll	ll	ll	lm	ll	lm	ll	ll	ll	lm	ll	ll	lm	lm	ll	ll	lm	ll	lm	lm	ll	ll	ll	ll
Pp03_6898083	<lmxll>		(ll,lm)	--	lm	ll	lm	ll	--	ll	--	lm	lm	ll	ll	ll	--	ll	lm	lm	ll	ll	ll	lm	lm	ll	ll	ll	lm	ll	lm	ll	ll	ll	lm	ll	ll	--	lm	ll	ll	lm	ll	lm	lm	ll	ll	ll	ll
Pp03_6907521	<lmxll>		(ll,lm)	--	lm	ll	lm	ll	lm	ll	lm	lm	lm	ll	ll	ll	lm	ll	lm	lm	ll	ll	ll	lm	lm	ll	ll	ll	lm	ll	lm	ll	ll	ll	lm	ll	ll	lm	lm	ll	ll	lm	ll	lm	lm	ll	ll	ll	ll
Pp03_6911159	<lmxll>		(ll,lm)	lm	--	ll	lm	ll	lm	ll	lm	lm	lm	ll	ll	ll	lm	--	lm	lm	ll	ll	ll	lm	lm	ll	ll	ll	lm	ll	lm	ll	ll	ll	lm	ll	ll	lm	lm	ll	ll	--	ll	lm	--	ll	ll	ll	ll
Pp03_7044802	<lmxll>		(ll,lm)	lm	lm	ll	lm	ll	lm	ll	lm	lm	lm	ll	ll	ll	lm	ll	lm	lm	ll	ll	ll	lm	lm	ll	ll	ll	lm	ll	lm	ll	ll	ll	lm	ll	ll	lm	lm	ll	ll	lm	ll	lm	lm	ll	ll	ll	ll
Pp03_7059470	<lmxll>		(ll,lm)	lm	lm	ll	lm	ll	lm	ll	lm	lm	lm	ll	ll	ll	lm	ll	lm	lm	ll	ll	ll	lm	lm	--	ll	ll	lm	--	lm	ll	ll	ll	lm	ll	ll	lm	lm	ll	ll	lm	ll	--	lm	ll	ll	ll	ll
Pp03_7069612	<lmxll>		(ll,lm)	lm	lm	ll	lm	ll	lm	ll	lm	lm	lm	ll	ll	ll	lm	ll	lm	lm	ll	ll	ll	lm	lm	ll	ll	ll	lm	ll	lm	ll	ll	ll	lm	ll	ll	lm	lm	ll	ll	lm	ll	lm	lm	ll	ll	ll	ll
Pp03_7437276	<hkxhk>		(hh,hk,kk)	hh	hk	hk	hk	kk	hh	kk	hh	hk	hk	hk	kk	kk	hh	hk	hk	hh	kk	hk	hk	hh	hk	kk	kk	kk	hk	kk	hh	hk	kk	kk	hk	kk	kk	hk	hh	kk	hk	hh	kk	hh	hk	kk	kk	kk	--
Pp03_7437382	<hkxhk>		(hh,hk,kk)	hh	hk	hk	hk	kk	hh	kk	hh	hk	hk	hk	kk	kk	hh	hk	hk	hh	kk	hk	hk	hh	hk	kk	kk	kk	hk	kk	hh	hk	kk	kk	hk	kk	kk	hk	hh	kk	hk	hh	kk	hh	hk	kk	kk	kk	--
Pp03_7556983	<hkxhk>		(hh,hk,kk)	kk	hk	hk	hk	hh	kk	hh	kk	hk	hk	hk	hh	hh	kk	hk	hk	kk	hh	hk	hk	kk	hk	hh	hk	hh	hk	hh	kk	hk	hh	hk	hk	hh	hh	hk	kk	hh	hk	kk	hh	kk	hk	hh	hh	hh	hh
Pp03_7591809	<hkxhk>		(hh,hk,kk)	hh	hk	hk	hk	kk	hh	kk	hh	hk	hk	hk	kk	kk	hh	hk	hk	hh	kk	hk	hk	hh	hk	kk	hk	kk	hk	kk	hh	hk	kk	hk	hk	kk	kk	hk	hh	kk	hk	hh	kk	hh	hk	kk	kk	kk	kk
Pp03_7691576	<hkxhk>		(hh,hk,kk)	hh	hh	hk	hk	kk	hh	--	hh	hk	hk	hk	kk	kk	hh	hk	hk	hh	kk	hk	hk	hh	hk	kk	hk	kk	hk	kk	hh	hk	kk	kk	hk	kk	kk	hk	hh	kk	hk	hh	kk	hh	hk	kk	kk	kk	kk
Pp03_7693409	<hkxhk>		(hh,hk,kk)	kk	kk	hk	hk	hh	kk	--	kk	hk	hk	hk	hh	hh	kk	hk	hk	kk	hh	hk	hk	kk	hk	hh	hk	hh	hk	hh	kk	hk	hh	hh	hk	hh	hh	hk	kk	hh	hk	kk	hh	kk	hk	hh	hh	hh	hh
Pp03_7763304	<hkxhk>		(hh,hk,kk)	kk	kk	hk	hk	hh	kk	hh	kk	hk	hk	hk	hh	hh	kk	hk	hk	kk	hh	hk	hk	kk	hk	hh	hk	hh	hk	hh	kk	hk	hh	hh	hk	hh	hh	hk	kk	hh	hk	kk	hh	kk	hk	hh	hh	--	hh
Pp03_7763334	<hkxhk>		(hh,hk,kk)	kk	kk	hk	hk	hh	kk	hh	kk	hk	hk	hk	hh	hh	kk	hk	hk	kk	hh	hk	hk	kk	hk	hh	hk	hh	hk	hh	kk	hk	hh	hh	hk	hh	hh	hk	kk	hh	hk	kk	hh	kk	hk	hh	hh	--	hh
Pp03_7775834	<hkxhk>		(hh,hk,kk)	kk	kk	hk	hk	hh	kk	hh	kk	hk	hk	hk	hh	--	kk	hk	hk	kk	hh	hk	hk	kk	hk	hh	hk	hh	hk	hh	kk	hk	hh	hh	hk	hh	hh	hk	kk	hh	hk	kk	hh	kk	hk	hh	hh	hh	hh
Pp03_7835974	<nnxnp>		(nn,np)	nn	--	nn	nn	nn	nn	np	np	nn	nn	np	nn	nn	np	nn	nn	nn	nn	np	nn	--	nn	nn	np	nn	nn	np	np	np	nn	np	np	nn	nn	np	np	nn	np	--	np	nn	nn	nn	nn	np	np
Pp03_7840366	<hkxhk>		(hh,hk,kk)	kk	kk	hk	hk	hh	kk	hh	kk	hk	hk	hk	hh	hh	kk	hk	hk	kk	hh	hk	hk	kk	hk	hh	hk	hh	hk	hh	kk	hk	hh	hh	hk	hh	hh	hk	kk	hh	hk	kk	hh	kk	hk	hh	hh	hh	hh
Pp03_7869711	<hkxhk>		(hh,hk,kk)	hh	hh	hk	hk	kk	hh	--	hh	hk	hk	hk	kk	kk	hh	hk	hk	hh	kk	hk	hk	hh	hk	kk	hk	kk	hk	kk	hh	hk	kk	kk	hk	kk	kk	hk	hh	kk	hk	hh	kk	hh	hk	kk	kk	--	kk
Pp03_7869742	<hkxhk>		(hh,hk,kk)	kk	kk	hk	hk	hh	kk	--	kk	hk	hk	hk	hh	hh	kk	hk	hk	kk	hh	hk	hk	kk	hk	hh	hk	hh	hk	hh	kk	hk	hh	hh	hk	hh	hh	hk	kk	hh	hk	kk	hh	kk	hk	hh	hh	--	hh
Pp03_7878662	<hkxhk>		(hh,hk,kk)	kk	kk	hk	hk	hh	kk	hh	kk	hk	hk	hk	hh	hh	kk	hk	hk	kk	hh	hk	hk	kk	hk	hh	hk	hh	hk	hh	kk	hk	hh	hh	hk	hh	hh	hk	kk	hh	hk	kk	hh	kk	hk	hh	hh	hh	hh
Pp03_7961490	<hkxhk>		(hh,hk,kk)	kk	hk	hk	hk	hh	kk	hh	kk	hk	hk	hk	hh	hh	kk	hk	hk	kk	hh	hk	hk	kk	hk	hh	hk	hh	hk	hh	kk	hk	hh	hh	--	hh	hh	hk	kk	hh	hk	kk	hh	kk	hk	hh	hh	hh	hh
Pp03_7977023	<hkxhk>		(hh,hk,kk)	hh	hk	hk	hk	kk	hh	kk	hh	hk	hk	hk	kk	kk	hh	hk	hk	hh	kk	hk	--	hh	hk	kk	hk	kk	hk	kk	hh	hk	kk	kk	hk	kk	kk	hk	hh	kk	hk	hh	kk	hh	hk	kk	kk	kk	--
Pp03_7981664	<hkxhk>		(hh,hk,kk)	kk	hk	hk	hk	hh	kk	hh	kk	hk	hk	hk	hh	hh	kk	hk	hk	kk	hh	hk	hk	kk	hk	hh	hk	hh	hk	hh	kk	hk	hh	hh	hk	hh	hh	kk	kk	hh	hk	kk	hh	kk	hk	hh	hh	--	hh
Pp03_7984873	<hkxhk>		(hh,hk,kk)	hh	hk	hk	hk	kk	hh	--	hh	hk	hk	hk	kk	kk	hh	hk	hk	hh	kk	hk	hk	hh	hk	kk	hh	kk	hk	kk	--	hk	kk	kk	hk	kk	kk	hk	hh	kk	hk	hh	kk	hh	hk	--	kk	kk	kk
Pp03_7984975	<hkxhk>		(hh,hk,kk)	hh	hk	hk	hk	kk	hh	--	hh	hk	hk	hk	kk	kk	hh	hk	hk	hh	kk	hk	hk	hh	hk	kk	hh	kk	hk	kk	--	hk	kk	kk	hk	kk	kk	hk	hh	kk	hk	hh	kk	hh	hk	--	kk	kk	kk
Pp03_7984996	<hkxhk>		(hh,hk,kk)	kk	hk	hk	hk	hh	kk	hh	kk	hk	hk	hk	--	hh	kk	hk	hk	kk	hh	hk	hk	kk	hk	hh	hk	hh	hk	hh	kk	hk	hh	hh	hk	hh	hh	kk	kk	hh	hk	kk	hh	kk	hk	hh	hh	hh	hh
Pp03_7985102	<hkxhk>		(hh,hk,kk)	hh	hk	hk	hk	kk	hh	kk	hh	hk	hk	hk	--	kk	hh	hk	hk	hh	kk	hk	hk	hh	hk	kk	hk	kk	hk	kk	hh	hk	kk	kk	hk	kk	kk	hh	hh	kk	hk	hh	kk	hh	hk	kk	kk	kk	kk
Pp03_7997156	<hkxhk>		(hh,hk,kk)	kk	hk	hk	hk	hh	kk	hh	kk	hk	hk	--	hh	hh	kk	hk	hk	kk	hh	hk	--	kk	hk	hh	hk	hh	hk	hh	kk	hk	hh	hh	hk	hh	hh	hk	kk	hh	hk	kk	hh	kk	hk	hh	--	--	--
Pp03_8003962	<hkxhk>		(hh,hk,kk)	hh	hk	hk	hk	kk	hh	kk	hh	hk	hk	hk	kk	kk	hh	hk	hk	hh	kk	hk	hk	hh	hk	kk	hk	kk	hk	kk	hh	hk	kk	kk	hk	kk	kk	hk	hh	kk	hk	hh	--	hh	hk	kk	kk	kk	kk
Pp03_8003989	<hkxhk>		(hh,hk,kk)	kk	kk	hk	hk	hh	kk	hh	kk	hk	hk	hk	hh	hh	kk	hk	hk	kk	hh	hk	hk	kk	hk	hh	hk	hh	hk	hh	kk	hk	hh	hh	hk	hh	hh	hk	kk	hh	hk	kk	--	kk	hk	hh	hh	hh	hh
Pp03_8003992	<hkxhk>		(hh,hk,kk)	hh	hk	hk	hk	kk	hh	kk	hh	hk	hk	hk	kk	kk	hh	hk	hk	hh	kk	hk	hk	hh	hk	kk	hk	kk	hk	kk	hh	hk	kk	kk	hk	kk	kk	hk	hh	kk	hk	hh	--	hh	hk	kk	kk	kk	kk
Pp03_8046712	<hkxhk>		(hh,hk,kk)	kk	kk	hk	hk	hh	kk	hh	kk	hk	hk	hk	hh	hh	kk	hk	hk	kk	hh	hk	hk	kk	hk	--	hk	hh	--	hh	kk	hk	hh	hh	--	hh	hh	--	kk	hh	hk	kk	hh	kk	hk	hh	--	hh	hh
Pp03_8135218	<hkxhk>		(hh,hk,kk)	kk	hk	hk	--	hh	kk	hh	kk	--	--	hk	hh	hh	kk	hk	hk	kk	hh	hk	hk	kk	hk	--	hk	hh	hk	hh	kk	hk	hh	hh	hk	hh	hh	hk	kk	hh	hk	kk	hh	kk	hk	hh	hh	hh	hh
Pp03_8148717	<hkxhk>		(hh,hk,kk)	hh	hk	hk	hk	kk	hh	kk	hh	hk	hk	hk	kk	kk	hh	hk	hk	hh	kk	hk	hk	hh	hk	--	hk	kk	hk	kk	hh	hk	kk	kk	hk	kk	kk	hk	hh	kk	hk	hh	kk	hh	hk	kk	kk	kk	kk
Pp03_8149250	<hkxhk>		(hh,hk,kk)	kk	hk	hk	hk	hh	--	hh	kk	hk	hk	hk	hh	hh	kk	hk	hk	kk	hh	hk	hk	kk	hk	hh	hk	hh	hk	hh	kk	hk	hh	hh	hk	hh	hh	hk	kk	hh	hk	kk	hh	kk	hk	hh	hh	hh	hh
Pp03_8149256	<hkxhk>		(hh,hk,kk)	hh	hk	hk	hk	kk	--	kk	hh	hk	hk	hk	kk	kk	hh	hk	hk	hh	kk	hk	hk	hh	hk	kk	hk	kk	hk	kk	hh	hk	kk	kk	hk	kk	kk	hk	hh	kk	hk	hh	kk	hh	hk	kk	kk	kk	kk
Pp03_8240734	<hkxhk>		(hh,hk,kk)	kk	kk	hk	hk	hh	kk	hh	kk	hk	hk	hk	hh	hh	kk	hk	hk	kk	hh	hk	--	hk	hk	hh	hk	hh	--	hh	kk	hk	hh	hh	hk	hh	hh	hk	kk	hh	hk	kk	hh	kk	hk	hh	hh	hh	hh
Pp03_8252655	<hkxhk>		(hh,hk,kk)	hh	hh	hk	hk	kk	hh	kk	hh	hk	hk	--	kk	kk	hh	hk	hk	hh	kk	hk	hk	hk	hk	kk	hk	kk	hk	kk	hh	hk	kk	hk	hk	kk	kk	hk	hh	kk	hk	hh	kk	hh	hk	kk	kk	kk	kk
Pp03_8252703	<hkxhk>		(hh,hk,kk)	hh	hh	hk	hk	kk	hh	kk	hh	hk	hk	--	kk	kk	hh	hk	hk	hh	kk	hk	hk	hk	hk	kk	hk	kk	hk	kk	hh	hk	kk	hk	hk	kk	kk	hk	hh	kk	hk	hh	kk	hh	hk	kk	kk	kk	--
Pp03_8253204	<hkxhk>		(hh,hk,kk)	kk	kk	hk	hk	hh	kk	hh	kk	hk	hk	hk	hh	hh	kk	hk	hk	kk	hh	hk	hk	hk	hk	hh	hk	hh	hk	hh	kk	hk	hh	hk	hk	hh	hh	hk	kk	hh	hk	kk	hh	kk	hk	hh	hh	hh	hh
Pp03_8259396	<hkxhk>		(hh,hk,kk)	hh	hh	hk	hk	kk	hh	kk	hh	hk	hk	hk	kk	kk	hh	hk	hk	hh	kk	hk	hk	hk	hk	kk	hk	kk	hk	kk	hh	hk	kk	kk	hk	kk	kk	hk	hh	kk	hk	hh	kk	hh	hk	kk	kk	kk	kk
Pp03_8259714	<hkxhk>		(hh,hk,kk)	hh	hh	hk	hk	kk	hh	kk	hh	hk	hk	hk	kk	kk	hh	hk	hk	hh	kk	hk	hk	hk	hk	kk	hk	kk	hk	kk	hh	hk	kk	hk	hk	kk	kk	hk	hh	kk	hk	hh	kk	hh	hk	kk	kk	kk	kk
Pp03_8264171	<hkxhk>		(hh,hk,kk)	kk	kk	hk	hk	hh	kk	hh	kk	hk	hk	--	--	hh	kk	hk	hk	kk	hh	hk	hk	hk	hk	hh	hk	hh	hk	hh	kk	hk	hh	hh	hk	hh	hh	hk	kk	--	hk	kk	hh	kk	hk	hh	hh	hh	hh
Pp03_8266772	<lmxll>		(ll,lm)	lm	lm	ll	lm	ll	lm	ll	lm	lm	lm	ll	ll	ll	lm	ll	lm	lm	ll	ll	ll	lm	lm	ll	lm	ll	lm	ll	lm	ll	ll	ll	lm	ll	ll	lm	lm	ll	ll	lm	ll	lm	lm	ll	ll	ll	ll
Pp03_8266808	<lmxll>		(ll,lm)	lm	lm	ll	lm	ll	lm	ll	lm	lm	lm	ll	ll	ll	lm	ll	lm	lm	ll	ll	ll	lm	lm	ll	lm	ll	lm	ll	lm	ll	ll	ll	lm	ll	ll	lm	lm	ll	ll	lm	ll	lm	lm	ll	ll	ll	ll
Pp03_8268501	<lmxll>		(ll,lm)	lm	lm	ll	lm	ll	lm	ll	lm	lm	lm	ll	ll	ll	lm	ll	lm	lm	ll	ll	ll	lm	lm	ll	ll	ll	lm	ll	lm	ll	ll	ll	lm	ll	ll	lm	lm	ll	ll	lm	ll	lm	lm	ll	ll	ll	ll
Pp03_8274325	<lmxll>		(ll,lm)	--	lm	ll	lm	ll	lm	ll	lm	lm	lm	ll	ll	ll	ll	ll	lm	lm	ll	ll	ll	lm	lm	ll	lm	ll	--	ll	lm	ll	ll	ll	--	ll	ll	lm	lm	ll	ll	lm	ll	lm	lm	ll	ll	ll	ll
Pp03_8274387	<lmxll>		(ll,lm)	lm	lm	ll	lm	ll	lm	ll	lm	lm	lm	ll	ll	ll	lm	ll	lm	lm	ll	ll	ll	lm	lm	ll	lm	ll	ll	ll	lm	ll	ll	ll	lm	ll	ll	lm	lm	ll	ll	lm	ll	lm	lm	ll	ll	ll	ll
Pp03_8274438	<lmxll>		(ll,lm)	lm	lm	ll	lm	ll	lm	ll	lm	lm	lm	ll	ll	ll	ll	ll	lm	--	ll	ll	ll	lm	lm	ll	lm	ll	ll	ll	lm	ll	ll	ll	lm	ll	ll	ll	lm	ll	ll	lm	ll	lm	lm	ll	ll	ll	ll
Pp03_8276199	<hkxhk>		(hh,hk,kk)	kk	kk	hk	hk	hh	kk	hh	kk	hk	hk	--	hh	hh	kk	hk	hk	kk	hh	hk	hk	--	hk	hh	hk	hh	hk	hh	kk	hk	hh	hk	hk	hh	hh	hk	kk	hh	hk	kk	hh	kk	hk	hh	hh	hh	hh
Pp03_8276347	<lmxll>		(ll,lm)	--	lm	ll	lm	ll	lm	ll	lm	lm	lm	--	ll	ll	lm	ll	lm	--	ll	ll	ll	--	lm	ll	lm	ll	lm	ll	lm	ll	ll	ll	lm	ll	ll	lm	lm	ll	ll	lm	ll	lm	lm	ll	ll	ll	ll
Pp03_8276465	<lmxll>		(ll,lm)	--	lm	ll	lm	ll	lm	ll	--	lm	lm	ll	ll	ll	lm	ll	lm	lm	ll	ll	ll	lm	lm	ll	lm	ll	lm	ll	lm	ll	ll	ll	lm	ll	ll	--	--	ll	ll	lm	ll	lm	lm	ll	ll	ll	ll
Pp03_8276516	<lmxll>		(ll,lm)	--	lm	ll	lm	ll	lm	ll	--	lm	lm	ll	ll	ll	lm	ll	lm	lm	ll	ll	ll	lm	lm	ll	lm	ll	lm	ll	lm	ll	ll	ll	lm	ll	ll	--	--	ll	ll	lm	ll	lm	lm	ll	ll	ll	ll
Pp03_8276564	<lmxll>		(ll,lm)	--	lm	ll	lm	ll	lm	ll	--	lm	lm	ll	ll	ll	lm	ll	lm	lm	ll	ll	ll	lm	lm	ll	lm	ll	lm	ll	lm	ll	ll	ll	lm	ll	ll	--	--	ll	ll	lm	ll	lm	lm	ll	ll	ll	ll
Pp03_8276595	<lmxll>		(ll,lm)	--	lm	ll	lm	ll	lm	ll	--	lm	lm	ll	ll	ll	lm	ll	lm	lm	ll	ll	ll	lm	lm	ll	lm	ll	lm	ll	lm	ll	ll	ll	lm	ll	ll	--	lm	ll	ll	lm	ll	lm	lm	ll	ll	ll	ll
Pp03_8358167	<nnxnp>		(nn,np)	np	np	nn	nn	np	nn	nn	nn	nn	np	--	np	np	nn	nn	np	np	np	np	nn	np	np	np	np	np	np	np	np	np	np	np	nn	np	nn	np	np	np	nn	np	np	nn	nn	nn	np	nn	np
Pp03_8448348	<lmxll>		(ll,lm)	lm	ll	ll	ll	ll	lm	ll	lm	lm	lm	ll	ll	ll	lm	lm	lm	lm	ll	ll	lm	lm	lm	ll	ll	ll	ll	ll	lm	lm	ll	ll	ll	ll	ll	ll	lm	ll	lm	lm	ll	lm	ll	lm	ll	ll	ll
Pp03_8493442	<hkxhk>		(hh,hk,kk)	hh	hh	hk	hk	kk	hh	kk	hh	hk	hk	hk	kk	kk	hh	hk	hk	hh	kk	hk	hk	hk	hk	kk	hk	kk	hk	kk	hh	hk	kk	kk	hk	kk	kk	hk	hh	kk	hk	hh	kk	hh	hk	kk	kk	kk	kk
Pp03_8500954	<hkxhk>		(hh,hk,kk)	hh	hh	hk	hk	kk	hh	kk	hh	hk	hk	hk	kk	kk	hh	hk	hk	hh	kk	hk	hk	hk	hk	--	hk	kk	hk	kk	hh	hk	kk	kk	hk	kk	kk	hk	hh	kk	hk	hh	kk	hh	hk	kk	kk	kk	--
Pp03_8504969	<hkxhk>		(hh,hk,kk)	kk	kk	hk	hk	hh	kk	--	kk	hk	hk	hk	--	hh	kk	hk	hk	kk	hh	hk	hk	hk	hk	hh	hk	hh	hk	hh	kk	hk	hh	hh	hk	hh	hh	hk	kk	hh	hk	kk	hh	kk	hk	hh	hh	hh	hh
Pp03_8530175	<hkxhk>		(hh,hk,kk)	kk	kk	hk	hk	hh	kk	hh	kk	hk	hk	hk	hh	--	kk	hk	hk	kk	hh	hk	hk	hk	hk	hh	hk	hk	hk	hh	kk	hk	hh	hh	hk	hh	hh	hk	kk	hh	hk	kk	hh	kk	hk	hh	hh	hh	hh
Pp03_8530248	<hkxhk>		(hh,hk,kk)	kk	kk	hk	hk	hh	kk	hh	kk	hk	hk	hk	hh	hh	kk	hk	hk	kk	hh	hk	hk	hk	hk	hh	hk	hk	hk	hh	kk	hk	hh	hh	hk	hh	hh	hk	kk	--	hk	kk	hh	kk	hk	hh	hh	hh	hh
Pp03_8560025	<hkxhk>		(hh,hk,kk)	hh	hh	hk	hk	kk	hh	kk	hh	hk	hk	hk	kk	kk	hh	hk	hk	hh	kk	hk	hk	hk	hk	kk	hk	hk	hk	kk	hh	hk	kk	kk	hk	kk	kk	hk	hh	kk	hk	hh	kk	hh	hk	kk	kk	kk	kk
Pp03_8562949	<hkxhk>		(hh,hk,kk)	kk	kk	hk	hk	hh	kk	hh	kk	hk	hk	hk	--	hh	kk	hk	hk	kk	hh	hk	hk	hk	hk	hh	hk	hk	hk	hh	kk	hk	hh	hh	hk	hh	hh	hk	kk	--	hk	kk	hh	kk	hk	hh	hh	hh	hh
Pp03_8562963	<hkxhk>		(hh,hk,kk)	kk	kk	hk	hk	hh	kk	hh	kk	hk	hk	hk	--	hh	kk	hk	hk	kk	hh	hk	hk	hk	hk	hh	hk	hk	hk	hh	kk	hk	hh	hh	hk	hh	hh	hk	kk	hh	hk	kk	hh	kk	hk	hh	hh	hh	hh
Pp03_8570477	<lmxll>		(ll,lm)	ll	lm	lm	lm	lm	ll	lm	ll	lm	ll	ll	ll	ll	lm	lm	ll	ll	ll	ll	ll	ll	ll	ll	ll	lm	lm	lm	ll	ll	ll	ll	lm	ll	ll	ll	ll	lm	ll	lm	lm	lm	ll	ll	lm	lm	lm
Pp03_8586562	<hkxhk>		(hh,hk,kk)	hh	hh	hk	hk	kk	hh	kk	hh	hk	--	hk	kk	kk	hh	hk	hk	hh	kk	hk	hk	--	hk	--	hk	hk	hk	kk	hh	hk	kk	kk	hk	kk	kk	hk	hh	kk	hk	hh	kk	hh	hk	kk	kk	kk	kk
Pp03_8613971	<hkxhk>		(hh,hk,kk)	hh	hh	hk	hk	kk	hh	kk	hh	hk	hk	hk	kk	kk	hh	hk	hk	hh	kk	hk	hk	hk	hk	kk	hk	hk	hk	kk	hh	hk	kk	kk	hk	kk	kk	hk	hh	kk	hk	hh	kk	hh	hk	kk	kk	kk	kk
Pp03_8623848	<hkxhk>		(hh,hk,kk)	kk	kk	hk	--	hh	kk	--	kk	hk	hk	hk	hh	hh	kk	hk	hk	kk	hh	hk	hk	hk	hk	hh	hk	hk	hk	hh	kk	hk	hh	hh	hk	hh	hh	hk	kk	hh	hk	kk	hh	kk	hk	hh	hh	hh	hh
Pp03_8623989	<hkxhk>		(hh,hk,kk)	kk	kk	hk	hk	hh	kk	hh	kk	hk	hk	hk	hh	hh	kk	hk	hk	kk	hh	hk	hk	hk	hk	hh	hk	hk	hk	hh	kk	hk	hh	hh	hk	hh	hh	hk	kk	hh	hk	kk	hh	kk	hk	hh	hh	hh	hh
Pp03_8655407	<hkxhk>		(hh,hk,kk)	hh	hh	hk	hk	kk	hh	kk	hh	hk	hk	hk	kk	kk	hh	hk	hk	hh	kk	hk	hk	hk	hk	kk	hk	--	hk	kk	hh	hk	kk	kk	hk	kk	kk	hk	hh	kk	hk	hh	kk	hh	hk	kk	kk	kk	kk
Pp03_8658280	<hkxhk>		(hh,hk,kk)	hh	hh	hk	hk	kk	hh	kk	hh	hk	hk	hk	kk	kk	hh	hk	hk	hh	kk	hk	hk	hk	hk	kk	hk	hk	hk	kk	hh	hk	kk	kk	hk	kk	kk	hk	hh	kk	hk	hh	kk	hh	hk	kk	kk	kk	kk
Pp03_8670066	<hkxhk>		(hh,hk,kk)	kk	kk	hk	hk	hh	kk	hh	kk	hk	hk	hk	hh	hh	kk	hk	hk	kk	hh	hk	hk	hk	hk	hh	hk	hk	hk	hh	kk	hk	hh	hk	hk	--	hh	hk	kk	hh	hk	kk	hh	kk	hk	hh	hh	hh	hh
Pp03_8719828	<hkxhk>		(hh,hk,kk)	kk	kk	hk	hk	hh	kk	--	kk	hk	hk	hk	hh	hh	kk	hk	hk	kk	hh	hk	hk	hk	hk	hh	hk	hk	hk	hh	kk	hk	hh	hk	hk	hh	hh	hk	kk	hh	hk	kk	hh	kk	hk	hh	hh	hh	hh
Pp03_8767706	<hkxhk>		(hh,hk,kk)	hh	hh	hk	hk	kk	hh	kk	hh	hk	hk	hk	kk	kk	hh	hk	hk	hh	kk	hk	hk	hk	hk	kk	hk	hk	hk	kk	hh	hk	kk	hk	hk	kk	kk	hk	hh	kk	hk	hh	kk	hh	hk	kk	kk	kk	kk
Pp03_8802876	<nnxnp>		(nn,np)	nn	nn	np	np	nn	nn	np	np	nn	np	nn	--	nn	nn	np	np	nn	np	np	np	nn	nn	--	np	nn	nn	np	np	nn	np	np	np	nn	nn	nn	np	np	nn	nn	np	nn	nn	np	nn	np	nn
Pp03_8802879	<nnxnp>		(nn,np)	nn	nn	np	np	nn	nn	np	np	nn	np	nn	--	nn	nn	np	np	nn	np	np	np	nn	nn	--	np	nn	nn	np	np	nn	np	np	np	nn	nn	nn	np	np	nn	nn	np	nn	nn	np	nn	np	nn
Pp03_8879576	<nnxnp>		(nn,np)	nn	np	nn	nn	nn	nn	np	nn	np	nn	nn	np	nn	nn	nn	np	np	nn	np	nn	np	nn	nn	np	np	np	np	np	np	np	nn	np	np	np	nn	nn	nn	np	nn	nn	nn	np	np	nn	nn	nn
Pp03_8900229	<hkxhk>		(hh,hk,kk)	kk	kk	hk	hk	hh	kk	hh	kk	hk	hk	hk	hh	hh	kk	hk	hk	kk	hh	hk	hk	hk	hk	hh	hk	--	hk	hh	kk	hk	hh	hk	hk	hh	hh	hk	kk	hh	hk	kk	hh	kk	hk	hh	hh	hh	hh
Pp03_8905246	<nnxnp>		(nn,np)	nn	nn	nn	nn	np	nn	nn	nn	np	nn	np	nn	nn	np	nn	nn	nn	nn	np	nn	nn	nn	np	nn	nn	np	np	np	np	nn	nn	nn	nn	np	nn	nn	nn	nn	np	nn	nn	nn	np	nn	np	nn
Pp03_9053015	<nnxnp>		(nn,np)	nn	nn	nn	np	np	nn	np	nn	np	np	nn	np	np	nn	nn	np	nn	np	nn	nn	np	np	np	np	nn	np	np	nn	nn	np	nn	np	np	np	np	nn	np	nn	nn	np	nn	np	np	np	np	np
Pp03_9053057	<nnxnp>		(nn,np)	nn	nn	nn	np	np	nn	np	nn	np	np	nn	np	np	nn	nn	np	nn	np	nn	nn	np	np	np	np	nn	np	np	nn	nn	np	nn	np	np	np	np	nn	np	nn	nn	np	nn	np	np	np	np	np
Pp03_9059268	<nnxnp>		(nn,np)	nn	nn	nn	np	np	nn	np	nn	np	np	nn	np	np	nn	nn	np	nn	np	nn	nn	np	np	np	np	nn	np	np	nn	nn	np	nn	np	np	np	np	nn	np	nn	nn	np	nn	np	np	np	np	np
Pp03_9076985	<nnxnp>		(nn,np)	nn	nn	nn	np	np	nn	np	nn	np	np	nn	np	np	nn	nn	np	nn	np	nn	nn	np	np	np	np	nn	--	np	nn	nn	np	nn	np	np	np	np	nn	np	nn	nn	np	nn	np	np	np	np	np
Pp03_9078134	<nnxnp>		(nn,np)	np	np	np	nn	nn	np	nn	np	nn	nn	np	nn	nn	np	np	nn	np	nn	np	np	nn	nn	nn	nn	np	nn	nn	np	np	nn	np	nn	nn	nn	nn	np	nn	np	np	nn	np	nn	nn	nn	nn	nn
Pp03_9181884	<lmxll>		(ll,lm)	lm	lm	ll	lm	ll	lm	ll	lm	lm	lm	ll	ll	ll	lm	ll	lm	lm	ll	ll	ll	lm	lm	ll	lm	ll	lm	ll	lm	ll	ll	ll	--	ll	ll	lm	lm	ll	ll	lm	ll	lm	lm	ll	ll	ll	ll
Pp03_9257756	<hkxhk>		(hh,hk,kk)	hh	hh	hk	hk	kk	hh	--	hh	hk	hk	hk	kk	kk	hh	hk	hk	hh	kk	hk	hk	hk	hk	kk	hk	--	hk	kk	hh	hk	kk	hk	--	kk	kk	hk	hh	kk	hk	hh	kk	hh	hk	kk	kk	kk	kk
Pp03_9257772	<hkxhk>		(hh,hk,kk)	kk	kk	hk	hk	hh	kk	--	kk	hk	hk	hk	hh	hh	kk	hk	hk	kk	hh	hk	hk	hk	hk	hh	hk	--	hk	hh	kk	hk	hh	hk	--	hh	hh	hk	kk	hh	hk	kk	hh	kk	hk	hh	hh	hh	hh
Pp03_9264990	<lmxll>		(ll,lm)	lm	lm	ll	lm	ll	lm	ll	lm	lm	lm	ll	ll	ll	lm	ll	lm	lm	ll	ll	ll	lm	lm	ll	--	ll	lm	ll	lm	ll	ll	ll	--	ll	ll	lm	lm	ll	ll	lm	ll	lm	lm	ll	ll	ll	ll
Pp03_9282288	<nnxnp>		(nn,np)	nn	nn	nn	np	np	nn	nn	nn	np	np	nn	np	np	nn	nn	np	nn	np	nn	nn	np	np	np	np	nn	np	np	nn	nn	np	nn	np	np	np	np	nn	np	nn	nn	np	nn	nn	np	np	np	np
Pp03_9282294	<nnxnp>		(nn,np)	np	np	np	nn	nn	np	np	np	nn	nn	np	nn	nn	np	np	nn	np	nn	np	np	nn	nn	nn	nn	np	nn	nn	np	np	nn	np	nn	nn	nn	nn	np	nn	np	np	nn	np	np	nn	nn	nn	nn
Pp03_9283386	<hkxhk>		(hh,hk,kk)	kk	kk	hk	hk	hh	kk	hk	kk	hk	hk	hk	hh	hh	kk	hk	hk	kk	hh	hk	hk	hk	hk	hh	hk	hk	hk	hh	kk	hk	hh	hk	hk	hh	hh	hk	kk	hh	hk	kk	hh	kk	kk	hh	hh	hh	hh
Pp03_9304721	<nnxnp>		(nn,np)	nn	nn	nn	np	np	nn	nn	nn	np	np	nn	np	np	nn	nn	np	nn	np	nn	nn	--	np	np	np	nn	np	np	--	nn	np	nn	np	np	np	np	nn	--	nn	nn	np	nn	nn	np	np	np	np
Pp03_9343099	<nnxnp>		(nn,np)	nn	nn	nn	np	np	--	nn	nn	np	np	nn	np	np	nn	nn	np	nn	np	nn	nn	np	np	np	np	nn	np	np	nn	nn	np	np	np	np	np	np	nn	np	nn	nn	np	nn	nn	np	np	np	np
Pp03_9346414	<nnxnp>		(nn,np)	nn	nn	nn	np	np	nn	nn	nn	np	np	nn	--	np	nn	nn	np	nn	np	nn	nn	np	np	np	np	nn	np	np	nn	nn	np	np	np	np	np	np	nn	np	nn	nn	np	nn	nn	np	np	np	np
Pp03_9346416	<nnxnp>		(nn,np)	np	np	np	nn	nn	np	np	np	nn	nn	np	--	nn	np	np	nn	np	nn	np	np	nn	nn	nn	nn	np	nn	nn	np	np	nn	nn	nn	nn	nn	nn	np	nn	np	np	nn	np	np	nn	nn	nn	nn
Pp03_9350698	<nnxnp>		(nn,np)	np	np	np	nn	nn	np	np	np	nn	nn	np	nn	nn	np	np	nn	np	nn	np	np	nn	nn	--	nn	np	nn	nn	np	np	nn	nn	nn	nn	nn	nn	np	nn	np	np	nn	np	np	nn	--	nn	nn
Pp03_9704592	<hkxhk>		(hh,hk,kk)	kk	kk	hk	hk	hh	kk	hk	kk	hk	hk	hk	hh	hh	kk	hk	hk	kk	hh	hk	hk	hk	hk	hh	hk	hk	hk	hh	kk	hk	hh	hh	hk	hh	hh	hk	kk	hh	hk	kk	hh	kk	--	hh	hh	hh	hh
Pp03_9704672	<hkxhk>		(hh,hk,kk)	kk	--	hk	hk	hh	kk	hk	kk	hk	hk	hk	hh	hh	kk	hk	hk	kk	hh	hk	hk	hk	hk	hh	hk	hk	hk	hh	kk	hk	hh	hh	hk	hh	hh	hk	kk	hh	hk	kk	hh	kk	--	hh	hh	hh	hh
Pp03_9801670	<lmxll>		(ll,lm)	ll	ll	lm	ll	lm	--	ll	ll	lm	lm	--	lm	ll	ll	lm	lm	ll	lm	--	ll	ll	ll	lm	ll	ll	lm	lm	ll	lm	lm	lm	ll	lm	lm	--	ll	lm	lm	ll	lm	ll	ll	lm	lm	lm	ll
Pp03_9849918	<lmxll>		(ll,lm)	ll	ll	ll	ll	lm	ll	lm	ll	lm	lm	ll	lm	lm	ll	lm	lm	ll	lm	lm	ll	ll	--	lm	ll	ll	lm	lm	ll	ll	lm	lm	lm	lm	lm	ll	ll	lm	lm	ll	lm	ll	ll	lm	ll	lm	lm
Pp03_10041155	<hkxhk>		(hh,hk,kk)	hh	hk	hk	hk	kk	hh	hk	hh	hk	hk	hk	kk	kk	hh	hk	hk	hh	kk	hk	hk	hk	hk	kk	hk	hk	hk	kk	hh	hk	kk	kk	hk	kk	kk	hk	hh	kk	hk	hh	kk	hh	hh	kk	kk	kk	kk
Pp03_10107835	<hkxhk>		(hh,hk,kk)	kk	kk	hk	hk	hh	kk	hk	kk	hk	hk	hk	hh	hh	kk	hk	hk	kk	hh	hk	hk	hk	hk	hh	hk	hk	hk	hh	kk	hk	hh	hh	hk	hh	hh	hk	kk	hh	hk	kk	hh	kk	kk	hh	hh	hh	hh
Pp03_10192209	<hkxhk>		(hh,hk,kk)	hh	hk	hk	hk	kk	hh	hk	hh	hk	hk	hk	kk	kk	hh	hk	hk	hh	kk	hk	hk	hk	hk	kk	hk	hk	hk	kk	hh	hk	kk	hk	hk	kk	kk	--	hh	kk	hk	hh	kk	hh	hh	kk	kk	kk	kk
Pp03_10218170	<hkxhk>		(hh,hk,kk)	kk	hk	hk	hk	hh	kk	hk	kk	hk	hk	hk	hh	hh	kk	hk	hk	kk	hh	hk	hk	hk	hk	hh	hk	hk	hk	hh	kk	hk	hh	hk	hk	hh	hh	hk	kk	hh	hk	kk	--	kk	kk	hh	hh	hh	hh
Pp03_10322475	<hkxhk>		(hh,hk,kk)	hh	hk	hk	hk	kk	hh	hk	hh	hk	hk	hk	kk	kk	hh	hk	hk	hh	kk	hk	hk	hk	hk	kk	hk	hk	hk	kk	hh	hk	kk	kk	hk	kk	kk	hk	hh	kk	hk	hh	kk	hh	hh	kk	kk	kk	kk
Pp03_10376255	<hkxhk>		(hh,hk,kk)	hh	hk	hk	hk	kk	hh	hk	hh	hk	hk	hk	kk	kk	hh	hk	hk	hh	kk	hk	hk	hk	hk	kk	hk	hk	hk	kk	hh	hk	kk	hk	hk	kk	kk	hk	hh	kk	hk	hh	kk	hh	hh	kk	kk	kk	kk
Pp03_10382955	<hkxhk>		(hh,hk,kk)	kk	hk	--	hk	hh	kk	--	kk	hk	hk	hk	hh	hh	kk	hk	hk	kk	hh	hk	hk	hk	hk	hh	hk	hk	hk	hh	kk	--	hh	hk	hk	hh	--	hk	kk	hh	hk	kk	hh	kk	kk	hh	hh	hh	hh
Pp03_10400452	<hkxhk>		(hh,hk,kk)	hh	hk	hk	hk	kk	hh	hk	hh	hk	hk	hk	kk	kk	hh	hk	hk	hh	kk	hk	hk	hk	hk	kk	hk	hk	hk	kk	hh	hk	kk	hk	hk	kk	kk	hk	hh	kk	hk	hh	kk	hh	hh	kk	kk	kk	kk
Pp03_10459233	<hkxhk>		(hh,hk,kk)	kk	hk	hk	hk	hh	--	hk	kk	hk	hk	hk	hh	hh	kk	hk	hk	--	hh	hk	hk	hk	hk	hh	hk	--	hk	hh	kk	hk	hh	hk	hk	--	hh	hk	kk	hh	hk	kk	--	kk	kk	hh	hh	hh	hh
Pp03_10473499	<hkxhk>		(hh,hk,kk)	hh	hk	hk	hk	kk	--	hk	hh	hk	hk	hk	kk	kk	hh	hk	hk	hh	kk	hk	hk	hk	hk	kk	hk	hk	hk	kk	hh	hk	kk	hk	hk	kk	kk	hk	hh	kk	hk	hh	kk	hh	hh	kk	kk	kk	kk
Pp03_10508543	<hkxhk>		(hh,hk,kk)	kk	hk	hk	hk	hh	kk	hk	kk	hk	hk	hk	hh	hh	kk	hk	hk	kk	hh	hk	hk	hk	hk	hh	hk	hk	hk	hh	kk	hk	hh	hk	hk	hh	hh	hk	kk	hh	hk	kk	hh	kk	kk	hh	hh	hh	hh
Pp03_10523917	<hkxhk>		(hh,hk,kk)	kk	hk	hk	hk	hh	kk	hk	kk	hk	hk	hk	hh	hh	kk	hk	hk	kk	hh	hk	hk	hk	hk	hh	hk	hk	hk	hh	kk	hk	hh	hk	hk	hh	hh	hk	kk	--	hk	kk	hh	kk	kk	hh	hh	hh	hh
Pp03_10651190	<hkxhk>		(hh,hk,kk)	hh	hk	hk	hk	kk	hh	hk	hh	hk	hk	hk	kk	kk	hh	hk	hk	hh	kk	hk	hk	hk	hk	kk	hk	hk	hk	kk	hh	hk	kk	hk	hk	kk	kk	hk	hh	kk	hk	hh	kk	hh	hh	kk	--	kk	kk
Pp03_10668205	<hkxhk>		(hh,hk,kk)	hh	hk	hk	hk	kk	hh	hk	hh	hk	hk	hk	kk	kk	hh	hk	hk	hh	kk	hk	hk	hk	hk	kk	hk	hk	hk	kk	hh	hk	kk	hk	hk	kk	kk	hk	hh	kk	hk	hh	kk	hh	hh	kk	kk	kk	kk
Pp03_10707839	<hkxhk>		(hh,hk,kk)	kk	kk	hk	hk	hh	kk	hk	kk	hk	hk	hk	hh	hh	kk	hk	hk	kk	hh	hk	hk	hk	hk	hh	hk	hk	hk	hh	kk	hk	hh	hk	hk	hh	hh	hk	kk	hh	hk	kk	hh	kk	kk	hh	hh	hh	hh
Pp03_10881537	<hkxhk>		(hh,hk,kk)	hh	hh	hk	hk	kk	hh	hk	hh	hk	hk	hk	kk	kk	hh	hk	hk	hh	kk	hk	hk	hk	hk	kk	hk	hk	hk	kk	--	hk	kk	hk	hk	kk	kk	hk	hh	kk	hk	hh	kk	hh	hh	kk	kk	kk	kk
Pp03_10966589	<hkxhk>		(hh,hk,kk)	hh	hk	hk	hk	kk	hh	hk	hh	hk	hk	hk	kk	kk	hh	kk	hk	hh	kk	hk	hk	hk	hk	--	hk	hk	hk	kk	hh	hk	--	kk	hk	kk	kk	hk	hh	kk	hk	hh	kk	hh	hh	kk	kk	kk	--
Pp03_11039850	<nnxnp>		(nn,np)	np	--	np	np	nn	np	nn	nn	--	nn	np	nn	nn	nn	np	nn	nn	np	np	nn	nn	nn	nn	--	nn	nn	np	np	--	nn	np	nn	np	nn	np	nn	--	nn	nn	np	--	nn	np	nn	nn	nn
Pp03_11039925	<nnxnp>		(nn,np)	np	--	np	np	nn	np	nn	nn	--	nn	np	nn	nn	nn	np	nn	nn	np	np	nn	nn	nn	nn	np	nn	nn	np	np	--	nn	np	nn	np	nn	np	nn	--	nn	nn	np	--	nn	np	nn	nn	nn
Pp03_11444481	<hkxhk>		(hh,hk,kk)	kk	hk	hk	hk	hh	kk	hk	kk	hk	hk	hk	hh	hh	kk	hh	hk	kk	hh	hk	hk	hk	hk	hh	hk	hk	hk	hh	kk	hk	hh	--	hk	hh	hh	hk	kk	hh	hk	kk	hh	kk	kk	hh	hh	hh	--
Pp03_11447169	<hkxhk>		(hh,hk,kk)	hh	hk	hk	hk	kk	hh	hk	hh	hk	hk	hk	kk	kk	hh	--	hk	hh	kk	hk	hk	hk	hk	kk	hk	hk	hk	kk	hh	hk	kk	kk	hk	kk	kk	hk	hh	kk	hk	hh	kk	hh	hh	kk	kk	kk	kk
Pp03_11447200	<hkxhk>		(hh,hk,kk)	kk	hk	hk	hk	hh	kk	hk	kk	hk	hk	hk	hh	hh	kk	--	hk	kk	hh	hk	hk	hk	hk	hh	hk	hk	hk	hh	kk	hk	hh	hh	hk	hh	hh	hk	kk	hh	hk	kk	hh	kk	kk	hh	hh	hh	hh
Pp03_11447472	<hkxhk>		(hh,hk,kk)	kk	hk	hk	hk	hh	kk	hk	kk	hk	hk	hk	hh	hh	kk	hh	hk	kk	hh	hk	hk	hk	hk	hh	hk	hk	hk	hh	kk	hk	hh	hh	hk	hh	hh	hk	kk	hh	hk	kk	hh	kk	kk	hh	hh	--	hh
Pp03_11461680	<hkxhk>		(hh,hk,kk)	kk	hk	hk	hk	hh	kk	hk	kk	hk	hk	hk	hh	hh	kk	hh	hk	kk	hh	hk	hk	hk	hk	hh	hk	hk	hk	hh	kk	hk	hh	--	hk	hh	hh	hk	kk	hh	hk	kk	hh	kk	kk	--	hh	hh	hh
Pp03_11510866	<hkxhk>		(hh,hk,kk)	hh	hk	hk	hk	kk	hh	hk	hh	hk	hk	hk	kk	kk	hh	kk	hk	hh	kk	hk	hk	hk	hk	kk	hk	hk	hk	kk	hh	hk	kk	kk	hk	kk	kk	hk	hh	kk	hk	hh	kk	hh	hh	kk	kk	kk	kk
Pp03_11511016	<hkxhk>		(hh,hk,kk)	kk	hk	hk	hk	hh	kk	hk	kk	hk	hk	hk	hh	hh	kk	hh	hk	kk	hh	hk	hk	hk	hk	hh	hk	hk	hk	hh	kk	hk	hh	hh	hk	hh	hh	hk	kk	hh	hk	kk	hh	kk	kk	hh	hh	hh	hh
Pp03_11511227	<hkxhk>		(hh,hk,kk)	kk	hk	hk	hk	hh	kk	hk	kk	hk	hk	hk	hh	hh	kk	hh	hk	kk	hh	hk	hk	hk	hk	hh	hk	hk	hk	hh	kk	hk	hh	hh	hk	hh	hh	hk	kk	hh	hk	kk	hh	kk	kk	hh	hh	hh	hh
Pp03_11511268	<hkxhk>		(hh,hk,kk)	kk	hk	hk	hk	hh	kk	hk	kk	hk	hk	hk	hh	hh	kk	hh	hk	kk	hh	hk	hk	hk	hk	hh	hk	hk	hk	hh	kk	hk	hh	hh	hk	hh	hh	hk	kk	hh	hk	kk	hh	kk	kk	hh	hh	hh	hh
Pp03_11511337	<hkxhk>		(hh,hk,kk)	kk	hk	hk	hk	hh	kk	hk	kk	hk	hk	hk	hh	hh	kk	hh	hk	kk	hh	hk	hk	hk	hk	hh	hk	hk	hk	hh	kk	hk	hh	hh	hk	hh	hh	hk	kk	hh	hk	kk	hh	kk	kk	hh	hh	hh	hh
Pp03_11556093	<hkxhk>		(hh,hk,kk)	hh	hk	hk	hk	kk	hh	hk	--	hk	hk	hk	kk	kk	hh	kk	hk	hh	kk	hk	hk	hk	hk	kk	hk	hk	hk	kk	hh	hk	kk	--	hk	kk	kk	hk	hh	kk	hk	hh	kk	hh	hh	--	kk	kk	kk
Pp03_11556287	<hkxhk>		(hh,hk,kk)	kk	hk	hk	hk	hh	kk	hk	kk	hk	hk	hk	hh	hh	kk	hh	hk	kk	hh	hk	hk	hk	hk	hh	hk	hk	hk	hh	kk	hk	hh	hh	hk	hh	hh	hk	kk	--	hk	kk	hh	kk	kk	hh	hh	hh	--
Pp03_11556332	<hkxhk>		(hh,hk,kk)	hh	hk	hk	hk	kk	hh	hk	hh	hk	hk	hk	kk	kk	hh	kk	hk	hh	kk	hk	hk	hk	hk	kk	hk	hk	hk	kk	hh	hk	kk	kk	hk	kk	kk	hk	hh	--	hk	hh	kk	hh	hh	kk	kk	kk	kk
Pp03_11556339	<hkxhk>		(hh,hk,kk)	hh	hk	hk	hk	kk	hh	hk	hh	hk	hk	hk	kk	kk	hh	kk	hk	hh	kk	hk	hk	hk	hk	kk	hk	hk	hk	kk	hh	hk	kk	kk	hk	kk	kk	hk	hh	--	hk	hh	kk	hh	hh	kk	kk	kk	kk
Pp03_11556542	<hkxhk>		(hh,hk,kk)	kk	hk	hk	hk	hh	kk	hk	kk	hk	hk	hk	hh	hh	kk	hh	hk	kk	hh	hk	hk	hk	hk	hh	hk	hk	hk	hh	kk	hk	hh	hh	hk	hh	hh	hk	kk	hh	hk	kk	hh	kk	kk	hh	hh	hh	hh
Pp03_11564505	<hkxhk>		(hh,hk,kk)	hh	hk	hk	hk	kk	hh	hk	hh	hk	hk	hk	kk	kk	hh	kk	hk	hh	kk	hk	hk	hk	hk	kk	hk	hk	hk	kk	hh	hk	kk	kk	hk	kk	kk	hk	hh	kk	hk	hh	kk	hh	hh	kk	kk	kk	kk
Pp03_11568923	<hkxhk>		(hh,hk,kk)	kk	hk	hk	hk	hh	kk	hk	kk	hk	hk	hk	hh	hh	kk	hh	hk	kk	hh	hk	hk	hk	hk	hh	hk	hk	hk	hh	kk	hk	hh	hh	hk	hh	hh	hk	kk	hh	hk	kk	--	kk	kk	hh	hh	hh	hh
Pp03_11568960	<hkxhk>		(hh,hk,kk)	kk	hk	hk	hk	hh	kk	hk	kk	hk	hk	hk	hh	hh	kk	hh	hk	kk	hh	hk	hk	hk	hk	hh	hk	hk	hk	hh	kk	hk	hh	hh	hk	hh	hh	hk	kk	hh	hk	kk	--	kk	kk	hh	hh	hh	hh
Pp03_11588863	<hkxhk>		(hh,hk,kk)	hh	hk	hk	hk	kk	hh	hk	--	hk	hk	hk	kk	kk	hh	kk	hk	hh	kk	hk	hk	hk	hk	kk	hk	hk	hk	kk	hh	hk	kk	kk	hk	kk	kk	hk	hh	kk	hk	hh	kk	hh	hh	kk	kk	kk	kk
Pp03_11591486	<hkxhk>		(hh,hk,kk)	kk	hk	hk	hk	hh	kk	hk	--	hk	hk	hk	hh	hh	kk	hh	hk	kk	hh	hk	hk	hk	hk	--	hk	hk	hk	hh	kk	hk	hh	hh	hk	hh	hh	hk	kk	hh	hk	kk	hh	kk	kk	--	hh	hh	hh
Pp03_11606707	<hkxhk>		(hh,hk,kk)	kk	hk	hk	hk	hh	kk	hk	kk	hk	hk	hk	hh	hh	kk	hh	hk	kk	hh	hk	hk	hk	hk	hh	hk	hk	hk	hh	kk	hk	hh	hh	hk	hh	hh	hk	kk	hh	hk	kk	hh	kk	kk	hh	hh	hh	hh
Pp03_11637688	<lmxll>		(ll,lm)	lm	--	ll	lm	ll	lm	ll	lm	lm	ll	ll	ll	ll	lm	ll	lm	lm	ll	ll	ll	ll	ll	ll	lm	ll	lm	ll	lm	ll	ll	ll	ll	ll	lm	lm	lm	ll	ll	lm	ll	lm	lm	ll	ll	ll	ll
Pp03_11637713	<lmxll>		(ll,lm)	lm	--	ll	lm	ll	lm	ll	lm	lm	ll	ll	ll	ll	lm	ll	lm	lm	ll	ll	ll	ll	ll	ll	lm	ll	lm	ll	lm	ll	ll	ll	ll	ll	lm	lm	lm	ll	ll	lm	ll	lm	lm	ll	ll	ll	ll
Pp03_11646889	<hkxhk>		(hh,hk,kk)	hh	hk	hk	hk	kk	hh	hk	hh	hk	hk	hk	--	kk	hh	kk	hk	hh	kk	hk	hk	hk	hk	kk	hk	hk	hk	kk	hh	hk	kk	--	--	kk	kk	hk	hh	kk	hk	hh	kk	hh	hh	--	kk	kk	kk
Pp03_11859026	<hkxhk>		(hh,hk,kk)	kk	hk	hk	hk	hh	kk	hk	kk	hk	hk	hk	hh	hh	kk	hh	hk	kk	hk	hk	hk	hk	hk	hh	hk	hk	hk	hk	kk	kk	hh	hh	hh	hh	hh	hk	kk	hh	hk	kk	hh	kk	kk	hh	hh	hh	hh
Pp03_11871369	<hkxhk>		(hh,hk,kk)	hh	hk	hk	hk	kk	hh	hk	hh	hk	hk	hk	kk	kk	hh	kk	hk	hh	kk	hk	hk	hk	hk	kk	hk	hk	hk	--	hh	hk	kk	kk	kk	kk	kk	hk	hh	kk	hk	hh	kk	hh	hh	--	kk	kk	kk
Pp03_11940235	<hkxhk>		(hh,hk,kk)	kk	hk	hk	hk	hh	kk	hk	kk	hk	hk	hk	hh	hh	kk	hh	hk	kk	hh	hk	hk	hk	hk	hh	hk	hk	hk	hh	kk	hk	hh	hh	hh	hh	--	hk	--	hh	hk	kk	hh	kk	kk	hh	hh	--	hh
Pp03_12094366	<hkxhk>		(hh,hk,kk)	hh	hk	hk	hk	kk	hh	hk	hh	hk	hk	hk	kk	kk	hh	kk	hk	hh	kk	hk	hk	hk	hk	kk	hk	hk	hk	kk	hh	hk	kk	kk	kk	kk	kk	hk	hh	--	hk	hh	kk	hh	hh	kk	kk	kk	--
Pp03_12259765	<nnxnp>		(nn,np)	nn	nn	nn	np	--	np	nn	nn	nn	nn	np	nn	nn	np	nn	nn	nn	np	nn	nn	np	nn	nn	nn	np	np	nn	nn	nn	nn	np	nn	np	np	nn	np	nn	--	np	np	np	np	np	np	nn	nn
Pp03_12415020	<hkxhk>		(hh,hk,kk)	kk	hk	hk	hk	hh	kk	hk	kk	hk	hk	hk	hh	hh	kk	hh	hk	kk	hh	hk	hk	hk	hk	hh	hk	hk	hk	hh	kk	hk	hh	hh	hk	hh	hh	hk	kk	hh	hk	kk	hk	kk	kk	hh	hk	hh	--
Pp03_12415025	<hkxhk>		(hh,hk,kk)	kk	hk	hk	hk	hh	kk	hk	kk	hk	hk	hk	hh	hh	kk	hh	hk	kk	hh	hk	hk	hk	hk	hh	hk	hk	hk	hh	kk	hk	hh	hh	hk	hh	hh	hk	kk	hh	hk	kk	hk	kk	kk	hh	hh	hh	--
Pp03_12678082	<lmxll>		(ll,lm)	lm	ll	ll	ll	ll	ll	ll	lm	ll	lm	lm	lm	lm	lm	lm	ll	lm	ll	ll	lm	lm	ll	lm	lm	ll	lm	ll	ll	lm	ll	ll	ll	ll	lm	lm	ll	lm	ll	lm	lm	lm	lm	lm	ll	ll	lm
Pp03_12678153	<lmxll>		(ll,lm)	lm	ll	ll	ll	ll	ll	ll	lm	ll	lm	lm	lm	lm	lm	lm	ll	lm	ll	ll	lm	lm	ll	lm	lm	lm	lm	ll	ll	lm	ll	ll	ll	ll	lm	lm	ll	lm	ll	lm	lm	lm	ll	lm	ll	ll	ll
Pp03_12678157	<lmxll>		(ll,lm)	lm	ll	ll	ll	ll	ll	ll	lm	ll	lm	lm	lm	lm	lm	lm	ll	lm	ll	ll	lm	lm	ll	lm	lm	lm	lm	ll	ll	lm	ll	ll	ll	ll	lm	lm	ll	lm	ll	lm	lm	lm	lm	lm	ll	ll	lm
Pp03_12678174	<lmxll>		(ll,lm)	lm	ll	ll	ll	ll	ll	ll	lm	ll	lm	lm	lm	lm	lm	lm	ll	lm	ll	ll	lm	lm	ll	lm	lm	lm	lm	ll	ll	lm	ll	ll	ll	ll	lm	lm	ll	lm	ll	lm	lm	lm	lm	lm	ll	ll	lm
Pp03_12722138	<hkxhk>		(hh,hk,kk)	hh	hk	hk	hk	kk	hh	hk	hh	hk	hk	hk	kk	kk	hh	kk	hk	hh	kk	hk	hk	hk	hk	kk	hk	hk	hk	kk	hh	hk	kk	--	--	kk	kk	hk	hh	--	hk	hh	kk	hh	hh	kk	kk	kk	kk
Pp03_12809161	<hkxhk>		(hh,hk,kk)	kk	hk	hk	hk	hh	kk	hk	kk	hk	hk	hk	hh	hh	kk	hh	hk	kk	hh	hk	hk	hk	hk	hh	hk	hk	hk	hh	kk	hk	hh	hh	hh	hh	hh	hk	kk	hh	hk	kk	hh	kk	kk	hh	hh	hh	--
Pp03_12809235	<hkxhk>		(hh,hk,kk)	hh	hk	hk	hk	kk	hh	hk	hh	hk	hk	hk	kk	kk	hh	kk	hk	hh	kk	hk	hk	hk	hk	kk	hk	hk	hk	kk	hh	hk	kk	kk	kk	kk	kk	hk	hh	kk	hk	hh	kk	hh	hh	kk	kk	kk	--
Pp03_12900101	<hkxhk>		(hh,hk,kk)	kk	hk	hk	hk	hh	kk	hk	kk	hk	hk	hk	hh	hh	kk	--	hk	kk	hh	hk	hk	hk	hk	hh	hk	hk	hk	hh	kk	hk	hh	hh	hh	hh	hh	hk	kk	--	hk	kk	hh	kk	kk	hh	hh	hh	hh
Pp03_12981831	<hkxhk>		(hh,hk,kk)	hh	hk	hk	hk	kk	hh	hk	hh	hk	hk	hk	kk	kk	hh	--	hk	hh	kk	hk	hk	hk	hk	kk	hk	hk	hk	kk	hh	hk	kk	kk	--	kk	--	hk	hh	--	hk	hh	kk	hh	hh	kk	kk	kk	kk
Pp03_13105692	<hkxhk>		(hh,hk,kk)	kk	hk	hk	hk	hh	kk	hk	kk	hk	hk	hk	hh	hh	kk	hh	hk	kk	hh	hk	hk	hk	hk	hh	hk	hk	hk	hh	kk	hk	hh	--	hh	--	hh	hk	kk	hh	hk	kk	hh	kk	kk	hh	hh	hh	hh
Pp03_13119423	<hkxhk>		(hh,hk,kk)	hh	hk	hk	hk	kk	hh	hk	hh	hk	hk	hk	kk	kk	hh	--	hk	hh	kk	hk	hk	hk	hk	kk	hk	hk	hk	kk	hh	hk	kk	kk	kk	kk	kk	hk	hh	kk	hk	hh	--	hh	hh	kk	kk	kk	kk
Pp03_13149790	<hkxhk>		(hh,hk,kk)	kk	hk	hk	hk	hh	kk	hk	kk	hk	hk	hk	hh	hh	kk	hh	hk	kk	hh	hk	hk	hk	hk	hh	hk	hk	hk	--	kk	hk	hh	hh	hh	hh	hh	hk	kk	hh	hk	kk	hh	kk	kk	hh	hh	hh	hh
Pp03_13161854	<hkxhk>		(hh,hk,kk)	kk	hk	hk	hk	hh	kk	hk	kk	hk	hk	hk	hh	hh	kk	hh	hk	kk	hh	hk	hk	hk	hk	hh	hk	hk	hk	hh	kk	hk	hh	hh	hh	hh	hh	hk	kk	hh	hk	kk	hh	--	kk	hk	hh	hh	hh
Pp03_13175258	<hkxhk>		(hh,hk,kk)	hh	hk	hk	hk	kk	hh	hk	hh	hk	hk	hk	kk	kk	hh	kk	hk	hh	kk	hk	hk	hk	hk	kk	hk	hk	hk	kk	hh	hk	kk	kk	kk	kk	kk	hk	hh	kk	hk	hh	kk	hh	hh	kk	kk	kk	kk
Pp03_13175290	<hkxhk>		(hh,hk,kk)	kk	hk	hk	hk	hh	kk	hk	kk	hk	hk	hk	hh	hh	kk	hh	hk	kk	hh	hk	hk	hk	hk	hh	hk	hk	hk	hh	kk	hk	hh	hh	hh	hh	hh	hk	kk	hh	hk	kk	hh	kk	kk	hh	hh	hh	hh
Pp03_13449127	<nnxnp>		(nn,np)	nn	np	np	np	nn	nn	np	np	nn	np	nn	np	nn	nn	nn	nn	np	nn	nn	np	np	np	nn	--	nn	nn	np	np	nn	np	nn	np	np	nn	nn	nn	np	np	np	np	nn	nn	nn	np	np	nn
Pp03_13642730	<lmxll>		(ll,lm)	lm	lm	ll	lm	ll	lm	ll	lm	lm	ll	ll	ll	ll	lm	ll	--	lm	ll	ll	ll	lm	--	--	lm	ll	--	ll	lm	--	ll	ll	ll	ll	ll	lm	lm	ll	ll	lm	ll	lm	lm	ll	ll	ll	ll
Pp03_14016222	<lmxll>		(ll,lm)	ll	ll	ll	ll	lm	ll	--	ll	ll	lm	lm	lm	lm	ll	ll	lm	ll	lm	lm	lm	lm	lm	ll	ll	lm	lm	lm	--	--	ll	ll	lm	lm	lm	ll	ll	ll	ll	ll	lm	lm	ll	ll	ll	lm	lm
Pp03_15871967	<nnxnp>		(nn,np)	np	nn	nn	nn	nn	np	nn	np	nn	np	np	np	nn	np	np	nn	np	nn	np	np	nn	nn	nn	nn	nn	np	nn	nn	np	nn	nn	np	np	nn	np	np	np	nn	np	np	np	np	np	np	nn	np
Pp03_15872172	<nnxnp>		(nn,np)	np	np	nn	nn	np	nn	nn	nn	np	nn	nn	nn	nn	nn	np	np	nn	np	nn	nn	nn	nn	np	np	nn	np	nn	np	nn	--	np	nn	nn	nn	np	np	nn	np	np	nn	nn	np	nn	nn	np	nn
Pp03_16007748	<nnxnp>		(nn,np)	np	nn	np	np	nn	np	np	np	nn	nn	np	nn	nn	np	nn	nn	np	nn	np	np	nn	nn	nn	nn	np	nn	nn	np	np	nn	nn	nn	nn	np	nn	np	nn	np	np	nn	np	np	nn	nn	nn	np
Pp03_16038269	<nnxnp>		(nn,np)	nn	np	nn	nn	np	nn	nn	nn	np	np	nn	np	np	nn	np	np	nn	np	nn	nn	np	np	np	np	nn	np	np	nn	nn	np	np	np	np	nn	np	nn	np	nn	nn	np	nn	nn	np	np	np	nn
Pp03_16038331	<nnxnp>		(nn,np)	nn	np	nn	nn	np	nn	nn	nn	np	np	nn	np	np	nn	np	np	nn	np	nn	nn	np	np	np	np	nn	np	np	nn	nn	np	np	np	np	nn	np	nn	np	nn	nn	np	nn	nn	np	np	np	nn
Pp03_16053497	<nnxnp>		(nn,np)	nn	np	nn	nn	np	nn	nn	nn	np	np	nn	np	np	nn	np	np	nn	np	nn	nn	np	np	np	np	nn	np	np	nn	nn	np	np	np	np	nn	np	nn	np	nn	nn	np	nn	nn	np	np	np	nn
Pp03_16053562	<nnxnp>		(nn,np)	np	nn	np	np	nn	np	np	np	nn	nn	np	nn	nn	np	nn	nn	np	nn	np	np	nn	nn	nn	nn	np	nn	nn	np	np	nn	nn	nn	nn	np	nn	np	nn	np	np	nn	np	np	nn	nn	nn	np
Pp03_16064132	<lmxll>		(ll,lm)	lm	lm	ll	lm	ll	lm	ll	lm	lm	ll	ll	ll	ll	lm	ll	lm	lm	ll	ll	ll	ll	ll	ll	lm	ll	lm	ll	lm	ll	--	ll	ll	ll	ll	lm	lm	ll	ll	lm	ll	lm	lm	ll	ll	ll	ll
Pp03_16116934	<nnxnp>		(nn,np)	nn	np	nn	nn	np	nn	nn	nn	np	np	nn	np	np	nn	np	np	nn	np	nn	nn	--	np	np	np	nn	np	np	nn	nn	np	np	np	np	nn	np	nn	np	nn	nn	np	nn	nn	np	np	np	nn
Pp03_16150065	<nnxnp>		(nn,np)	np	nn	np	np	nn	np	np	np	nn	nn	np	nn	nn	np	nn	nn	np	nn	np	np	nn	--	nn	nn	np	nn	nn	np	np	nn	nn	nn	nn	np	nn	np	nn	np	np	nn	np	np	nn	nn	nn	np
Pp03_16164931	<nnxnp>		(nn,np)	nn	np	nn	nn	np	nn	nn	nn	np	np	nn	np	np	nn	np	np	nn	np	nn	nn	np	np	np	np	nn	np	np	nn	nn	np	np	np	np	nn	np	nn	np	nn	nn	np	nn	nn	np	np	np	nn
Pp03_16165650	<nnxnp>		(nn,np)	nn	np	nn	nn	np	nn	nn	nn	np	np	nn	np	np	nn	np	np	nn	np	nn	nn	np	np	np	np	nn	np	np	nn	nn	np	np	np	np	nn	np	nn	np	nn	nn	np	nn	nn	np	np	np	nn
Pp03_16165693	<nnxnp>		(nn,np)	nn	np	nn	nn	np	nn	nn	nn	np	np	nn	np	np	nn	np	np	nn	np	nn	nn	np	np	np	np	nn	np	np	nn	nn	np	np	np	np	nn	np	nn	np	nn	nn	np	nn	nn	np	np	np	nn
Pp03_16168675	<nnxnp>		(nn,np)	nn	np	nn	nn	np	nn	nn	nn	np	np	nn	np	np	nn	np	np	nn	np	nn	nn	np	np	np	np	nn	np	np	nn	nn	np	np	np	np	nn	np	nn	np	nn	nn	np	nn	nn	np	np	np	nn
Pp03_16168767	<nnxnp>		(nn,np)	np	nn	np	np	nn	np	np	np	nn	nn	np	nn	nn	np	nn	nn	np	nn	np	np	nn	nn	nn	nn	np	nn	nn	np	np	nn	nn	nn	nn	np	nn	np	nn	np	np	nn	np	np	nn	nn	nn	np
Pp03_16168811	<nnxnp>		(nn,np)	nn	np	nn	nn	np	nn	nn	nn	np	--	nn	np	np	nn	--	np	nn	np	nn	nn	np	np	np	np	nn	np	np	nn	nn	np	--	np	np	nn	np	nn	np	nn	--	np	nn	nn	np	np	np	nn
Pp03_16168847	<nnxnp>		(nn,np)	nn	np	nn	nn	np	nn	nn	nn	np	np	nn	np	--	nn	np	np	nn	np	nn	nn	np	np	np	np	nn	np	np	nn	nn	np	np	np	np	nn	np	nn	np	nn	--	np	nn	nn	np	np	np	nn
Pp03_16212272	<lmxll>		(ll,lm)	lm	lm	ll	lm	ll	lm	ll	lm	lm	ll	ll	ll	ll	lm	ll	lm	lm	ll	ll	ll	ll	ll	ll	lm	ll	lm	ll	lm	ll	ll	ll	ll	ll	ll	lm	lm	ll	ll	lm	ll	lm	lm	ll	ll	ll	ll
Pp03_16230058	<nnxnp>		(nn,np)	nn	np	nn	nn	np	nn	nn	nn	np	np	nn	np	np	nn	np	np	nn	np	nn	nn	np	np	np	np	--	np	np	nn	nn	np	np	np	np	nn	np	nn	np	nn	nn	np	nn	nn	np	np	np	nn
Pp03_16240788	<lmxll>		(ll,lm)	lm	lm	ll	lm	ll	lm	lm	lm	lm	ll	ll	ll	ll	lm	ll	lm	lm	ll	ll	ll	ll	ll	ll	lm	ll	lm	ll	lm	ll	ll	ll	ll	ll	ll	--	lm	ll	ll	lm	ll	lm	lm	ll	ll	ll	ll
Pp03_16244070	<lmxll>		(ll,lm)	lm	lm	ll	lm	ll	lm	ll	lm	lm	ll	ll	ll	ll	lm	ll	lm	--	ll	ll	ll	ll	ll	ll	lm	ll	lm	ll	lm	ll	ll	ll	ll	ll	ll	lm	lm	ll	ll	lm	ll	lm	lm	ll	ll	ll	ll
Pp03_16247735	<nnxnp>		(nn,np)	nn	np	nn	nn	np	nn	nn	nn	np	np	nn	np	np	nn	np	np	nn	np	nn	nn	np	np	np	np	nn	np	np	nn	nn	np	np	np	np	nn	np	nn	np	nn	nn	np	nn	nn	np	np	np	nn
Pp03_16255360	<nnxnp>		(nn,np)	nn	np	nn	nn	np	nn	nn	nn	np	np	nn	np	np	nn	np	np	nn	np	nn	nn	np	np	np	np	nn	np	np	nn	nn	np	np	np	np	nn	np	nn	np	nn	nn	np	nn	nn	np	np	np	nn
Pp03_16259515	<nnxnp>		(nn,np)	nn	np	nn	nn	np	nn	nn	nn	np	np	nn	np	np	nn	np	np	nn	np	nn	nn	np	np	np	np	nn	np	np	nn	nn	np	np	np	np	nn	np	nn	np	nn	nn	np	nn	nn	np	np	np	nn
Pp03_16259528	<nnxnp>		(nn,np)	nn	np	nn	nn	np	nn	nn	nn	np	np	nn	np	np	nn	np	np	nn	np	nn	nn	np	np	np	np	nn	np	np	nn	nn	np	np	np	np	nn	np	nn	np	nn	nn	np	nn	nn	np	np	np	nn
Pp03_16270062	<lmxll>		(ll,lm)	lm	lm	ll	lm	ll	lm	ll	lm	lm	ll	ll	ll	ll	lm	ll	lm	lm	ll	ll	ll	ll	ll	ll	lm	ll	lm	ll	lm	ll	ll	ll	ll	ll	ll	lm	lm	ll	ll	lm	ll	lm	lm	ll	ll	ll	ll
Pp03_16270143	<lmxll>		(ll,lm)	lm	lm	ll	lm	ll	lm	ll	lm	lm	ll	ll	ll	ll	lm	ll	lm	lm	ll	ll	ll	ll	ll	ll	lm	ll	lm	ll	lm	ll	ll	ll	ll	ll	ll	lm	lm	ll	ll	lm	ll	lm	lm	ll	ll	ll	ll
Pp03_16287859	<nnxnp>		(nn,np)	nn	np	nn	nn	np	nn	nn	nn	np	np	nn	np	np	nn	np	np	nn	np	nn	nn	np	np	np	np	nn	np	np	nn	nn	np	np	np	np	nn	np	nn	np	nn	nn	np	nn	nn	np	np	np	nn
Pp03_16291944	<lmxll>		(ll,lm)	lm	lm	ll	lm	ll	lm	ll	lm	lm	ll	ll	ll	ll	lm	ll	lm	lm	ll	ll	ll	ll	ll	ll	lm	ll	lm	ll	lm	ll	ll	ll	ll	ll	ll	lm	lm	ll	ll	lm	ll	lm	lm	ll	ll	ll	ll
Pp03_16311854	<lmxll>		(ll,lm)	lm	lm	ll	lm	ll	lm	ll	lm	lm	ll	ll	ll	ll	lm	ll	lm	lm	ll	ll	ll	ll	ll	ll	lm	ll	lm	ll	lm	ll	ll	ll	ll	ll	ll	lm	lm	ll	ll	lm	ll	lm	lm	ll	ll	ll	ll
Pp03_16311901	<lmxll>		(ll,lm)	lm	lm	ll	lm	ll	lm	ll	lm	lm	ll	ll	ll	ll	lm	ll	lm	lm	ll	ll	ll	ll	ll	ll	lm	ll	lm	ll	lm	ll	ll	ll	ll	ll	ll	lm	lm	ll	ll	lm	ll	lm	lm	ll	ll	ll	ll
Pp03_16311909	<lmxll>		(ll,lm)	lm	lm	ll	lm	ll	lm	ll	lm	lm	ll	ll	ll	ll	lm	ll	lm	lm	ll	ll	ll	ll	ll	ll	lm	ll	lm	ll	lm	ll	ll	ll	ll	ll	ll	lm	lm	ll	ll	lm	ll	lm	lm	ll	ll	ll	ll
Pp03_16320112	<nnxnp>		(nn,np)	--	np	nn	nn	np	nn	nn	nn	np	np	nn	np	np	nn	np	np	nn	np	nn	nn	np	np	np	--	nn	np	np	nn	nn	np	np	np	np	nn	np	nn	np	nn	nn	np	nn	nn	np	np	np	nn
Pp03_16320167	<nnxnp>		(nn,np)	--	nn	np	np	nn	np	np	np	nn	nn	np	nn	nn	np	nn	nn	np	nn	np	np	nn	nn	nn	nn	np	nn	nn	np	np	nn	nn	nn	nn	np	nn	np	nn	np	np	nn	np	np	nn	nn	nn	np
Pp03_16320183	<nnxnp>		(nn,np)	--	nn	np	np	nn	np	np	np	nn	nn	np	nn	nn	np	nn	nn	np	nn	np	np	nn	nn	nn	nn	np	nn	nn	np	np	nn	nn	nn	nn	np	nn	np	nn	np	np	nn	np	np	nn	nn	nn	np
Pp03_16320199	<nnxnp>		(nn,np)	--	nn	np	np	nn	np	np	np	nn	nn	np	nn	nn	np	nn	nn	np	nn	np	np	nn	nn	nn	nn	np	nn	nn	np	np	nn	nn	nn	nn	np	nn	np	nn	np	np	nn	np	np	nn	nn	nn	np
Pp03_16359754	<nnxnp>		(nn,np)	nn	np	nn	nn	np	nn	nn	nn	np	np	nn	np	np	nn	np	np	nn	np	nn	nn	np	np	np	np	nn	np	np	nn	nn	np	np	np	np	nn	np	nn	np	nn	nn	np	nn	nn	np	np	np	nn
Pp03_16359761	<nnxnp>		(nn,np)	nn	np	nn	nn	np	nn	nn	nn	np	np	nn	np	np	nn	np	np	nn	np	nn	nn	np	np	np	np	nn	np	np	nn	nn	np	np	np	np	nn	np	nn	np	nn	nn	np	nn	nn	np	np	np	nn
Pp03_16368240	<nnxnp>		(nn,np)	np	nn	np	--	nn	np	np	np	nn	nn	np	nn	nn	np	nn	nn	np	nn	np	np	nn	nn	nn	nn	np	nn	nn	np	np	nn	nn	nn	nn	np	nn	--	nn	np	np	nn	np	np	nn	nn	nn	np
Pp03_16370610	<nnxnp>		(nn,np)	np	nn	np	np	nn	np	np	np	nn	nn	np	nn	nn	np	nn	nn	np	nn	np	np	nn	nn	nn	nn	np	nn	nn	np	np	nn	nn	nn	nn	np	nn	np	nn	np	np	nn	np	np	nn	nn	nn	np
Pp03_16374897	<nnxnp>		(nn,np)	nn	np	nn	nn	np	nn	nn	nn	np	np	nn	np	np	nn	--	np	nn	np	nn	nn	np	np	np	np	nn	np	np	nn	nn	np	np	np	np	nn	np	nn	np	nn	nn	np	nn	nn	np	np	--	--
Pp03_16374924	<nnxnp>		(nn,np)	np	nn	np	np	nn	np	np	np	nn	nn	np	nn	nn	np	--	nn	np	nn	np	np	nn	nn	nn	nn	np	nn	nn	np	np	nn	nn	nn	nn	np	nn	np	nn	np	np	nn	np	np	nn	nn	--	--
Pp03_16375004	<nnxnp>		(nn,np)	nn	np	nn	nn	np	nn	nn	nn	np	np	nn	np	np	nn	--	np	nn	np	nn	nn	np	np	np	np	nn	np	np	nn	nn	np	np	np	np	nn	--	nn	np	nn	nn	np	nn	nn	np	np	--	--
Pp03_16466311	<nnxnp>		(nn,np)	nn	np	nn	nn	np	nn	nn	nn	np	np	nn	np	np	nn	np	np	nn	np	nn	--	np	np	np	np	nn	np	np	nn	nn	np	np	np	np	nn	np	nn	np	nn	nn	np	nn	nn	np	np	np	nn
Pp03_16570870	<nnxnp>		(nn,np)	np	nn	np	np	nn	np	np	np	nn	nn	np	nn	nn	np	nn	nn	np	nn	np	np	nn	nn	nn	nn	np	nn	nn	np	np	nn	nn	nn	nn	np	nn	np	nn	np	np	nn	np	np	nn	nn	nn	np
Pp03_16571024	<nnxnp>		(nn,np)	np	nn	np	np	nn	np	np	np	nn	nn	np	nn	nn	np	nn	nn	np	nn	np	np	nn	nn	nn	nn	np	nn	nn	np	np	nn	nn	nn	nn	np	nn	np	nn	np	np	nn	np	np	nn	nn	nn	np
Pp03_16571099	<nnxnp>		(nn,np)	nn	np	nn	nn	np	nn	nn	nn	np	np	nn	np	np	nn	np	np	nn	np	nn	nn	np	np	np	np	nn	np	np	nn	nn	np	np	np	--	nn	np	nn	np	nn	nn	np	nn	nn	np	np	np	nn
Pp03_16593314	<nnxnp>		(nn,np)	np	nn	np	np	nn	np	np	np	nn	nn	np	nn	nn	np	nn	nn	np	nn	np	np	nn	nn	nn	nn	np	nn	nn	np	np	nn	nn	nn	nn	np	nn	np	nn	np	np	nn	np	np	nn	nn	nn	np
Pp03_16619046	<nnxnp>		(nn,np)	nn	np	nn	nn	np	nn	nn	nn	np	np	nn	np	np	nn	np	np	nn	np	nn	nn	np	np	np	np	nn	np	np	nn	nn	np	np	np	np	nn	np	nn	np	nn	--	np	nn	nn	np	np	np	nn
Pp03_16619155	<nnxnp>		(nn,np)	np	nn	np	np	nn	np	np	np	nn	nn	np	nn	nn	np	nn	nn	np	nn	np	np	nn	nn	nn	nn	np	nn	nn	np	np	nn	nn	nn	nn	np	nn	np	nn	np	--	nn	np	np	nn	nn	nn	np
Pp03_16633875	<nnxnp>		(nn,np)	nn	np	nn	nn	np	nn	nn	nn	np	np	nn	np	np	nn	np	np	nn	np	nn	nn	np	np	np	np	nn	np	np	nn	nn	np	np	np	np	nn	np	nn	np	nn	nn	np	nn	nn	--	np	np	nn
Pp03_16633885	<nnxnp>		(nn,np)	np	nn	np	np	nn	np	np	np	nn	nn	np	nn	nn	np	nn	nn	np	nn	np	np	nn	nn	nn	nn	np	nn	nn	np	np	nn	nn	nn	nn	np	nn	np	nn	np	np	nn	np	np	--	nn	nn	np
Pp03_16655170	<nnxnp>		(nn,np)	nn	np	nn	nn	np	nn	nn	nn	np	np	nn	np	np	nn	np	np	nn	np	nn	nn	np	np	np	np	nn	np	np	nn	nn	np	np	np	np	nn	np	nn	np	nn	nn	np	nn	nn	np	np	np	nn
Pp03_16655209	<nnxnp>		(nn,np)	np	nn	np	np	nn	np	np	np	nn	nn	np	nn	nn	np	nn	nn	np	nn	np	np	nn	nn	nn	nn	np	nn	nn	np	np	nn	nn	nn	nn	np	nn	np	nn	np	np	nn	np	np	nn	nn	nn	np
Pp03_16655246	<nnxnp>		(nn,np)	np	nn	np	np	nn	np	np	np	nn	nn	np	nn	nn	np	nn	nn	np	nn	np	np	nn	nn	nn	nn	np	nn	nn	np	np	nn	nn	nn	nn	np	nn	np	nn	np	np	nn	np	np	nn	nn	nn	np
Pp03_16655308	<nnxnp>		(nn,np)	nn	np	nn	nn	np	nn	nn	nn	np	np	nn	np	np	nn	np	np	nn	np	nn	nn	np	np	np	np	nn	np	np	nn	nn	np	np	np	np	nn	np	nn	np	nn	nn	np	nn	nn	np	np	np	nn
Pp03_16701264	<nnxnp>		(nn,np)	nn	np	nn	nn	np	nn	nn	nn	np	np	nn	np	np	nn	np	np	nn	np	nn	nn	np	np	np	np	nn	np	np	nn	nn	np	np	np	np	nn	np	nn	np	nn	nn	np	nn	nn	np	np	np	nn
Pp03_16716940	<nnxnp>		(nn,np)	nn	np	nn	nn	np	nn	nn	nn	np	np	nn	np	np	nn	np	np	nn	np	nn	nn	np	--	np	np	nn	np	np	nn	nn	np	np	np	np	nn	np	nn	np	nn	nn	np	nn	nn	np	np	np	nn
Pp03_16722319	<lmxll>		(ll,lm)	lm	lm	ll	lm	ll	lm	ll	lm	lm	ll	ll	ll	ll	lm	ll	lm	lm	ll	ll	ll	ll	ll	ll	lm	ll	lm	ll	lm	ll	ll	ll	ll	--	ll	lm	--	ll	ll	lm	--	lm	ll	ll	ll	ll	ll
Pp03_16733807	<nnxnp>		(nn,np)	nn	np	nn	nn	np	nn	nn	nn	np	np	nn	np	np	nn	np	np	nn	np	nn	nn	np	np	np	np	nn	np	np	nn	nn	np	np	np	np	nn	np	nn	np	nn	nn	np	nn	nn	np	np	np	nn
Pp03_16733826	<nnxnp>		(nn,np)	np	nn	np	np	nn	np	np	np	nn	nn	np	nn	nn	np	nn	nn	np	nn	np	np	nn	nn	nn	nn	np	nn	nn	np	np	nn	nn	nn	nn	np	nn	np	nn	np	np	nn	np	np	nn	nn	nn	np
Pp03_16809976	<nnxnp>		(nn,np)	np	nn	np	nn	np	nn	nn	nn	nn	nn	np	np	np	np	nn	np	np	np	np	np	np	nn	np	np	nn	np	np	np	nn	nn	np	nn	np	nn	np	np	np	nn	np	np	np	nn	nn	nn	np	nn
Pp03_16809987	<nnxnp>		(nn,np)	np	nn	np	nn	np	nn	nn	nn	nn	nn	np	np	np	np	nn	np	np	np	np	np	np	nn	np	np	nn	np	np	np	nn	nn	np	nn	np	nn	np	np	np	nn	np	np	np	nn	nn	nn	np	nn
Pp03_16810009	<nnxnp>		(nn,np)	np	nn	np	nn	np	nn	nn	nn	nn	nn	np	np	np	np	nn	np	np	np	np	np	np	nn	np	np	nn	np	np	np	nn	nn	np	nn	np	nn	np	np	np	nn	np	np	np	nn	nn	nn	np	nn
Pp03_16810048	<nnxnp>		(nn,np)	np	nn	np	nn	np	nn	nn	nn	nn	nn	np	np	np	np	nn	np	np	np	np	np	np	nn	np	np	nn	np	np	np	nn	nn	np	nn	np	nn	np	np	np	nn	np	np	np	nn	nn	nn	np	nn
Pp03_16810075	<nnxnp>		(nn,np)	nn	np	nn	np	nn	np	np	np	np	np	nn	nn	nn	nn	np	nn	nn	nn	nn	nn	nn	np	nn	nn	np	nn	nn	nn	np	np	nn	np	nn	np	nn	nn	nn	np	nn	nn	nn	np	np	np	nn	np
Pp03_16836916	<hkxhk>		(hh,hk,kk)	kk	kk	hk	hk	hh	kk	hk	kk	hk	hk	hk	hh	hh	kk	hh	hk	kk	hh	hk	hk	hk	hk	hh	hk	hk	hk	hh	kk	hk	hh	hh	hk	hh	hk	hk	kk	hh	hk	kk	hh	kk	hk	hh	hh	hh	hk
Pp03_17235917	<hkxhk>		(hh,hk,kk)	hh	hk	hk	hh	--	hh	hk	hh	hk	kk	hk	kk	hk	hh	kk	hk	hh	kk	hk	hk	hk	hk	kk	hk	hk	hk	kk	hh	hk	kk	--	kk	kk	hk	hk	hh	kk	hk	hh	kk	hh	hh	kk	kk	kk	hk
Pp03_17246752	<lmxll>		(ll,lm)	ll	lm	lm	ll	lm	ll	lm	ll	lm	lm	ll	lm	lm	ll	lm	lm	ll	lm	--	ll	--	lm	lm	lm	lm	ll	lm	ll	ll	lm	lm	ll	lm	lm	ll	ll	--	ll	ll	lm	ll	ll	lm	lm	lm	lm
Pp03_17276894	<nnxnp>		(nn,np)	nn	nn	np	nn	np	nn	np	nn	np	np	np	np	np	nn	np	np	nn	np	--	np	np	nn	np	nn	nn	nn	np	nn	nn	np	np	np	np	np	np	nn	np	np	nn	np	nn	--	np	np	np	nn
Pp03_17296589	<nnxnp>		(nn,np)	np	nn	np	nn	np	nn	np	nn	nn	np	np	np	np	nn	np	np	nn	nn	nn	nn	np	nn	np	np	np	np	np	nn	np	nn	np	np	np	np	np	np	nn	nn	np	nn	nn	nn	np	np	nn	nn
Pp03_17669447	<nnxnp>		(nn,np)	nn	np	nn	nn	np	nn	nn	nn	np	np	nn	np	--	nn	np	np	nn	np	nn	nn	np	np	np	np	nn	np	np	nn	nn	np	np	np	np	nn	np	nn	np	nn	nn	np	nn	nn	np	np	np	nn
Pp03_17669620	<nnxnp>		(nn,np)	nn	np	nn	nn	np	nn	nn	nn	np	np	--	np	np	nn	np	np	nn	np	nn	nn	np	np	np	np	nn	np	np	nn	nn	np	np	np	np	nn	np	nn	np	nn	nn	np	nn	nn	np	np	np	nn
Pp03_17669669	<nnxnp>		(nn,np)	nn	np	nn	nn	np	nn	nn	nn	np	np	nn	np	np	nn	np	np	nn	np	nn	nn	np	np	np	np	nn	np	np	nn	nn	np	np	np	np	nn	np	nn	np	nn	nn	np	nn	nn	np	np	np	nn
Pp03_17703881	<lmxll>		(ll,lm)	lm	lm	ll	lm	ll	lm	ll	lm	lm	ll	ll	ll	ll	lm	ll	lm	lm	ll	ll	ll	ll	ll	ll	lm	ll	lm	ll	lm	ll	ll	ll	lm	ll	ll	lm	lm	ll	ll	lm	ll	lm	lm	ll	ll	ll	ll
Pp03_17721606	<lmxll>		(ll,lm)	lm	lm	ll	lm	ll	lm	ll	lm	lm	ll	ll	ll	ll	lm	ll	lm	lm	ll	ll	ll	ll	ll	ll	lm	ll	lm	ll	lm	ll	ll	ll	ll	ll	ll	lm	lm	ll	ll	lm	ll	lm	lm	ll	ll	ll	ll
Pp03_17744701	<nnxnp>		(nn,np)	np	nn	np	np	nn	np	np	np	nn	nn	np	nn	nn	np	nn	nn	np	nn	np	np	nn	nn	nn	nn	np	nn	nn	np	np	nn	nn	nn	nn	np	nn	np	nn	np	np	nn	np	np	nn	nn	nn	np
Pp03_17744775	<nnxnp>		(nn,np)	nn	np	nn	nn	np	nn	nn	nn	np	np	nn	np	np	nn	np	np	nn	np	nn	nn	np	np	np	np	nn	np	np	nn	nn	np	np	np	np	nn	np	nn	np	nn	nn	np	nn	nn	np	np	np	nn
Pp03_17748337	<nnxnp>		(nn,np)	nn	np	nn	nn	np	nn	nn	nn	np	np	nn	np	np	nn	np	np	nn	np	nn	nn	np	np	np	np	nn	np	np	nn	nn	np	np	np	np	nn	np	nn	np	nn	nn	np	nn	nn	np	np	np	nn
Pp03_17751172	<nnxnp>		(nn,np)	nn	np	nn	nn	np	nn	nn	nn	np	np	--	np	np	nn	np	np	nn	np	nn	nn	np	np	np	np	nn	np	np	nn	nn	np	np	np	np	nn	np	nn	np	nn	nn	np	nn	nn	np	np	np	nn
Pp03_17758068	<lmxll>		(ll,lm)	lm	--	ll	lm	ll	lm	ll	lm	lm	ll	ll	ll	ll	lm	ll	lm	lm	ll	ll	ll	ll	ll	ll	lm	--	lm	ll	lm	ll	ll	ll	ll	ll	ll	--	lm	ll	ll	lm	ll	lm	lm	ll	ll	ll	ll
Pp03_17842716	<lmxll>		(ll,lm)	lm	lm	ll	lm	ll	lm	ll	lm	lm	ll	ll	ll	ll	lm	ll	lm	lm	ll	ll	ll	ll	ll	ll	lm	ll	lm	ll	lm	ll	ll	ll	ll	ll	ll	lm	lm	ll	ll	lm	ll	lm	lm	ll	ll	ll	ll
Pp03_17847183	<lmxll>		(ll,lm)	lm	lm	ll	lm	ll	lm	ll	lm	lm	ll	ll	ll	ll	lm	ll	lm	lm	ll	ll	ll	ll	ll	ll	lm	lm	lm	ll	lm	ll	ll	ll	ll	ll	ll	lm	lm	ll	ll	lm	ll	lm	lm	ll	ll	ll	ll
Pp03_17909356	<lmxll>		(ll,lm)	--	lm	ll	lm	ll	--	ll	lm	lm	ll	ll	ll	ll	lm	ll	lm	lm	ll	ll	ll	ll	ll	--	lm	ll	lm	--	lm	ll	ll	ll	ll	ll	ll	lm	lm	ll	ll	lm	ll	lm	lm	ll	ll	ll	ll
Pp03_17913376	<lmxll>		(ll,lm)	lm	lm	ll	lm	ll	lm	ll	lm	lm	ll	ll	ll	ll	lm	ll	lm	lm	ll	ll	ll	ll	ll	--	lm	ll	lm	ll	lm	ll	ll	ll	ll	ll	ll	lm	lm	ll	ll	lm	ll	lm	lm	ll	ll	ll	ll
Pp03_17916215	<lmxll>		(ll,lm)	ll	lm	ll	lm	ll	lm	ll	lm	lm	ll	ll	ll	ll	lm	ll	lm	lm	ll	ll	ll	ll	ll	ll	lm	ll	lm	ll	lm	ll	ll	ll	ll	ll	ll	lm	lm	ll	ll	lm	ll	lm	lm	ll	ll	ll	ll
Pp03_17924325	<lmxll>		(ll,lm)	lm	lm	ll	lm	ll	lm	ll	lm	lm	ll	ll	ll	ll	lm	ll	lm	lm	ll	ll	ll	ll	ll	ll	lm	ll	lm	ll	lm	ll	ll	ll	ll	ll	ll	lm	lm	ll	ll	lm	ll	lm	lm	ll	ll	ll	ll
Pp03_17948679	<lmxll>		(ll,lm)	lm	lm	ll	lm	ll	lm	ll	lm	lm	ll	ll	ll	ll	lm	ll	lm	lm	ll	ll	ll	ll	ll	ll	lm	ll	lm	ll	lm	ll	ll	ll	ll	ll	ll	lm	lm	ll	ll	lm	ll	lm	lm	ll	ll	ll	ll
Pp03_17949912	<lmxll>		(ll,lm)	lm	lm	ll	lm	ll	lm	ll	lm	lm	ll	ll	ll	ll	lm	ll	lm	lm	ll	ll	ll	ll	ll	ll	lm	ll	lm	ll	lm	ll	ll	ll	ll	ll	ll	lm	lm	ll	ll	lm	ll	lm	lm	ll	ll	ll	ll
Pp03_17950190	<lmxll>		(ll,lm)	lm	lm	ll	lm	ll	lm	ll	lm	lm	ll	ll	ll	ll	lm	ll	lm	lm	ll	ll	ll	ll	ll	ll	lm	ll	lm	ll	lm	ll	ll	ll	ll	ll	ll	lm	lm	ll	ll	lm	ll	--	lm	ll	ll	ll	ll
Pp03_17958071	<lmxll>		(ll,lm)	lm	lm	ll	lm	ll	lm	ll	lm	lm	ll	ll	ll	ll	lm	ll	lm	lm	ll	ll	ll	ll	ll	ll	lm	ll	lm	ll	lm	ll	ll	ll	ll	ll	ll	lm	lm	ll	ll	lm	ll	lm	lm	ll	ll	ll	ll
Pp03_17987030	<lmxll>		(ll,lm)	lm	lm	ll	lm	ll	lm	ll	lm	lm	ll	ll	ll	ll	lm	ll	lm	lm	ll	ll	ll	ll	ll	ll	lm	ll	lm	ll	lm	ll	ll	ll	ll	ll	ll	lm	lm	ll	ll	lm	ll	lm	lm	ll	ll	ll	ll
Pp03_17987031	<lmxll>		(ll,lm)	lm	lm	ll	lm	ll	lm	ll	lm	lm	ll	ll	ll	ll	lm	ll	lm	lm	ll	ll	ll	ll	ll	ll	lm	ll	lm	ll	lm	ll	ll	ll	ll	ll	ll	lm	lm	ll	ll	lm	ll	lm	lm	ll	ll	ll	ll
Pp03_17987077	<lmxll>		(ll,lm)	lm	lm	--	lm	ll	lm	ll	lm	lm	ll	ll	ll	ll	lm	ll	lm	--	ll	ll	ll	ll	ll	ll	lm	ll	lm	ll	lm	ll	ll	ll	ll	ll	ll	lm	lm	ll	ll	lm	ll	lm	lm	ll	ll	ll	ll
Pp03_17993897	<lmxll>		(ll,lm)	lm	lm	ll	lm	ll	lm	ll	lm	lm	ll	ll	ll	ll	lm	ll	lm	lm	ll	ll	ll	ll	ll	ll	lm	ll	lm	ll	lm	ll	ll	ll	ll	ll	ll	lm	lm	ll	ll	lm	ll	lm	lm	ll	ll	ll	ll
Pp03_18003663	<lmxll>		(ll,lm)	lm	lm	ll	lm	ll	lm	ll	lm	lm	ll	ll	ll	ll	lm	ll	lm	lm	ll	ll	ll	ll	ll	ll	lm	ll	lm	ll	lm	ll	ll	ll	ll	ll	ll	lm	lm	ll	ll	lm	ll	lm	lm	ll	ll	ll	ll
Pp03_18003681	<lmxll>		(ll,lm)	lm	lm	ll	lm	ll	lm	ll	lm	lm	ll	ll	ll	ll	lm	ll	lm	lm	ll	ll	ll	ll	ll	ll	lm	ll	lm	ll	lm	ll	ll	ll	ll	ll	ll	lm	lm	ll	ll	lm	ll	lm	lm	ll	ll	ll	ll
Pp03_18012042	<lmxll>		(ll,lm)	lm	lm	ll	lm	ll	lm	ll	lm	lm	ll	ll	ll	ll	lm	ll	ll	lm	ll	ll	ll	ll	ll	ll	lm	ll	lm	ll	lm	ll	ll	ll	ll	ll	ll	lm	lm	ll	ll	lm	ll	lm	lm	ll	ll	ll	ll
Pp03_18034316	<lmxll>		(ll,lm)	lm	lm	ll	lm	ll	lm	ll	lm	lm	ll	ll	ll	ll	lm	ll	lm	lm	ll	ll	ll	ll	ll	ll	lm	ll	lm	ll	lm	ll	ll	ll	ll	ll	ll	lm	lm	ll	ll	lm	ll	lm	lm	ll	ll	ll	ll
Pp03_18036661	<lmxll>		(ll,lm)	lm	lm	ll	lm	ll	lm	ll	lm	lm	ll	ll	ll	ll	lm	ll	lm	lm	ll	ll	ll	ll	ll	ll	ll	ll	lm	ll	lm	ll	ll	ll	ll	ll	ll	lm	lm	ll	ll	lm	ll	lm	lm	ll	ll	ll	ll
Pp03_18036721	<lmxll>		(ll,lm)	lm	lm	ll	lm	ll	lm	ll	lm	lm	ll	ll	ll	ll	lm	ll	lm	lm	ll	ll	ll	ll	ll	ll	ll	ll	lm	ll	lm	ll	ll	ll	ll	ll	ll	lm	lm	ll	ll	lm	ll	lm	lm	ll	ll	ll	ll
Pp03_18036928	<lmxll>		(ll,lm)	lm	lm	ll	lm	ll	lm	ll	lm	lm	ll	ll	ll	ll	lm	ll	lm	lm	ll	ll	ll	ll	ll	ll	lm	ll	lm	ll	lm	ll	ll	ll	ll	ll	ll	lm	lm	ll	ll	lm	ll	lm	lm	ll	ll	ll	ll
Pp03_18037098	<lmxll>		(ll,lm)	lm	lm	ll	lm	ll	lm	ll	lm	--	ll	ll	ll	ll	lm	ll	lm	lm	ll	ll	ll	ll	ll	--	lm	ll	ll	ll	lm	ll	ll	ll	ll	ll	ll	lm	lm	ll	ll	--	ll	lm	lm	ll	ll	ll	ll
Pp03_18047450	<lmxll>		(ll,lm)	lm	lm	ll	lm	ll	lm	ll	lm	lm	ll	ll	ll	ll	lm	ll	lm	lm	ll	ll	ll	ll	ll	ll	lm	ll	lm	ll	lm	ll	ll	ll	ll	ll	ll	lm	lm	ll	ll	lm	ll	lm	lm	ll	ll	ll	ll
Pp03_18047518	<lmxll>		(ll,lm)	lm	lm	ll	lm	ll	lm	ll	lm	lm	ll	ll	ll	ll	lm	ll	lm	lm	ll	ll	ll	ll	ll	ll	lm	ll	lm	ll	lm	ll	ll	ll	ll	ll	ll	lm	lm	ll	ll	lm	ll	lm	lm	ll	ll	ll	ll
Pp03_18100673	<lmxll>		(ll,lm)	lm	lm	ll	lm	ll	lm	ll	lm	lm	ll	ll	ll	ll	lm	ll	lm	lm	ll	ll	ll	ll	ll	ll	lm	ll	lm	ll	lm	ll	ll	ll	ll	ll	ll	lm	lm	ll	ll	lm	ll	lm	lm	ll	ll	ll	ll
Pp03_18105005	<lmxll>		(ll,lm)	lm	lm	ll	lm	ll	lm	ll	lm	lm	ll	ll	ll	ll	lm	ll	--	lm	ll	ll	ll	ll	ll	ll	lm	ll	lm	ll	lm	ll	ll	ll	ll	ll	ll	lm	lm	ll	ll	lm	ll	lm	lm	ll	ll	ll	ll
Pp03_18105055	<lmxll>		(ll,lm)	lm	lm	ll	lm	ll	lm	ll	lm	lm	ll	ll	ll	ll	lm	ll	--	lm	ll	ll	ll	ll	ll	--	lm	ll	lm	ll	lm	ll	ll	ll	ll	ll	ll	lm	--	ll	ll	lm	ll	lm	lm	ll	ll	ll	--
Pp03_18113497	<lmxll>		(ll,lm)	lm	lm	ll	lm	ll	lm	ll	lm	lm	ll	ll	ll	ll	lm	ll	lm	lm	ll	ll	ll	ll	ll	ll	lm	ll	lm	ll	lm	ll	ll	ll	ll	ll	ll	lm	lm	ll	ll	lm	ll	lm	lm	ll	ll	ll	--
Pp03_18113498	<lmxll>		(ll,lm)	lm	lm	ll	lm	ll	lm	ll	lm	lm	ll	ll	ll	ll	lm	ll	lm	lm	ll	ll	ll	ll	ll	ll	lm	ll	lm	ll	lm	ll	ll	ll	ll	ll	ll	lm	lm	ll	ll	lm	ll	lm	lm	ll	ll	ll	--
Pp03_18114486	<lmxll>		(ll,lm)	lm	lm	ll	lm	ll	lm	ll	lm	lm	ll	ll	ll	ll	lm	ll	lm	lm	ll	ll	ll	ll	ll	ll	lm	ll	lm	ll	lm	ll	ll	ll	ll	ll	ll	lm	lm	ll	ll	lm	ll	lm	lm	ll	ll	ll	ll
Pp03_18114611	<lmxll>		(ll,lm)	lm	lm	ll	lm	ll	lm	ll	lm	lm	ll	ll	ll	ll	lm	ll	lm	lm	ll	ll	ll	ll	ll	ll	lm	ll	lm	ll	lm	ll	ll	ll	ll	ll	ll	lm	lm	ll	ll	lm	ll	lm	lm	ll	ll	ll	ll
Pp03_18148020	<lmxll>		(ll,lm)	lm	lm	ll	lm	ll	lm	ll	lm	lm	ll	ll	ll	ll	lm	ll	lm	lm	ll	ll	ll	ll	ll	ll	lm	ll	lm	ll	lm	ll	ll	ll	ll	ll	lm	lm	lm	ll	ll	lm	ll	lm	lm	ll	ll	ll	ll
Pp03_18168256	<lmxll>		(ll,lm)	lm	--	ll	lm	ll	lm	ll	lm	lm	ll	ll	ll	ll	lm	ll	lm	lm	ll	ll	ll	ll	ll	ll	lm	ll	lm	ll	lm	ll	ll	ll	ll	ll	lm	lm	lm	ll	ll	lm	ll	lm	lm	ll	ll	ll	ll
Pp03_18181977	<lmxll>		(ll,lm)	lm	lm	ll	lm	ll	lm	ll	lm	lm	ll	ll	ll	ll	lm	ll	lm	lm	ll	ll	ll	ll	ll	ll	lm	ll	lm	ll	lm	ll	ll	ll	ll	ll	lm	lm	lm	ll	ll	lm	ll	lm	lm	ll	ll	ll	ll
Pp03_18254103	<lmxll>		(ll,lm)	lm	lm	ll	lm	ll	lm	ll	lm	lm	ll	ll	ll	ll	--	ll	lm	lm	ll	ll	ll	ll	ll	ll	lm	ll	lm	ll	lm	ll	ll	ll	ll	ll	lm	lm	lm	ll	ll	lm	ll	lm	lm	ll	ll	ll	ll
Pp03_18254726	<lmxll>		(ll,lm)	lm	lm	ll	lm	ll	lm	ll	lm	lm	ll	ll	ll	ll	lm	ll	lm	lm	ll	ll	ll	ll	ll	ll	lm	ll	lm	ll	lm	ll	ll	ll	ll	ll	lm	lm	lm	ll	ll	lm	ll	lm	lm	ll	ll	ll	ll
Pp03_18487862	<nnxnp>		(nn,np)	nn	np	nn	nn	np	nn	nn	nn	np	np	nn	np	np	nn	np	np	nn	np	nn	nn	np	np	np	np	nn	np	np	nn	nn	np	np	np	np	nn	np	nn	np	nn	nn	np	nn	nn	np	np	np	nn
Pp03_18572227	<lmxll>		(ll,lm)	lm	lm	ll	lm	ll	lm	ll	lm	lm	ll	ll	ll	ll	lm	ll	lm	lm	ll	ll	ll	ll	ll	ll	lm	ll	lm	ll	lm	ll	ll	ll	ll	ll	lm	--	lm	ll	ll	lm	ll	lm	lm	ll	ll	ll	ll
Pp03_18581052	<lmxll>		(ll,lm)	lm	lm	ll	lm	ll	lm	ll	lm	lm	ll	ll	ll	ll	lm	ll	--	lm	ll	ll	ll	ll	ll	ll	lm	ll	lm	ll	lm	ll	ll	ll	ll	ll	lm	lm	lm	ll	ll	lm	ll	lm	lm	ll	ll	ll	ll
Pp03_18612329	<lmxll>		(ll,lm)	lm	--	ll	lm	ll	lm	ll	lm	lm	ll	ll	ll	ll	--	ll	lm	lm	ll	ll	ll	ll	ll	ll	--	ll	lm	ll	lm	ll	ll	ll	ll	ll	lm	lm	lm	ll	ll	lm	ll	lm	lm	ll	ll	ll	ll
Pp03_18637636	<nnxnp>		(nn,np)	nn	np	nn	nn	np	nn	nn	nn	np	np	nn	np	np	nn	np	np	nn	np	nn	nn	np	np	np	np	nn	np	np	nn	nn	np	np	np	np	nn	np	nn	np	nn	nn	np	nn	nn	np	np	np	nn
Pp03_18637725	<nnxnp>		(nn,np)	nn	np	nn	nn	np	nn	nn	nn	np	np	nn	np	np	nn	np	np	nn	np	nn	nn	np	np	np	np	nn	np	np	nn	nn	np	np	np	np	nn	np	nn	np	nn	nn	np	nn	nn	np	np	np	nn
Pp03_18643609	<nnxnp>		(nn,np)	nn	np	nn	nn	np	nn	nn	nn	np	np	nn	np	np	nn	np	np	nn	np	nn	nn	np	np	np	np	nn	np	np	nn	nn	np	np	np	np	nn	np	nn	np	nn	nn	np	nn	nn	np	np	np	nn
Pp03_18643619	<nnxnp>		(nn,np)	nn	np	nn	nn	np	nn	nn	nn	np	np	nn	np	np	nn	np	np	nn	np	nn	nn	np	np	np	np	nn	np	np	nn	nn	np	np	np	np	nn	np	nn	np	nn	nn	np	nn	nn	np	np	np	nn
Pp03_18643637	<nnxnp>		(nn,np)	nn	np	nn	nn	np	nn	nn	nn	np	np	nn	np	np	nn	np	np	nn	np	nn	nn	np	np	np	np	nn	np	np	nn	nn	np	np	np	np	nn	np	nn	np	nn	nn	np	nn	nn	np	np	np	nn
Pp03_18663822	<nnxnp>		(nn,np)	nn	np	nn	nn	np	nn	nn	nn	np	np	nn	np	np	nn	np	np	nn	np	nn	nn	np	np	np	np	nn	np	np	nn	nn	np	np	np	np	nn	np	nn	np	nn	nn	np	nn	nn	np	np	np	nn
Pp03_18666687	<nnxnp>		(nn,np)	np	nn	np	np	nn	np	np	np	nn	nn	np	nn	nn	np	nn	nn	np	nn	np	np	nn	nn	nn	nn	np	nn	nn	np	np	nn	nn	nn	nn	np	nn	np	nn	np	np	nn	np	np	nn	nn	nn	np
Pp03_18685087	<nnxnp>		(nn,np)	nn	np	nn	nn	np	nn	nn	nn	np	np	nn	np	np	nn	np	np	nn	np	nn	nn	np	np	np	np	nn	np	np	nn	nn	np	np	np	np	nn	np	nn	np	nn	nn	np	nn	nn	np	np	np	nn
Pp03_18685195	<nnxnp>		(nn,np)	nn	np	nn	nn	np	nn	nn	nn	np	np	nn	np	np	nn	np	np	nn	np	nn	nn	np	np	np	np	nn	np	np	nn	nn	np	np	np	np	nn	np	nn	np	nn	nn	np	nn	nn	np	np	np	nn
Pp03_18693520	<nnxnp>		(nn,np)	nn	np	nn	nn	np	nn	nn	nn	np	np	nn	np	np	nn	np	np	nn	np	nn	nn	np	np	np	np	nn	np	np	nn	nn	np	np	np	np	nn	np	nn	np	nn	nn	np	nn	nn	np	np	np	nn
Pp03_18736469	<nnxnp>		(nn,np)	np	np	nn	nn	np	nn	nn	nn	np	np	nn	--	np	nn	np	np	nn	np	nn	nn	np	np	np	np	nn	np	np	nn	nn	np	np	np	np	nn	np	nn	np	nn	nn	np	nn	nn	np	np	np	nn
Pp03_18736502	<nnxnp>		(nn,np)	nn	nn	np	np	nn	np	np	np	nn	nn	np	--	nn	np	nn	nn	np	nn	np	np	nn	nn	nn	nn	np	nn	nn	np	np	nn	nn	nn	nn	np	nn	np	nn	np	np	nn	np	np	nn	nn	nn	np
Pp03_18749844	<nnxnp>		(nn,np)	np	np	nn	nn	np	nn	nn	nn	np	np	nn	np	np	nn	np	np	nn	np	nn	nn	np	np	np	np	nn	np	np	nn	nn	np	np	np	np	nn	np	nn	np	nn	nn	np	nn	nn	np	np	--	nn
Pp03_18788984	<hkxhk>		(hh,hk,kk)	hk	hk	hk	kk	hh	kk	hk	kk	hk	hh	hk	hh	hh	kk	hh	hk	kk	hh	hk	hk	--	hh	hh	hk	hk	hk	hh	kk	hk	hh	hh	hh	hh	kk	hk	kk	hh	hk	kk	hh	kk	kk	hh	hh	hh	hk
Pp03_19096067	<lmxll>		(ll,lm)	lm	lm	ll	lm	ll	lm	--	lm	lm	ll	ll	ll	ll	lm	ll	lm	lm	ll	ll	ll	ll	ll	ll	lm	ll	lm	ll	lm	ll	ll	ll	ll	ll	lm	lm	lm	ll	ll	lm	ll	lm	lm	ll	ll	ll	ll
Pp03_19096400	<hkxhk>		(hh,hk,kk)	hk	hk	hk	kk	hh	kk	hk	kk	hk	hh	hk	hh	hh	kk	hh	hk	kk	hh	hk	hk	hh	--	hh	hk	hk	hk	hh	kk	hk	hh	hh	hh	hh	kk	hk	kk	hh	hk	kk	hh	kk	kk	hh	hh	hh	hk
Pp03_19096630	<nnxnp>		(nn,np)	nn	nn	np	np	nn	np	np	np	nn	nn	np	nn	nn	np	nn	nn	np	nn	np	np	nn	nn	nn	nn	np	nn	nn	np	np	nn	nn	nn	nn	np	nn	np	nn	np	np	nn	np	np	nn	nn	nn	--
Pp03_19155705	<hkxhk>		(hh,hk,kk)	hk	hk	hk	hh	kk	hk	hk	hh	hk	kk	hk	kk	kk	hh	kk	hk	hh	kk	hk	hk	kk	kk	kk	hk	hk	hk	kk	hh	hk	kk	kk	kk	kk	hh	hk	hh	kk	hk	hh	kk	hh	hh	kk	kk	kk	hk
Pp03_19241505	<lmxll>		(ll,lm)	--	lm	ll	lm	ll	lm	--	lm	lm	ll	ll	ll	ll	lm	ll	lm	lm	ll	ll	ll	ll	ll	ll	lm	ll	lm	ll	lm	ll	ll	ll	ll	ll	lm	lm	lm	ll	ll	lm	ll	lm	lm	ll	ll	ll	ll
Pp03_19325824	<hkxhk>		(hh,hk,kk)	hk	hk	hk	kk	hh	kk	hk	kk	hk	--	hk	hh	hh	kk	hh	hk	kk	hh	hk	hk	hh	hh	hh	hk	hk	hk	hh	kk	hk	hh	hh	hh	hh	kk	hk	kk	hh	hk	kk	hh	kk	kk	hh	hh	hh	hk
Pp03_19428845	<nnxnp>		(nn,np)	np	np	nn	nn	np	nn	nn	nn	np	np	nn	np	np	nn	np	np	nn	np	nn	nn	np	np	--	np	nn	np	np	nn	nn	np	np	np	np	nn	np	nn	np	nn	nn	np	nn	nn	np	np	--	nn
Pp03_19495101	<lmxll>		(ll,lm)	lm	--	ll	lm	ll	lm	ll	lm	lm	ll	ll	ll	ll	--	ll	lm	lm	ll	ll	ll	ll	ll	ll	--	ll	lm	ll	lm	ll	ll	ll	ll	ll	lm	--	--	ll	ll	lm	ll	lm	lm	ll	ll	--	ll
Pp03_19520734	<hkxhk>		(hh,hk,kk)	hk	hk	hk	kk	hh	kk	hk	kk	hk	hh	hk	hh	hh	kk	hh	hk	kk	hh	hk	hk	hh	hh	hh	hk	hk	hk	hh	kk	hk	hh	hh	hh	hh	kk	hk	kk	hh	hk	kk	hh	kk	kk	hh	hh	hh	hk
Pp03_19619364	<nnxnp>		(nn,np)	np	np	nn	nn	np	nn	nn	nn	np	np	nn	np	np	nn	np	--	nn	--	nn	nn	np	--	--	np	nn	nn	np	--	nn	np	np	np	np	nn	np	nn	np	nn	nn	np	nn	nn	np	np	np	nn
Pp03_19631426	<nnxnp>		(nn,np)	np	np	nn	nn	np	nn	nn	nn	np	np	nn	np	np	nn	np	np	nn	np	nn	nn	np	np	--	np	nn	np	np	nn	nn	np	np	np	np	nn	np	nn	np	nn	nn	np	nn	nn	np	np	np	nn
Pp03_19645213	<nnxnp>		(nn,np)	np	np	nn	nn	np	nn	nn	nn	np	np	nn	np	np	nn	np	np	nn	np	nn	nn	np	np	--	np	nn	np	nn	nn	nn	np	np	np	np	nn	np	nn	np	nn	nn	np	nn	nn	np	np	np	nn
Pp03_19645391	<nnxnp>		(nn,np)	nn	nn	np	np	nn	np	np	np	nn	nn	np	nn	nn	np	nn	nn	np	nn	np	np	nn	nn	nn	nn	np	nn	nn	np	np	nn	nn	nn	nn	np	nn	np	nn	np	np	nn	np	np	nn	nn	nn	np
Pp03_19657856	<nnxnp>		(nn,np)	np	np	nn	nn	np	nn	nn	nn	np	np	nn	np	np	nn	--	np	nn	np	nn	nn	np	np	np	np	nn	np	np	nn	nn	np	np	--	np	nn	--	nn	np	nn	nn	np	nn	nn	np	np	np	nn
Pp03_19663540	<nnxnp>		(nn,np)	np	np	nn	nn	np	nn	nn	nn	np	np	nn	np	np	nn	np	np	nn	--	nn	nn	np	np	--	np	nn	np	np	nn	nn	np	np	np	np	nn	np	nn	np	nn	nn	np	nn	nn	np	np	np	nn
Pp03_19663593	<nnxnp>		(nn,np)	np	np	nn	nn	np	nn	nn	nn	np	np	nn	np	np	nn	np	np	nn	--	nn	nn	np	np	--	np	nn	--	np	nn	nn	np	np	--	np	nn	--	nn	np	nn	nn	np	nn	nn	np	np	np	nn
Pp03_20269563	<nnxnp>		(nn,np)	np	np	nn	nn	--	nn	nn	nn	np	np	nn	np	np	nn	--	np	nn	np	nn	nn	np	np	np	np	nn	np	np	nn	nn	np	--	np	np	nn	np	nn	np	nn	nn	np	nn	nn	np	np	np	nn
Pp03_20269683	<nnxnp>		(nn,np)	np	np	nn	nn	np	nn	nn	nn	np	np	nn	np	np	nn	np	np	nn	np	nn	nn	np	np	np	np	nn	np	np	nn	nn	np	np	np	np	nn	np	nn	--	nn	nn	nn	nn	nn	np	np	np	nn
Pp03_20318807	<nnxnp>		(nn,np)	nn	nn	np	np	nn	np	np	np	nn	nn	np	nn	nn	np	nn	nn	np	nn	np	np	nn	nn	nn	nn	np	nn	--	np	np	nn	nn	np	nn	np	nn	np	nn	np	np	nn	np	np	--	np	nn	np
Pp03_20321397	<nnxnp>		(nn,np)	np	np	nn	nn	np	nn	nn	nn	np	np	nn	np	np	nn	np	np	nn	np	nn	nn	np	np	nn	np	nn	np	np	nn	nn	np	np	np	np	nn	np	nn	np	nn	nn	np	nn	nn	np	np	np	nn
Pp03_20321442	<nnxnp>		(nn,np)	nn	nn	np	np	nn	np	np	np	nn	nn	np	nn	nn	np	nn	nn	np	nn	np	np	nn	nn	np	nn	np	nn	nn	np	np	nn	nn	nn	nn	np	nn	np	nn	np	np	nn	np	np	nn	nn	nn	np
Pp03_20340664	<nnxnp>		(nn,np)	np	np	nn	nn	np	nn	nn	nn	np	np	nn	np	np	nn	np	np	nn	np	nn	nn	np	np	--	np	nn	np	np	nn	nn	np	--	np	np	nn	np	--	np	nn	nn	np	nn	nn	--	np	np	nn
Pp03_20340668	<nnxnp>		(nn,np)	np	np	nn	nn	np	nn	nn	nn	np	np	nn	np	np	nn	np	np	nn	np	nn	nn	np	np	--	np	nn	np	np	nn	nn	np	--	np	np	nn	np	--	np	nn	nn	np	nn	nn	--	np	np	nn
Pp03_20491722	<nnxnp>		(nn,np)	nn	nn	np	np	nn	np	np	np	nn	--	np	nn	nn	np	nn	nn	np	nn	np	np	--	--	np	nn	np	nn	nn	np	np	nn	nn	nn	nn	np	nn	np	--	np	np	nn	np	np	nn	nn	nn	np
Pp03_20508171	<nnxnp>		(nn,np)	nn	nn	np	np	nn	np	np	np	nn	nn	np	nn	nn	np	nn	nn	np	nn	np	np	nn	nn	nn	nn	np	nn	nn	np	np	nn	nn	nn	nn	np	--	np	nn	np	np	nn	np	np	nn	--	nn	np
Pp03_20637698	<nnxnp>		(nn,np)	nn	nn	np	np	nn	np	np	np	nn	nn	np	nn	np	np	nn	nn	np	nn	np	np	nn	nn	nn	nn	np	nn	nn	np	np	nn	nn	nn	nn	np	nn	np	nn	np	np	nn	np	np	nn	nn	nn	np
Pp03_20637881	<nnxnp>		(nn,np)	nn	nn	np	np	nn	np	np	np	nn	nn	np	nn	np	np	nn	nn	np	nn	np	np	nn	nn	nn	nn	np	nn	nn	np	np	nn	nn	nn	nn	np	nn	np	nn	np	np	nn	np	np	nn	nn	nn	np
Pp03_20640770	<nnxnp>		(nn,np)	np	np	nn	nn	np	nn	nn	nn	np	np	nn	np	nn	nn	np	np	nn	--	nn	nn	np	np	--	np	nn	--	np	nn	nn	np	np	np	np	nn	--	nn	np	nn	nn	np	nn	nn	np	np	np	nn
Pp03_20640818	<nnxnp>		(nn,np)	np	np	nn	nn	np	nn	nn	nn	np	np	nn	np	nn	nn	np	np	nn	--	nn	nn	np	np	--	np	nn	--	np	nn	nn	np	np	np	np	nn	--	nn	np	nn	nn	np	nn	nn	np	np	np	nn
Pp03_20703520	<nnxnp>		(nn,np)	nn	nn	np	np	nn	np	np	np	--	nn	np	nn	np	np	nn	nn	np	nn	np	np	nn	nn	nn	nn	np	nn	nn	np	np	nn	nn	nn	nn	np	nn	np	nn	np	np	nn	np	np	nn	nn	nn	--
Pp03_20708922	<nnxnp>		(nn,np)	np	np	nn	nn	np	nn	nn	nn	np	np	nn	np	nn	nn	np	np	nn	np	nn	nn	np	np	np	np	nn	np	np	nn	nn	np	np	np	np	nn	np	nn	np	nn	nn	np	nn	nn	np	np	np	nn
Pp03_20731174	<nnxnp>		(nn,np)	np	np	nn	nn	np	nn	nn	nn	np	np	nn	np	nn	nn	np	np	nn	np	nn	nn	np	np	np	np	nn	np	np	nn	nn	np	np	np	np	nn	np	nn	np	nn	nn	np	nn	nn	np	--	np	nn
Pp03_20744134	<nnxnp>		(nn,np)	np	np	nn	nn	np	nn	nn	nn	np	np	nn	np	nn	nn	np	np	nn	np	nn	nn	np	np	--	np	nn	np	np	nn	nn	np	np	np	np	nn	np	nn	np	nn	nn	np	nn	nn	np	np	np	nn
Pp03_20762614	<nnxnp>		(nn,np)	nn	nn	np	np	nn	np	np	np	nn	nn	np	nn	np	--	nn	--	np	nn	np	np	nn	nn	nn	nn	np	nn	nn	np	np	nn	nn	nn	nn	np	nn	np	nn	np	np	nn	np	np	nn	nn	nn	np
Pp03_20762659	<nnxnp>		(nn,np)	np	np	nn	nn	np	nn	nn	nn	np	np	nn	np	nn	--	np	--	nn	np	nn	nn	np	np	np	np	nn	np	np	nn	nn	np	np	np	np	nn	np	nn	np	nn	nn	np	nn	nn	np	np	np	nn
Pp03_20762688	<nnxnp>		(nn,np)	nn	nn	np	np	nn	np	np	np	nn	nn	np	nn	np	np	nn	--	np	nn	np	np	nn	nn	nn	nn	np	nn	nn	np	np	nn	nn	nn	nn	np	nn	np	nn	np	np	nn	np	np	nn	nn	nn	np
Pp03_20762694	<nnxnp>		(nn,np)	nn	nn	np	np	nn	np	np	np	nn	nn	np	nn	np	np	nn	--	np	nn	np	np	nn	nn	nn	nn	np	nn	nn	np	np	nn	nn	nn	nn	np	nn	np	nn	np	np	nn	np	np	nn	nn	nn	np
Pp03_20768012	<nnxnp>		(nn,np)	nn	nn	np	np	nn	np	np	np	nn	nn	np	nn	np	np	nn	nn	np	nn	np	np	nn	nn	nn	nn	np	nn	nn	np	np	nn	nn	nn	nn	np	nn	np	nn	np	np	nn	np	np	--	nn	nn	np
Pp03_20769753	<nnxnp>		(nn,np)	nn	nn	np	np	nn	np	np	np	nn	nn	np	nn	np	np	nn	nn	np	nn	np	np	--	nn	nn	nn	np	--	nn	np	np	nn	nn	nn	--	np	nn	np	nn	np	np	--	np	np	nn	nn	--	np
Pp03_20779475	<nnxnp>		(nn,np)	nn	--	np	np	nn	np	np	np	nn	nn	np	nn	np	np	nn	nn	np	nn	np	np	nn	nn	nn	nn	np	--	nn	np	np	nn	nn	nn	nn	np	nn	np	--	np	np	nn	np	np	nn	nn	nn	np
Pp03_20806634	<nnxnp>		(nn,np)	nn	nn	np	np	--	np	np	np	nn	nn	np	nn	np	np	nn	nn	np	nn	np	np	nn	nn	--	nn	np	nn	nn	np	np	nn	nn	nn	nn	np	--	np	nn	np	np	nn	np	np	nn	nn	nn	np
Pp03_20816826	<nnxnp>		(nn,np)	nn	nn	np	np	nn	np	np	np	nn	nn	np	nn	np	np	nn	nn	np	nn	np	np	nn	nn	nn	nn	np	nn	nn	np	np	nn	nn	nn	nn	np	nn	np	nn	np	np	nn	np	np	nn	nn	nn	np
Pp03_20818194	<nnxnp>		(nn,np)	np	np	nn	nn	np	nn	nn	nn	np	np	nn	np	nn	nn	np	np	nn	np	nn	nn	np	np	np	np	nn	np	np	nn	nn	np	np	np	np	nn	np	nn	np	nn	nn	np	nn	nn	np	np	--	nn
Pp03_20837749	<hkxhk>		(hh,hk,kk)	hk	hk	hk	kk	hh	kk	hk	kk	hk	hh	hk	hh	hk	kk	hh	hk	kk	hh	hk	hk	hh	hh	hh	hk	hk	hk	hh	kk	hk	hh	hh	hh	hh	kk	hk	kk	hh	hk	kk	hh	kk	hk	hh	hh	hh	hk
Pp03_20853420	<lmxll>		(ll,lm)	ll	ll	lm	ll	lm	ll	lm	ll	ll	lm	lm	lm	lm	ll	lm	ll	ll	lm	lm	lm	lm	lm	lm	ll	lm	ll	lm	ll	lm	lm	lm	lm	lm	ll	ll	ll	lm	lm	ll	lm	ll	lm	lm	lm	lm	lm
Pp03_20876380	<nnxnp>		(nn,np)	np	np	nn	nn	np	nn	nn	nn	np	np	nn	np	nn	nn	np	np	nn	np	nn	nn	np	np	--	np	nn	np	np	nn	nn	np	np	np	np	nn	np	nn	np	nn	nn	np	nn	nn	np	np	np	nn
Pp03_20907298	<nnxnp>		(nn,np)	np	np	nn	nn	np	nn	nn	nn	np	np	nn	np	nn	nn	np	np	nn	np	nn	nn	np	np	--	np	nn	np	nn	nn	nn	np	np	np	np	nn	np	nn	np	nn	nn	np	nn	nn	np	np	np	nn
Pp03_20909088	<lmxll>		(ll,lm)	ll	ll	--	ll	lm	ll	lm	ll	ll	lm	--	lm	lm	ll	lm	ll	ll	lm	lm	--	lm	lm	lm	ll	--	ll	--	ll	lm	lm	lm	lm	lm	ll	ll	ll	lm	lm	ll	--	ll	lm	lm	lm	lm	lm
Pp03_20916492	<lmxll>		(ll,lm)	lm	lm	ll	lm	ll	lm	ll	lm	lm	ll	ll	ll	ll	lm	ll	lm	lm	ll	ll	ll	ll	ll	ll	lm	ll	lm	ll	lm	ll	ll	ll	ll	ll	lm	lm	lm	ll	ll	lm	ll	lm	ll	ll	ll	ll	ll
Pp03_20916597	<lmxll>		(ll,lm)	ll	ll	lm	ll	lm	ll	lm	ll	ll	lm	lm	lm	lm	ll	--	ll	ll	lm	lm	lm	lm	lm	lm	ll	lm	ll	lm	ll	--	lm	lm	lm	lm	ll	ll	ll	lm	--	ll	lm	ll	lm	lm	lm	lm	lm
Pp03_20938516	<nnxnp>		(nn,np)	nn	nn	np	np	nn	np	np	np	nn	nn	np	nn	np	np	nn	nn	np	nn	np	np	nn	nn	nn	nn	np	nn	nn	np	np	nn	nn	nn	nn	np	nn	np	nn	np	np	nn	np	np	nn	nn	nn	np
Pp03_20958328	<hkxhk>		(hh,hk,kk)	kk	kk	hh	hk	hk	hk	hh	hk	kk	hk	hh	hk	hh	hk	hk	--	hk	hk	hh	hh	hk	hk	--	kk	hh	kk	hk	hk	hh	hk	hk	hk	hk	hk	kk	hk	hk	hh	hk	hk	hk	hh	hk	hk	hk	hh
Pp03_20998219	<nnxnp>		(nn,np)	nn	nn	np	np	nn	np	np	np	nn	nn	np	nn	np	np	nn	nn	np	nn	np	np	nn	nn	nn	nn	np	nn	nn	np	np	nn	nn	nn	nn	np	nn	np	nn	np	np	nn	np	np	nn	nn	nn	np
Pp03_21042296	<hkxhk>		(hh,hk,kk)	hk	kk	hh	hk	hk	hk	hh	hk	kk	hk	hh	hk	hh	hk	hk	kk	hk	hk	hh	hh	hk	hk	hk	kk	hh	kk	hk	hk	hh	hk	kk	hk	hk	hk	kk	hk	hk	hh	hk	hk	hk	hh	hk	hk	hk	hh
Pp03_21214082	<hkxhk>		(hh,hk,kk)	hk	hh	kk	hk	--	hk	kk	hk	hk	hk	--	hk	kk	hk	--	hh	hk	hk	kk	kk	hk	hk	--	hh	kk	hh	hk	hk	kk	hk	hh	hk	hk	--	hh	hk	hk	kk	hk	hk	hk	kk	hk	hk	hk	kk
Pp03_21264393	<hkxhk>		(hh,hk,kk)	--	hh	kk	hk	hk	hk	kk	hk	hk	hk	hk	hk	kk	hk	hk	hh	hk	hk	kk	kk	hk	--	hk	hh	kk	hh	hk	--	kk	hk	hh	hk	hk	hk	hh	--	kk	kk	hk	hk	hk	kk	hk	hk	hk	kk
Pp03_21279483	<hkxhk>		(hh,hk,kk)	hk	hh	kk	hk	hk	hk	kk	hk	hk	hk	hk	hk	kk	hk	hk	hh	hk	hk	kk	--	hk	hk	--	hh	kk	hh	--	hk	kk	hk	hh	hk	--	hk	hh	hk	hk	kk	--	hk	hk	kk	hk	hk	hk	kk
Pp03_21376801	<hkxhk>		(hh,hk,kk)	hk	kk	hh	hk	hk	hk	hh	hk	hk	hk	hk	hk	hh	--	hk	kk	hk	hk	hh	hh	hk	hk	hk	kk	hh	kk	hk	hk	hh	hk	kk	hk	hk	hk	kk	--	hk	hh	hk	hk	hk	hh	hk	hk	hk	hh
Pp03_21393366	<hkxhk>		(hh,hk,kk)	hk	kk	hh	hk	hk	hk	hh	hk	hk	hk	hk	hk	hh	hk	hk	kk	hk	hk	hh	hh	--	hk	--	kk	hh	kk	--	hk	hh	hk	kk	hk	hk	hk	kk	hk	hk	hh	hk	hk	hk	hh	hk	--	hk	hh
Pp03_21393409	<hkxhk>		(hh,hk,kk)	hk	kk	hh	hk	hk	hk	hh	hk	hk	hk	hk	hk	hh	hk	hk	kk	hk	hk	hh	hh	--	hk	--	kk	hh	kk	--	hk	hh	hk	kk	hk	hk	hk	kk	hk	hk	hh	hk	hk	hk	hh	hk	--	hk	hh
Pp03_21445123	<hkxhk>		(hh,hk,kk)	hk	hh	kk	hk	hk	hk	kk	hk	hk	hk	hk	hk	kk	hk	hk	hh	hk	hk	kk	hk	hk	hk	hk	hh	kk	hh	hk	hk	kk	hk	hh	hk	kk	hk	hh	hk	hk	kk	hk	hk	hk	kk	hk	hk	hk	kk
Pp03_21463679	<hkxhk>		(hh,hk,kk)	hk	kk	hh	hk	hk	hk	hh	hk	hk	hk	hk	hk	hh	hh	hk	kk	hk	hk	hh	hk	hk	hk	--	kk	hh	kk	hk	hk	hh	hk	kk	hk	hh	hk	kk	hk	hk	hh	hk	hk	hk	hh	hk	--	hk	hh
Pp03_21463844	<hkxhk>		(hh,hk,kk)	hk	kk	hh	--	hk	--	hh	hk	hk	hk	hk	hk	hh	hk	hk	kk	hk	hk	hh	hk	hk	hk	hk	kk	hh	kk	hk	hk	hh	hk	kk	hk	hh	hk	kk	hk	hk	hh	hk	hk	hk	hh	hk	hk	hk	hh
Pp03_21463854	<hkxhk>		(hh,hk,kk)	hk	hh	kk	--	hk	--	kk	hk	hk	hk	hk	hk	kk	hk	hk	hh	hk	hk	kk	hk	hk	hk	hk	hh	kk	hh	hk	hk	kk	hk	hh	hk	kk	hk	hh	hk	hk	kk	hk	hk	hk	kk	hk	hk	hk	kk
Pp03_21478963	<hkxhk>		(hh,hk,kk)	hk	hh	kk	hk	hk	hk	kk	hk	hk	hk	hk	hk	kk	hk	hk	hh	hk	hk	kk	hk	hk	hk	--	hh	kk	hh	hk	hk	kk	hk	hh	hk	kk	hk	hh	kk	hk	kk	hk	hk	hk	kk	hk	hk	hk	kk
Pp03_21509096	<hkxhk>		(hh,hk,kk)	hk	hh	kk	hk	hk	kk	kk	hk	--	hk	hk	hk	kk	hk	hk	hh	hk	hk	kk	hk	hk	hk	hk	hh	kk	hh	kk	hk	kk	hk	hh	hk	kk	hk	hh	hk	hk	kk	hk	hk	hk	kk	hk	hk	hk	kk
Pp03_21515594	<hkxhk>		(hh,hk,kk)	hk	hh	kk	--	hk	kk	kk	hk	hk	hk	hk	hk	kk	hk	hk	hh	--	hk	kk	hk	kk	hk	hk	hh	kk	hh	hk	hk	kk	hk	hh	hk	kk	hk	hh	kk	hk	kk	hk	hk	hk	kk	hk	hk	hk	kk
Pp03_21515613	<hkxhk>		(hh,hk,kk)	hk	hh	kk	--	hk	kk	kk	hk	hk	hk	hk	hk	kk	hk	hk	hh	--	hk	kk	--	hk	hk	hk	hh	kk	hh	hk	hk	kk	hk	hh	hk	kk	hk	hh	--	hk	kk	hk	hk	hk	kk	hk	hk	hk	kk
Pp03_21515831	<hkxhk>		(hh,hk,kk)	hk	hh	kk	--	hk	kk	kk	hk	hk	hk	hk	hk	kk	hk	hk	hh	hk	hk	kk	hk	hk	hk	hk	hh	kk	hh	hk	hk	kk	hk	hh	hk	kk	hk	hh	hk	hk	kk	hk	hk	hk	kk	hk	hk	hk	kk
Pp03_21530371	<hkxhk>		(hh,hk,kk)	hk	hh	kk	hk	hk	kk	kk	hk	hk	hk	hk	hk	kk	hk	hk	hh	hk	hk	kk	hk	hk	hk	hk	hh	--	hh	hk	hk	kk	hk	hh	hk	kk	hk	hh	hk	hk	kk	hk	hk	hk	kk	hk	hk	hk	kk
Pp03_21530599	<hkxhk>		(hh,hk,kk)	hk	hh	kk	hk	hk	kk	kk	hk	hk	hk	hk	hk	kk	hk	hk	hh	hk	hk	kk	hk	hk	hk	--	hh	--	hh	hk	hk	kk	hk	hh	hk	kk	hk	hh	hk	hk	kk	hk	hk	hk	kk	hk	hk	hk	kk
Pp03_21530605	<hkxhk>		(hh,hk,kk)	hk	kk	hh	hk	hk	hh	hh	hk	hk	hk	hk	hk	hh	hk	hk	kk	hk	hk	hh	hk	hk	hk	--	kk	--	kk	hk	hk	hh	hk	kk	hk	hh	hk	kk	hk	hk	hh	hk	hk	hk	hh	hk	hk	hk	hh
Pp03_21530628	<hkxhk>		(hh,hk,kk)	hk	kk	hh	hk	hk	hh	hh	hk	hk	hk	hk	hk	hh	hk	hk	kk	hk	hk	hh	hk	hk	hk	--	kk	--	kk	hk	hk	hh	hk	kk	hk	hh	hk	kk	hk	hk	hh	hk	hk	hk	hh	hk	hk	hk	hh
Pp03_21552012	<hkxhk>		(hh,hk,kk)	hk	kk	hh	hk	hk	hh	hh	hk	hk	hk	hk	hk	hh	hk	hk	kk	hk	hk	hh	hk	hk	hk	hk	kk	hh	kk	hk	hk	hh	hk	kk	--	hh	hk	kk	--	hk	hh	hk	hk	hk	hh	hk	--	hk	hh
Pp03_21610890	<hkxhk>		(hh,hk,kk)	hk	hh	kk	hk	hk	kk	kk	hk	hk	hk	hk	hk	kk	hk	hk	hh	hk	hk	kk	hk	kk	--	--	hh	kk	hh	hk	hk	kk	hk	hh	hk	kk	hk	hh	hk	hk	kk	kk	hk	hk	kk	hk	--	hk	kk
Pp03_21642883	<hkxhk>		(hh,hk,kk)	--	hh	kk	hk	hk	kk	kk	hk	hk	hk	--	hk	kk	hk	hk	hh	hk	hk	kk	hk	hk	hk	hk	hh	kk	hh	hk	hk	kk	hk	hh	--	kk	hk	hh	hk	hk	kk	hk	hk	--	kk	hk	hk	hk	kk
Pp03_21667132	<hkxhk>		(hh,hk,kk)	hk	kk	hh	hk	hk	hh	hh	hk	hk	hk	hk	hk	hh	hk	hk	kk	--	hk	hh	hk	hk	hk	hk	kk	hh	kk	--	hk	hh	hk	kk	hk	hh	hk	kk	hk	hk	hh	hk	hk	hk	hh	hk	hk	hk	hh
Pp03_21716151	<hkxhk>		(hh,hk,kk)	hk	kk	hh	hk	hk	hh	hh	hk	hk	hk	hk	hk	hh	hk	hk	kk	hk	hk	hh	hk	hk	hk	hk	kk	hh	kk	hk	hk	hh	hk	kk	hk	hh	hk	kk	hk	hk	hh	hk	hk	hk	hh	hk	hk	hk	hh
Pp03_21734421	<hkxhk>		(hh,hk,kk)	hk	hh	kk	hk	hk	kk	kk	hk	hk	hk	hk	hk	kk	hk	hk	hh	hk	hk	kk	hk	hk	hk	--	hh	kk	hh	hk	hk	kk	hk	hh	hk	kk	hk	hh	hk	hk	kk	hk	hk	hk	kk	hk	hk	hk	kk
Pp03_21751072	<hkxhk>		(hh,hk,kk)	hk	kk	hh	hk	hk	hh	hh	hk	hk	hk	hk	hk	hh	hk	hk	kk	hk	hk	hh	hk	hk	hk	hk	kk	hh	kk	hk	hk	hh	hk	kk	hk	hh	hk	kk	hk	hk	hh	hk	hk	hk	hh	hk	hk	hk	hh
Pp03_21766086	<hkxhk>		(hh,hk,kk)	hk	hh	kk	hk	hk	kk	kk	--	--	hk	--	--	kk	--	--	hh	hk	hk	kk	hk	hk	hk	hk	hh	kk	hh	hk	hk	kk	hk	hh	hk	kk	hk	hh	hk	hk	kk	--	hk	hk	kk	hk	hk	hk	kk
Pp03_21766164	<hkxhk>		(hh,hk,kk)	hk	kk	hh	hk	hk	hh	hh	--	--	hk	--	--	hh	--	--	kk	hk	hk	hh	hk	hk	hk	hk	kk	hh	kk	hk	hk	hh	hk	kk	hk	hh	hk	kk	hk	hk	hh	--	hk	hk	hh	hk	hk	hk	hh
Pp03_21777508	<hkxhk>		(hh,hk,kk)	hk	kk	hh	hk	hk	hh	hh	hk	hk	hk	hk	hk	hh	hk	hk	kk	hk	hk	hh	hk	hk	hk	hk	kk	hh	kk	hk	hk	hh	hk	kk	hk	hh	hk	kk	hk	hh	hh	hk	hk	hk	hh	hk	hk	hk	hh
Pp03_22031469	<nnxnp>		(nn,np)	np	np	nn	nn	np	nn	nn	nn	np	np	np	np	nn	nn	np	np	nn	np	nn	np	np	np	np	np	nn	np	np	nn	nn	np	np	np	nn	nn	np	nn	np	nn	nn	np	nn	nn	np	np	np	nn
Pp03_22086835	<hkxhk>		(hh,hk,kk)	hk	kk	hh	hk	hk	hh	hh	hk	hk	hk	hk	hk	hh	hk	hk	kk	hk	hk	hh	hk	hk	hk	hk	kk	hh	kk	hk	hk	hh	hk	kk	hk	hh	hk	kk	hk	hk	hh	hk	hk	hk	hh	hk	hk	hk	hh
Pp03_22086862	<hkxhk>		(hh,hk,kk)	hk	kk	hh	hk	hk	hh	hh	hk	hk	hk	hh	hk	hh	hk	hk	kk	hk	hk	hh	hk	hk	hk	hk	kk	hh	kk	hk	hk	hh	hk	kk	hk	hh	hk	kk	hk	hk	hh	hk	hk	hk	hh	hk	hk	hk	hh
Pp03_22086870	<hkxhk>		(hh,hk,kk)	hk	hh	kk	hk	hk	kk	kk	hk	hk	hk	hk	hk	kk	hk	hk	hh	hk	hk	kk	hk	hk	hk	hk	hh	kk	hh	hk	hk	kk	hk	hh	hk	kk	hk	hh	hk	hk	kk	hk	hk	hk	kk	hk	hk	hk	kk
Pp03_22088095	<hkxhk>		(hh,hk,kk)	hk	hh	kk	hk	hk	kk	kk	hk	hk	hk	hk	hk	kk	hk	hk	hh	kk	hk	kk	hk	hk	hk	hk	hh	kk	hh	hk	hk	kk	hk	hh	--	kk	hk	hh	--	hk	kk	hk	hk	hk	kk	hk	hk	hk	kk
Pp03_22092632	<hkxhk>		(hh,hk,kk)	hk	kk	hh	hk	hk	hh	hh	hk	hk	hk	hk	hk	hh	hk	hk	kk	hk	hk	hh	hk	hk	hk	hk	kk	hh	kk	hk	hk	hh	hk	kk	hk	hh	hk	kk	hk	hk	hh	hk	hk	hk	hh	hk	hk	hk	hh
Pp03_22128914	<hkxhk>		(hh,hk,kk)	hk	hh	kk	hk	hk	kk	kk	hk	hk	hk	hk	hk	kk	hk	hk	hh	hk	hk	kk	hk	hk	hk	hk	hh	kk	hh	hk	hk	kk	hk	hh	hk	kk	hk	hh	hk	hk	kk	hk	hk	hk	kk	hk	hk	hk	kk
Pp03_22239854	<hkxhk>		(hh,hk,kk)	hk	hh	kk	hk	hk	kk	kk	hk	hk	hk	hk	hk	kk	hk	hk	hh	hk	hk	kk	hk	hk	hk	hk	hh	kk	hh	hk	hk	kk	hk	hh	hk	kk	hk	hh	hk	hh	kk	hk	hk	hk	kk	hk	hk	hk	kk
Pp03_22260908	<hkxhk>		(hh,hk,kk)	hk	kk	hh	hk	hk	hh	hh	hk	hk	hk	hk	hk	hh	hk	hk	kk	hk	hk	hh	hk	hk	hk	hk	kk	hh	kk	hk	hk	hh	hk	kk	hk	hh	hk	kk	hk	hk	hh	hk	hk	hk	hh	hk	hk	hk	hh
Pp03_22261235	<nnxnp>		(nn,np)	nn	nn	np	np	nn	np	np	np	nn	nn	nn	nn	np	np	nn	nn	np	nn	np	nn	nn	nn	np	nn	np	nn	nn	np	np	nn	nn	nn	np	np	nn	np	nn	np	np	nn	np	np	nn	nn	nn	np
Pp03_22330314	<nnxnp>		(nn,np)	--	nn	np	np	np	np	np	np	nn	nn	nn	nn	np	np	nn	nn	np	nn	np	nn	--	nn	--	nn	np	nn	nn	np	np	nn	nn	nn	np	np	nn	np	--	nn	np	nn	np	np	nn	nn	nn	np
Pp03_22344845	<hkxhk>		(hh,hk,kk)	hk	hh	kk	hk	hk	kk	kk	hk	hk	hk	hk	hk	kk	hk	hk	hh	hk	hk	kk	hk	hk	hk	hk	hh	kk	hh	hk	hk	kk	hk	hh	hk	kk	hk	hh	hk	hk	hk	hk	hk	hk	kk	hk	hk	hk	kk
Pp03_22344990	<nnxnp>		(nn,np)	np	np	nn	nn	np	nn	nn	nn	--	np	np	np	nn	nn	np	np	nn	np	nn	np	np	np	np	np	nn	np	np	nn	nn	--	np	np	nn	nn	np	nn	np	np	nn	np	nn	nn	np	--	np	nn
Pp03_22345062	<nnxnp>		(nn,np)	np	np	nn	nn	np	nn	nn	nn	--	np	np	np	nn	nn	np	np	nn	np	nn	np	np	np	np	np	nn	np	np	nn	nn	--	np	np	nn	nn	np	nn	np	np	nn	np	nn	nn	np	--	np	nn
Pp03_22347495	<nnxnp>		(nn,np)	nn	nn	np	np	nn	np	np	np	nn	nn	nn	nn	np	np	nn	nn	np	nn	np	nn	nn	nn	np	nn	np	nn	np	np	np	nn	nn	nn	np	np	nn	np	nn	nn	np	nn	np	--	nn	--	nn	np
Pp03_22375272	<hkxhk>		(hh,hk,kk)	hk	kk	hh	hk	hk	hh	hh	hk	hk	hk	hk	hk	hh	hk	hk	kk	hk	hk	hh	hk	hk	hk	hk	kk	hh	kk	hk	hk	hh	hk	kk	hk	hh	hk	kk	hk	hk	hk	hk	hk	hk	hh	hk	hk	hk	hh
Pp03_22387794	<hkxhk>		(hh,hk,kk)	hk	hh	kk	hk	hk	kk	kk	hk	hk	hk	--	hk	kk	hk	hk	hh	hk	hk	kk	hk	hk	hk	--	hh	kk	hh	hk	hk	kk	hk	hh	hk	kk	hk	hh	--	hk	hk	hk	hk	hk	kk	hk	hk	hk	kk
Pp03_22403400	<hkxhk>		(hh,hk,kk)	hk	kk	hh	hk	hk	hh	hh	hk	hk	hk	hk	hk	hh	kk	hk	kk	hk	hk	--	hk	hk	hk	hk	kk	hh	kk	hk	hk	hh	hk	kk	hk	hh	hk	kk	hk	hk	hk	--	hk	hk	hh	hk	hk	hk	hh
Pp03_22431979	<nnxnp>		(nn,np)	nn	nn	np	np	nn	np	np	np	nn	nn	nn	nn	np	np	nn	--	np	nn	np	nn	nn	nn	--	nn	np	nn	nn	np	np	nn	nn	nn	np	np	nn	np	nn	nn	np	nn	np	np	nn	nn	nn	np
Pp03_22448621	<hkxhk>		(hh,hk,kk)	hk	kk	hh	hk	hk	hh	hh	hk	hk	hk	hk	hk	hh	hk	hk	kk	hk	hk	hh	hk	hk	hk	hk	kk	hh	kk	hk	hk	hh	hk	kk	hk	hh	hk	kk	hk	hk	hk	hk	hk	hk	hh	hk	hk	hk	hh
Pp03_22458574	<lmxll>		(ll,lm)	ll	lm	lm	lm	--	ll	lm	ll	lm	ll	ll	ll	ll	ll	ll	lm	ll	lm	lm	ll	ll	ll	ll	ll	ll	ll	lm	lm	ll	lm	lm	lm	lm	ll	ll	lm	ll	lm	ll	ll	ll	ll	ll	lm	lm	ll
Pp03_22458599	<lmxll>		(ll,lm)	ll	lm	lm	lm	--	ll	lm	ll	lm	ll	ll	ll	ll	ll	ll	lm	ll	lm	lm	ll	ll	ll	ll	ll	ll	ll	lm	lm	ll	lm	lm	lm	lm	ll	ll	lm	ll	lm	ll	ll	ll	ll	ll	lm	lm	ll
Pp03_22458675	<lmxll>		(ll,lm)	ll	lm	lm	lm	--	ll	lm	ll	lm	ll	ll	ll	ll	ll	ll	lm	ll	lm	lm	ll	ll	ll	ll	ll	ll	ll	lm	lm	ll	lm	lm	lm	lm	ll	ll	lm	ll	lm	ll	ll	ll	ll	ll	lm	lm	ll
Pp03_22493210	<hkxhk>		(hh,hk,kk)	hk	kk	hh	hk	hk	hh	hh	hk	hk	hk	kk	hk	hh	hk	hk	kk	hk	hk	hh	hk	hk	hk	--	kk	hh	kk	hk	hk	hh	hk	kk	hk	hh	hk	kk	hk	hk	hk	hk	--	hk	hh	hk	--	hk	hh
Pp03_22493214	<hkxhk>		(hh,hk,kk)	hk	kk	hh	hk	hk	hh	hh	hk	hk	hk	kk	hk	hh	hk	hk	kk	--	hk	hh	hk	hk	hk	--	kk	hh	kk	hk	hk	hh	hk	kk	hk	hh	hk	kk	hk	hk	hk	hk	kk	hk	hh	hk	--	hk	hh
Pp03_22493294	<hkxhk>		(hh,hk,kk)	hk	hh	kk	hk	hk	kk	kk	hk	hk	hk	hk	hk	kk	hk	hk	hh	hk	hk	kk	hk	hk	hk	hk	hh	kk	hh	hk	hk	kk	hk	hh	hk	kk	hk	hh	hk	hk	hk	hk	hk	hk	kk	hk	hk	hk	kk
Pp03_22556918	<hkxhk>		(hh,hk,kk)	hk	kk	hh	--	hk	hh	hh	hk	hk	hk	hk	hk	hh	hk	hk	kk	hk	hk	hh	hk	hk	hk	hk	kk	hh	kk	hk	hk	hh	hk	--	hk	hh	hk	kk	hk	hk	hk	hk	hk	hk	hh	hk	hk	hk	hh
Pp03_22565579	<hkxhk>		(hh,hk,kk)	hk	hh	kk	hk	hk	kk	kk	hk	hk	hk	hk	hk	kk	hk	hk	hh	hk	hk	kk	hk	hk	hk	hk	hh	kk	hh	hk	hk	kk	hk	hh	hk	kk	hk	hh	hk	hk	hk	hk	hk	hk	kk	hk	hk	hk	kk
Pp03_22565654	<hkxhk>		(hh,hk,kk)	hk	kk	hh	hk	hk	hh	hh	hk	hk	hk	hk	hk	hh	hk	hk	kk	--	hk	hh	hk	hk	--	hk	kk	hh	kk	hk	hk	hh	hk	kk	hk	hh	hk	kk	hk	hk	hk	hk	hk	hk	hh	hk	hk	hk	hh
Pp03_22611495	<hkxhk>		(hh,hk,kk)	hk	kk	hh	hk	hk	hh	hh	hk	hk	hk	hk	hk	hh	hk	hk	kk	hk	hk	hh	hk	hk	hk	hk	kk	hh	kk	hk	hk	hh	hk	kk	hk	hh	hk	kk	hk	hk	hk	hk	hk	hk	hh	hk	hk	hk	hh
Pp03_22611582	<hkxhk>		(hh,hk,kk)	hk	hh	kk	hk	hk	kk	kk	hk	hk	hk	hk	hk	kk	--	hk	hh	hk	hk	kk	hk	--	hk	hk	hh	kk	hh	hk	hk	kk	hk	hh	hk	kk	hk	hh	hk	kk	hk	hk	hk	hk	kk	hk	hk	hk	kk
Pp03_22611862	<hkxhk>		(hh,hk,kk)	hk	hh	kk	hk	hk	kk	kk	hk	hk	hk	hk	hk	kk	hk	hk	hh	hk	hk	kk	hk	hk	hk	--	hh	kk	hh	hk	hk	kk	hk	hh	hk	kk	hk	hh	hk	hk	hk	hk	hk	hk	kk	hk	hk	hk	kk
Pp03_22631449	<nnxnp>		(nn,np)	np	np	nn	nn	np	nn	nn	nn	np	--	--	np	nn	nn	np	np	nn	np	nn	np	np	np	--	np	nn	np	np	nn	nn	np	np	np	nn	nn	--	nn	np	np	nn	np	nn	nn	np	np	np	nn
Pp03_22631450	<nnxnp>		(nn,np)	np	np	nn	nn	np	nn	nn	nn	np	--	--	np	nn	nn	np	np	nn	np	nn	np	np	np	--	np	nn	np	np	nn	nn	np	np	np	nn	nn	--	nn	np	np	nn	np	nn	nn	np	np	np	nn
Pp03_22655094	<hkxhk>		(hh,hk,kk)	--	kk	hh	hk	hk	hh	hh	hk	hk	hk	hk	hk	hh	hk	hk	kk	--	hk	hh	hk	hk	hk	hk	kk	hh	kk	hk	--	hh	hk	kk	hk	hh	hh	kk	--	hk	hk	hk	hk	hk	hh	hk	hk	hk	hh
Pp03_22718191	<hkxhk>		(hh,hk,kk)	hk	kk	hh	hk	hk	hh	hh	hk	hk	hk	hk	hk	hh	hk	hk	kk	hk	hk	hh	hk	hk	hk	hk	kk	hh	kk	hk	hk	hh	hk	kk	hk	hh	hk	kk	hk	hk	hk	hk	hk	hk	hh	hk	hk	hk	hh
Pp03_22744436	<nnxnp>		(nn,np)	np	--	nn	nn	np	nn	nn	nn	np	np	np	np	nn	nn	np	np	nn	np	nn	--	np	np	np	np	nn	np	np	nn	nn	np	np	np	nn	nn	np	nn	np	np	nn	np	nn	nn	np	--	np	nn
Pp03_22776149	<lmxll>		(ll,lm)	ll	lm	ll	lm	ll	ll	ll	lm	ll	ll	ll	ll	ll	lm	ll	lm	lm	ll	ll	ll	ll	ll	ll	lm	ll	lm	ll	lm	ll	ll	lm	ll	ll	lm	lm	lm	ll	ll	lm	lm	lm	ll	ll	ll	ll	ll
Pp03_22779705	<lmxll>		(ll,lm)	ll	lm	ll	lm	ll	ll	ll	lm	ll	ll	ll	ll	ll	lm	ll	lm	lm	ll	ll	ll	ll	ll	ll	--	ll	lm	ll	lm	ll	ll	lm	ll	ll	lm	lm	lm	ll	ll	lm	lm	lm	ll	ll	ll	ll	ll
Pp03_22796271	<lmxll>		(ll,lm)	ll	lm	ll	lm	ll	ll	ll	lm	ll	ll	ll	ll	ll	lm	ll	lm	lm	ll	ll	ll	ll	ll	ll	lm	ll	lm	ll	lm	ll	ll	lm	ll	ll	lm	lm	lm	ll	ll	lm	lm	lm	ll	ll	ll	ll	ll
Pp03_22800527	<hkxhk>		(hh,hk,kk)	hk	hh	kk	hk	hk	kk	kk	hk	hk	hk	hk	hk	kk	hk	hk	hh	hk	hk	kk	hk	hk	hk	hk	hh	kk	hh	hk	hk	kk	hk	hh	hk	kk	hk	hh	hk	kk	hk	hk	hh	hk	kk	hk	hk	hk	kk
Pp03_22821928	<hkxhk>		(hh,hk,kk)	hk	kk	hh	hk	hk	hh	hh	hk	hk	hk	hk	hk	hh	hk	hk	kk	hk	hk	hh	hk	hk	hk	hk	kk	hh	kk	hk	hk	hh	hk	kk	hk	hh	hk	kk	hk	hh	hk	hk	kk	hk	hh	hk	hk	hk	hh
Pp03_22826454	<hkxhk>		(hh,hk,kk)	hk	kk	hh	hk	hk	hh	hh	hk	hk	hk	hk	hk	hh	--	hk	kk	hk	hk	hh	hk	hk	hk	hk	kk	hh	kk	hk	hk	hh	hk	kk	hk	hh	hk	kk	hk	hh	hk	hk	kk	hk	hh	hk	hk	hk	hh
Pp03_22838181	<hkxhk>		(hh,hk,kk)	hk	hh	kk	hk	hk	kk	kk	hk	hk	hk	hk	hk	kk	hk	hk	hh	hk	hk	kk	--	hk	hk	hk	hh	kk	hh	hh	hk	kk	hk	hh	hk	kk	hk	hh	hk	kk	hk	hk	hh	hk	kk	hk	hk	hk	kk
Pp03_22859262	<hkxhk>		(hh,hk,kk)	hk	kk	hh	hk	hk	hh	hh	hk	hk	--	hk	hk	hh	hk	hk	kk	hk	hk	hh	hk	hk	hk	kk	kk	hh	kk	hk	hk	hh	hk	kk	hk	hh	hk	kk	hk	hh	hk	hk	kk	hk	--	hk	hk	hk	hh
Pp03_22888459	<hkxhk>		(hh,hk,kk)	hk	hh	kk	--	hk	kk	kk	hk	hk	hk	hk	hk	--	hk	hk	hh	hk	hk	kk	hk	hk	hk	hk	hh	kk	hh	hk	hk	kk	hk	hh	hk	kk	hk	hh	hk	--	hk	hk	hh	hk	kk	hk	hk	hk	kk
Pp03_22888526	<hkxhk>		(hh,hk,kk)	hk	kk	hh	--	hk	hh	hh	hk	hk	hk	hk	hk	--	hk	hk	kk	hk	hk	hh	hk	hk	hk	hk	kk	hh	kk	hk	hk	hh	hk	kk	hk	hh	hk	kk	hk	--	hk	hk	kk	hk	hh	hk	hk	hk	hh
Pp03_22896864	<hkxhk>		(hh,hk,kk)	hk	hh	kk	hk	hk	kk	kk	hk	hk	hk	hk	hk	kk	hk	hk	--	hk	hk	kk	hk	hk	hk	hk	hh	kk	hh	hk	hk	kk	hk	hh	hk	kk	hk	hh	hk	--	hk	hk	--	hk	kk	hk	hk	hk	kk
Pp03_22905453	<hkxhk>		(hh,hk,kk)	hk	hh	kk	hk	hk	kk	kk	hk	hk	--	hk	hk	kk	hk	hk	hh	hk	hk	kk	hk	--	hk	hk	hh	kk	hh	hk	hk	kk	hk	hh	hk	kk	hk	hh	--	kk	hk	hk	hh	hk	kk	hk	hk	hk	kk
Pp03_22905458	<hkxhk>		(hh,hk,kk)	hk	hh	kk	hk	hk	kk	kk	hk	hk	hk	hk	hk	kk	hk	hk	hh	hk	hk	kk	hk	hk	hk	--	hh	kk	hh	hk	hk	kk	hk	hh	hk	kk	hk	hh	hk	kk	hk	hk	hh	hk	kk	hk	hk	hk	kk
Pp03_22905462	<lmxll>		(ll,lm)	ll	lm	ll	lm	ll	ll	ll	lm	ll	ll	ll	ll	ll	lm	ll	lm	lm	ll	ll	ll	ll	ll	ll	lm	ll	lm	ll	lm	ll	ll	lm	ll	ll	lm	lm	lm	ll	ll	lm	lm	lm	ll	ll	ll	ll	ll
Pp03_22905731	<lmxll>		(ll,lm)	ll	lm	ll	lm	ll	ll	ll	lm	ll	ll	ll	ll	ll	lm	ll	lm	lm	ll	ll	ll	ll	ll	ll	lm	ll	lm	ll	lm	ll	ll	lm	--	ll	lm	lm	lm	ll	ll	lm	lm	lm	ll	--	ll	ll	ll
Pp03_22927877	<nnxnp>		(nn,np)	nn	nn	np	np	nn	np	np	np	nn	nn	nn	nn	np	np	nn	nn	np	nn	np	nn	nn	nn	nn	nn	np	np	nn	np	np	nn	nn	nn	np	np	nn	np	np	nn	np	nn	np	np	nn	np	nn	np
Pp03_22950120	<nnxnp>		(nn,np)	np	--	nn	nn	np	nn	nn	nn	np	np	np	np	nn	nn	np	--	nn	--	nn	np	np	np	np	np	--	np	np	--	nn	np	np	np	nn	nn	np	nn	nn	np	nn	np	nn	nn	np	np	--	nn
Pp03_22992474	<nnxnp>		(nn,np)	nn	nn	np	np	--	np	np	np	nn	nn	np	np	np	np	nn	nn	np	nn	np	nn	nn	nn	--	--	np	nn	nn	np	np	--	nn	nn	np	np	nn	np	np	nn	np	--	np	np	nn	nn	nn	np
Pp03_23012715	<nnxnp>		(nn,np)	np	np	nn	nn	np	nn	nn	nn	np	np	np	np	nn	nn	np	np	nn	np	nn	np	np	np	nn	--	nn	np	np	nn	nn	np	np	np	nn	nn	np	nn	nn	np	nn	np	nn	nn	np	np	np	nn
Pp03_23031334	<hkxhk>		(hh,hk,kk)	hk	hh	--	hk	hk	kk	kk	hk	hk	hk	--	hk	kk	hk	hk	hh	hk	hk	kk	hk	hk	hk	hh	hh	kk	hh	hk	hk	kk	hk	hh	hk	kk	hk	hh	hk	kk	hk	hk	hh	hk	kk	hk	hk	hk	kk
Pp03_23031401	<lmxll>		(ll,lm)	ll	lm	ll	lm	ll	ll	ll	lm	ll	ll	ll	ll	ll	lm	ll	lm	lm	ll	ll	ll	ll	ll	ll	lm	ll	lm	ll	lm	ll	ll	lm	ll	ll	lm	lm	lm	ll	ll	lm	lm	lm	ll	ll	ll	ll	ll
Pp03_23037812	<lmxll>		(ll,lm)	ll	lm	ll	lm	ll	ll	ll	lm	ll	ll	ll	ll	ll	lm	ll	lm	lm	ll	ll	ll	ll	ll	ll	lm	ll	lm	ll	lm	ll	--	lm	ll	ll	lm	lm	lm	ll	ll	lm	lm	lm	ll	ll	ll	ll	ll
Pp03_23052926	<hkxhk>		(hh,hk,kk)	hk	kk	hh	hk	hk	hh	hh	hk	hk	hk	hk	hk	hh	hk	hk	kk	hk	hk	hh	kk	hk	hk	hk	kk	hh	kk	hk	hk	hh	hk	kk	hk	hh	hk	kk	hk	hh	hk	hk	--	hk	hh	hk	hk	hk	hh
Pp03_23052945	<hkxhk>		(hh,hk,kk)	hk	hh	kk	hk	hk	kk	kk	hk	hk	hk	hk	hk	kk	hk	hk	hh	hk	hk	kk	hh	hk	hk	hk	hh	kk	hh	hk	hk	kk	hk	hh	hk	kk	hk	hh	hk	kk	hk	hk	--	hk	kk	hk	hk	hk	kk
Pp03_23071381	<hkxhk>		(hh,hk,kk)	hk	kk	hh	hk	hk	hh	hh	hk	hk	hk	hk	hk	hh	hk	hk	hk	hk	hk	hh	kk	hk	hk	hk	kk	hh	kk	hk	hk	hh	hk	kk	hk	hh	hk	kk	hk	hh	hk	hk	kk	hk	hh	hk	hk	hk	hh
Pp03_23073311	<hkxhk>		(hh,hk,kk)	hk	kk	hh	hk	hk	hh	hh	hk	hk	hk	hk	hk	hh	hk	hk	hk	hk	--	hh	kk	hk	hk	hk	kk	hh	kk	hk	hk	hh	hk	kk	hk	hh	hk	kk	hk	hh	hk	hk	kk	hk	hh	hk	hk	hk	hh
Pp03_23087543	<hkxhk>		(hh,hk,kk)	hk	hh	kk	hk	hk	kk	kk	hk	hk	hk	--	hk	kk	hk	hk	hk	hk	hk	kk	hh	hk	hk	hk	hh	kk	hh	hk	hk	kk	hk	hh	hk	kk	hk	hh	hk	kk	hk	hk	hh	hk	kk	hk	hk	hk	kk
Pp03_23087686	<hkxhk>		(hh,hk,kk)	hk	kk	hh	hk	hk	hh	hh	hk	hk	--	--	hk	hh	hk	hk	hk	hk	hk	hh	kk	--	hk	--	kk	hh	kk	hk	hk	hh	hk	kk	hk	hh	hk	kk	hk	hh	hk	hk	kk	hk	hh	hk	hk	hk	hh
Pp03_23098535	<hkxhk>		(hh,hk,kk)	hk	hh	kk	hk	hk	kk	kk	hk	hk	hk	hk	hk	kk	hk	hk	hk	hk	hk	kk	hh	hk	hk	hk	hh	kk	hh	hk	hk	kk	hk	hh	hk	kk	hk	hh	hk	kk	hk	hk	hh	hk	kk	hk	hk	hk	kk
Pp03_23105653	<hkxhk>		(hh,hk,kk)	hk	kk	hh	hk	hk	hh	hh	hk	hk	hk	--	hk	hh	hk	hk	hk	hk	hk	hh	kk	hk	hk	hk	kk	hh	kk	hk	hk	hh	hk	kk	hk	hh	hk	kk	hk	hh	hk	hk	kk	hk	hh	hk	hk	hk	hh
Pp03_23141785	<hkxhk>		(hh,hk,kk)	hk	kk	hh	hk	hk	hh	hh	hk	hk	hk	hk	hk	hh	hk	hk	hk	hk	hk	hh	kk	hk	hk	hk	kk	hh	kk	hk	hk	hh	hk	kk	--	hh	hk	kk	hk	hh	hk	hk	kk	hk	--	hk	hk	hk	hh
Pp03_23141875	<nnxnp>		(nn,np)	nn	nn	np	np	nn	np	np	np	nn	nn	nn	nn	np	np	nn	nn	np	nn	np	nn	nn	nn	nn	nn	np	nn	nn	np	np	nn	nn	--	np	np	nn	np	np	nn	np	nn	np	np	nn	nn	nn	np
Pp03_23149995	<lmxll>		(ll,lm)	ll	lm	ll	lm	ll	ll	ll	lm	ll	ll	ll	ll	ll	lm	ll	ll	lm	ll	ll	lm	ll	ll	ll	lm	ll	lm	ll	lm	ll	ll	lm	ll	ll	lm	lm	lm	ll	ll	lm	lm	lm	ll	ll	ll	ll	ll
Pp03_23160792	<hkxhk>		(hh,hk,kk)	hk	kk	hh	hk	hk	hh	hh	hk	hk	hk	hk	hk	hh	hk	hk	hk	hk	hk	hh	kk	hk	hk	hk	kk	hh	kk	hk	hk	hh	hk	kk	hk	hh	hk	kk	hk	hh	hk	hk	kk	hk	hh	hk	hk	hk	hh
Pp03_23183882	<hkxhk>		(hh,hk,kk)	hk	kk	hh	hk	hk	hh	hh	hk	hk	hk	--	hk	hh	hk	hk	hk	hk	hk	hh	kk	hk	hk	hk	kk	hh	kk	hk	hk	hh	hk	kk	hk	hh	hk	kk	hk	hh	hk	hk	kk	hk	--	hk	hk	hk	hh
Pp03_23193823	<hkxhk>		(hh,hk,kk)	hk	kk	hh	hk	--	hh	hh	hk	hk	hk	hk	hk	hh	hk	hk	hk	hk	hk	hh	kk	hk	hk	hk	kk	hh	kk	hk	hk	hh	hk	kk	hk	hh	hk	kk	hk	hh	hk	hk	kk	hk	hh	hk	hk	hk	hh
Pp03_23240496	<lmxll>		(ll,lm)	ll	lm	ll	lm	ll	ll	ll	lm	ll	ll	ll	ll	ll	lm	ll	ll	lm	ll	ll	lm	ll	ll	ll	lm	ll	lm	ll	lm	ll	ll	lm	ll	ll	lm	lm	lm	ll	ll	lm	lm	lm	ll	ll	ll	ll	ll
Pp03_23240539	<hkxhk>		(hh,hk,kk)	hk	kk	hh	hk	hk	hh	--	hk	hk	hk	hk	hk	hh	hk	hk	hk	hk	hk	hh	kk	hk	hk	hk	kk	hh	kk	hk	hk	hh	hk	kk	hk	hh	hk	kk	hk	hh	hk	hk	kk	hk	hh	hk	hk	hk	hh
Pp03_23240577	<lmxll>		(ll,lm)	ll	lm	ll	lm	ll	ll	ll	lm	ll	ll	ll	ll	ll	lm	ll	ll	lm	ll	ll	lm	ll	ll	ll	lm	ll	lm	ll	lm	ll	ll	lm	ll	ll	lm	lm	lm	ll	ll	lm	lm	lm	ll	ll	ll	ll	ll
Pp03_23255298	<hkxhk>		(hh,hk,kk)	hk	kk	hh	hk	hk	hh	hh	hk	hk	hk	hk	hk	hh	hk	hk	hk	hk	hk	hh	--	hk	hk	hk	--	hh	kk	hk	hk	hh	hk	kk	hk	hh	hk	kk	hk	hh	hk	hk	--	hk	hh	hk	hk	hk	hh
Pp03_23274279	<nnxnp>		(nn,np)	np	np	nn	nn	np	nn	nn	nn	np	--	np	np	--	nn	np	np	nn	np	nn	--	np	np	np	np	nn	np	--	nn	nn	np	np	np	nn	nn	--	nn	nn	np	nn	np	nn	nn	--	np	np	nn
Pp03_23302603	<hkxhk>		(hh,hk,kk)	hk	kk	hh	hk	hk	hh	hh	hk	hk	hk	hk	hk	hh	hk	hk	hk	hk	hk	hh	kk	hk	hk	kk	kk	hh	kk	hk	hk	hh	hk	kk	hk	hh	hk	kk	hk	hh	hk	hk	kk	hk	hh	hk	hk	hk	hh
Pp03_23328142	<hkxhk>		(hh,hk,kk)	hk	hh	kk	hk	hk	kk	kk	hk	hk	hk	--	hk	kk	hk	hk	--	hk	hk	kk	hh	hk	hk	hk	hh	kk	hh	hk	hk	kk	hk	hh	hk	kk	hk	hh	hk	kk	hk	hk	hh	hk	kk	hk	hk	hk	kk
Pp03_23403354	<nnxnp>		(nn,np)	nn	nn	np	np	np	np	np	np	nn	nn	--	nn	np	np	nn	nn	np	nn	np	nn	nn	nn	nn	nn	np	nn	nn	np	np	nn	nn	nn	np	np	nn	np	np	nn	np	nn	np	np	nn	nn	nn	np
Pp03_23417657	<hkxhk>		(hh,hk,kk)	hk	kk	hh	hk	hh	hh	hh	hk	hk	hk	--	hk	hh	hk	hk	hk	hk	hk	hh	kk	hk	hk	hk	kk	hh	kk	hk	hk	hh	hk	kk	hk	hh	hk	kk	hk	--	hk	hk	kk	hk	hh	hk	hk	hk	hh
Pp03_23417728	<hkxhk>		(hh,hk,kk)	hk	kk	hh	hk	hk	hh	hh	hk	hk	hk	hk	hk	hh	hk	hk	hk	hk	hk	hh	kk	hk	hk	--	kk	hh	kk	hk	hk	hh	hk	kk	hk	hh	hk	kk	hk	hh	hk	hk	kk	hk	hh	hk	hk	hk	hh
Pp03_23418785	<hkxhk>		(hh,hk,kk)	hk	hh	kk	hk	hk	kk	kk	hk	hk	hk	hk	hk	kk	hk	hk	hk	hk	hk	kk	hh	hk	hk	--	hh	kk	hh	hk	hk	kk	hk	hh	hk	kk	hk	hh	--	kk	hk	hk	hh	hk	kk	--	hk	hk	--
Pp03_23453259	<nnxnp>		(nn,np)	nn	nn	np	np	nn	np	np	np	nn	nn	nn	nn	np	np	nn	nn	np	nn	np	nn	nn	nn	--	--	np	nn	--	np	np	nn	nn	nn	np	np	--	np	np	nn	np	nn	np	np	nn	nn	nn	np
Pp03_23478719	<nnxnp>		(nn,np)	np	np	nn	nn	np	nn	nn	nn	np	np	--	np	nn	nn	np	np	nn	np	nn	np	np	np	np	--	nn	np	np	nn	nn	np	np	np	nn	nn	np	nn	nn	np	nn	np	nn	nn	np	np	np	nn
Pp03_23534255	<nnxnp>		(nn,np)	--	--	nn	nn	--	nn	nn	nn	np	np	np	np	--	nn	np	--	nn	np	nn	np	np	np	np	np	nn	np	np	nn	nn	np	np	np	nn	nn	np	nn	nn	np	nn	np	nn	nn	np	np	np	nn
Pp03_23545734	<nnxnp>		(nn,np)	nn	nn	np	np	nn	np	np	np	nn	nn	nn	nn	np	np	nn	nn	np	nn	np	nn	nn	nn	--	nn	np	--	nn	np	np	nn	nn	np	np	np	nn	--	np	nn	np	nn	np	np	nn	nn	nn	np
Pp03_23609737	<nnxnp>		(nn,np)	np	nn	nn	nn	np	nn	nn	nn	np	np	np	np	nn	nn	np	--	nn	np	nn	np	np	np	--	np	nn	np	np	nn	nn	np	np	np	nn	nn	np	--	nn	np	nn	np	nn	nn	np	np	np	nn
Pp03_23609826	<nnxnp>		(nn,np)	nn	nn	np	np	nn	np	np	np	nn	nn	nn	nn	np	np	nn	nn	np	--	np	nn	nn	nn	--	nn	np	nn	nn	np	np	nn	nn	nn	np	np	nn	np	np	nn	np	nn	np	np	nn	nn	nn	np
Pp03_23622778	<hkxhk>		(hh,hk,kk)	hk	kk	hh	hk	hk	hh	hh	hk	hk	hk	hk	hk	hh	hk	hk	hk	hk	hk	hh	kk	hk	hk	hk	kk	hh	kk	hk	hk	hh	hk	kk	hk	hh	hk	kk	hk	hh	hk	hk	kk	hk	hh	hk	hk	hk	hh
Pp03_23633277	<hkxhk>		(hh,hk,kk)	hk	hh	kk	hk	hk	kk	kk	hk	hk	hk	hk	hk	kk	hk	hk	hk	hk	hk	kk	hh	hk	hk	hk	hh	kk	hh	hk	hk	kk	hk	hh	hk	kk	hk	hh	hk	kk	hk	hk	hh	hk	kk	hk	hk	hk	kk
Pp03_23635101	<hkxhk>		(hh,hk,kk)	hk	hh	kk	hk	hk	kk	kk	hk	hk	hk	hk	hk	kk	hk	hk	hk	hk	hk	kk	hh	hk	hk	hk	hh	kk	hh	hk	hk	kk	hk	hh	hk	kk	hk	hh	hk	kk	hk	hk	--	hk	kk	hk	hk	hk	kk
Pp03_23644640	<hkxhk>		(hh,hk,kk)	hk	kk	hh	hk	hk	hh	hh	hk	hk	hk	hk	hk	hh	hk	hk	hk	hk	hk	hh	kk	hk	hk	hk	kk	hh	kk	hk	hk	hh	hk	kk	--	hh	hk	kk	hk	hh	hk	hk	kk	hk	hh	hk	hk	hk	hh
Pp03_23658644	<hkxhk>		(hh,hk,kk)	hk	kk	hh	hk	hk	hh	hh	hk	hk	hk	hk	hk	hh	hk	hk	hk	hk	hk	hh	kk	hk	hk	hk	kk	hh	kk	hk	hk	hh	hk	kk	hk	hh	hk	kk	hk	hh	hk	hk	kk	hk	hh	hk	hk	hk	hh
Pp03_23684719	<hkxhk>		(hh,hk,kk)	hk	hh	kk	hk	hk	kk	kk	hk	hk	kk	hk	hk	kk	hk	hk	hk	hk	hk	kk	hh	hk	hk	hk	hh	kk	hh	hk	hk	kk	hk	hh	hk	kk	hk	hh	hk	kk	hk	hk	hh	hk	kk	hk	hk	hk	kk
Pp03_23684782	<hkxhk>		(hh,hk,kk)	hk	kk	hh	hk	hk	hh	hh	hk	hk	hh	hk	hk	hh	hk	hk	hk	hk	hk	hh	kk	hk	hk	hk	kk	hh	kk	hk	hk	hh	hk	kk	hk	hh	hk	kk	hk	hh	hk	hk	kk	hk	hh	hk	hk	hk	hh
Pp03_23721886	<hkxhk>		(hh,hk,kk)	hk	hh	kk	hk	hk	kk	kk	hk	hk	kk	hk	hk	kk	hk	hk	hk	hk	hk	kk	hh	hk	hk	hk	hh	kk	hh	hk	hk	kk	hk	hh	hk	kk	hk	hh	hk	kk	hk	hk	hh	hk	kk	hk	hk	hk	kk
Pp03_23753694	<nnxnp>		(nn,np)	nn	nn	np	np	nn	np	np	np	nn	np	nn	nn	np	np	nn	nn	np	nn	np	nn	nn	nn	nn	nn	np	nn	nn	np	np	nn	nn	nn	np	np	nn	np	np	nn	np	nn	np	np	nn	nn	nn	np
Pp03_23778461	<nnxnp>		(nn,np)	np	np	nn	nn	np	nn	nn	nn	np	nn	np	np	nn	nn	np	np	nn	np	nn	--	np	np	np	np	nn	np	np	nn	nn	np	np	np	nn	nn	--	nn	nn	np	nn	np	nn	nn	np	np	np	nn
Pp03_23778537	<hkxhk>		(hh,hk,kk)	hk	hh	kk	hk	hk	kk	kk	hk	hk	kk	hk	hk	kk	hk	hk	hk	hk	hk	kk	hh	hk	hk	hk	hh	kk	hh	hk	hk	kk	hk	hh	hk	kk	hk	hh	hk	kk	hk	hk	hh	hk	kk	hk	hk	hk	kk
Pp03_23785424	<hkxhk>		(hh,hk,kk)	hk	kk	hh	hk	hk	hh	hh	hk	hk	hh	--	hk	hh	hk	hk	hk	hk	hk	hh	--	hk	hk	hk	kk	hh	kk	hk	hk	hh	hk	kk	hk	hh	hk	kk	hk	hh	hk	hk	kk	hk	hh	hk	hk	hk	hh
Pp03_23785428	<hkxhk>		(hh,hk,kk)	hk	hh	kk	hk	hk	kk	kk	hk	hk	kk	--	hk	kk	hk	hk	hk	hk	hk	kk	--	hk	hk	hk	hh	kk	hh	hk	hk	kk	hk	hh	hk	kk	hk	hh	hk	kk	hk	hk	hh	hk	kk	hk	hk	hk	kk
Pp03_23791160	<nnxnp>		(nn,np)	np	np	nn	nn	np	nn	nn	nn	np	nn	--	np	nn	nn	np	--	nn	--	nn	--	np	np	--	np	nn	np	np	nn	nn	np	np	np	nn	nn	np	nn	nn	np	nn	np	nn	nn	np	--	--	nn
Pp03_23794325	<nnxnp>		(nn,np)	nn	nn	np	np	nn	np	np	np	nn	np	nn	nn	np	np	nn	--	np	nn	np	nn	nn	nn	nn	nn	np	nn	nn	np	np	nn	nn	nn	np	np	nn	np	np	nn	np	nn	np	np	nn	nn	nn	np
Pp03_23800486	<nnxnp>		(nn,np)	np	np	nn	nn	np	nn	nn	nn	np	nn	np	np	nn	nn	np	np	nn	np	nn	np	np	np	np	np	nn	np	np	nn	nn	np	np	np	nn	nn	np	nn	nn	np	nn	np	nn	nn	np	np	np	nn
Pp03_23803710	<nnxnp>		(nn,np)	nn	nn	np	np	nn	np	np	np	nn	np	nn	nn	np	np	nn	nn	np	nn	np	nn	nn	nn	nn	nn	np	--	nn	np	np	nn	nn	nn	np	np	nn	np	np	nn	np	nn	np	np	nn	nn	nn	np
Pp03_23803891	<nnxnp>		(nn,np)	np	np	nn	nn	np	nn	nn	nn	np	nn	np	np	nn	nn	np	np	nn	np	nn	np	np	--	np	np	nn	--	np	nn	nn	np	np	np	nn	nn	np	nn	nn	np	nn	np	nn	nn	np	np	np	nn
Pp03_23809213	<hkxhk>		(hh,hk,kk)	hk	kk	hh	hk	hk	hh	hh	hk	hk	hh	hk	hk	hh	hk	hk	hk	--	hk	hh	kk	hk	hk	hk	kk	hh	kk	hk	hk	hh	hk	kk	hk	hh	hk	kk	hk	hh	hk	hk	kk	hk	hh	hk	hk	hk	hh
Pp03_23820376	<nnxnp>		(nn,np)	nn	nn	np	np	nn	np	np	np	nn	np	nn	nn	np	np	nn	--	np	nn	np	nn	nn	nn	nn	nn	--	nn	nn	np	np	--	nn	--	np	np	nn	np	np	nn	np	nn	np	np	nn	--	--	np
Pp03_23847850	<lmxll>		(ll,lm)	ll	lm	ll	lm	ll	ll	ll	lm	ll	ll	ll	ll	ll	lm	ll	ll	lm	ll	ll	lm	ll	ll	ll	lm	ll	lm	--	lm	ll	ll	lm	ll	ll	lm	lm	lm	ll	ll	lm	lm	lm	ll	ll	ll	ll	ll
Pp03_23847871	<lmxll>		(ll,lm)	ll	lm	ll	lm	ll	ll	ll	lm	ll	ll	ll	ll	ll	lm	ll	ll	lm	ll	ll	lm	ll	ll	ll	lm	ll	lm	--	lm	ll	ll	lm	ll	ll	lm	lm	lm	ll	ll	lm	lm	lm	ll	ll	ll	ll	ll
Pp03_23859989	<nnxnp>		(nn,np)	np	np	nn	nn	np	nn	nn	nn	np	nn	np	np	nn	nn	np	np	nn	np	nn	np	np	np	np	np	nn	np	np	nn	nn	np	np	np	nn	nn	np	nn	nn	np	nn	np	nn	nn	np	np	np	nn
Pp03_23936081	<nnxnp>		(nn,np)	np	np	nn	nn	np	nn	nn	nn	np	nn	np	np	nn	nn	np	np	nn	np	nn	np	np	np	np	np	nn	np	np	nn	nn	np	np	np	nn	nn	np	nn	nn	np	nn	np	nn	nn	np	np	np	nn
Pp03_23942494	<lmxll>		(ll,lm)	ll	lm	ll	lm	ll	ll	--	lm	ll	ll	ll	ll	ll	lm	ll	ll	lm	ll	ll	lm	ll	ll	ll	lm	ll	lm	ll	lm	ll	ll	lm	ll	ll	lm	lm	lm	ll	ll	lm	lm	lm	ll	--	ll	ll	ll
Pp03_23942596	<nnxnp>		(nn,np)	nn	nn	np	np	nn	np	np	np	nn	np	nn	nn	np	np	nn	nn	np	nn	np	nn	nn	nn	nn	nn	np	nn	nn	np	np	nn	nn	nn	np	np	nn	np	np	nn	np	nn	np	np	nn	nn	nn	np
Pp03_23945894	<hkxhk>		(hh,hk,kk)	hk	hh	kk	hk	hk	kk	kk	hk	hk	kk	hk	hk	kk	hk	hk	hk	hk	hk	kk	hh	hk	hk	hk	hh	kk	hh	hk	hk	kk	hk	hh	hk	kk	hk	hh	hk	kk	hk	hk	hh	hk	kk	hk	hk	hk	kk
Pp03_23945927	<hkxhk>		(hh,hk,kk)	hk	hh	kk	hk	hk	kk	kk	hk	hk	kk	hk	hk	kk	hk	hk	hk	hk	hk	kk	hh	hk	hk	hk	hh	kk	hh	hk	hk	kk	hk	hh	hk	kk	hk	hh	hk	kk	hk	hk	hh	hk	kk	hk	hk	hk	kk
Pp03_23964020	<hkxhk>		(hh,hk,kk)	hk	kk	hh	hk	hk	hh	hh	hk	hk	hh	hk	hk	hh	hk	hk	hk	hk	hk	hh	kk	hk	hk	hk	kk	hh	kk	hk	hk	hh	hk	kk	hk	hh	hk	kk	hk	hh	hk	hk	kk	hk	hh	hk	hk	hk	hh
Pp03_23997219	<hkxhk>		(hh,hk,kk)	hk	kk	hh	hk	hk	hh	hh	hk	hk	hh	hk	hk	hh	hk	hk	hk	hk	hk	hh	kk	hk	hk	--	kk	hh	kk	hk	hk	hh	hk	kk	hk	hh	hk	kk	hk	hh	hk	hk	kk	hk	hh	hk	hk	hk	hh
Pp03_24014487	<hkxhk>		(hh,hk,kk)	hk	hh	kk	hk	hk	kk	kk	hk	hk	kk	hk	hk	kk	hk	hk	hk	hk	hk	kk	hh	hk	hk	hk	hh	kk	hh	hk	hk	kk	hk	hh	hk	kk	hk	hh	hk	kk	hk	hk	hh	hk	kk	hk	hk	hk	kk
Pp03_24024907	<hkxhk>		(hh,hk,kk)	hk	hh	kk	hk	hk	kk	kk	hk	hk	kk	hk	hk	kk	hk	hk	hk	hk	hk	--	hh	hk	hk	hk	hh	kk	hh	hk	hk	kk	hk	hh	hk	kk	hk	hh	hk	kk	hk	hk	hh	hk	kk	hk	hk	hk	kk
Pp03_24178085	<nnxnp>		(nn,np)	np	np	nn	nn	np	nn	nn	nn	np	nn	np	np	nn	nn	np	np	nn	np	nn	np	np	np	np	np	nn	np	np	nn	nn	np	np	np	nn	nn	np	nn	nn	np	nn	np	nn	nn	np	np	np	nn
Pp03_24180220	<nnxnp>		(nn,np)	np	np	nn	nn	np	nn	nn	nn	np	nn	--	np	nn	nn	np	np	nn	np	nn	np	np	np	np	np	nn	np	np	nn	nn	np	np	np	nn	nn	np	nn	nn	np	nn	np	nn	nn	np	np	np	nn
Pp03_24180245	<nnxnp>		(nn,np)	np	np	nn	nn	np	nn	nn	nn	np	nn	--	np	nn	nn	np	np	nn	np	nn	np	np	np	np	np	nn	np	np	nn	nn	np	np	np	nn	nn	np	nn	nn	np	nn	np	nn	nn	np	np	np	nn
Pp03_24187018	<nnxnp>		(nn,np)	np	np	nn	nn	np	nn	nn	nn	np	nn	np	np	nn	nn	np	np	nn	np	nn	np	np	np	np	np	nn	np	np	nn	nn	np	np	np	nn	nn	np	nn	nn	np	nn	np	nn	nn	np	np	np	nn
Pp03_24913338	<lmxll>		(ll,lm)	ll	lm	ll	lm	ll	ll	ll	ll	ll	ll	ll	ll	ll	lm	ll	ll	lm	ll	ll	lm	ll	ll	ll	lm	lm	lm	ll	lm	ll	ll	lm	ll	ll	lm	lm	lm	ll	ll	lm	lm	lm	ll	ll	ll	ll	--
Pp03_24933151	<lmxll>		(ll,lm)	ll	lm	ll	lm	ll	ll	ll	ll	ll	ll	ll	ll	ll	lm	ll	ll	lm	ll	ll	lm	ll	ll	ll	lm	lm	lm	ll	lm	ll	ll	lm	ll	ll	lm	lm	lm	ll	ll	lm	lm	lm	ll	ll	ll	ll	ll
Pp03_24933309	<lmxll>		(ll,lm)	ll	lm	ll	lm	ll	ll	ll	ll	ll	ll	ll	ll	ll	lm	ll	ll	lm	ll	ll	lm	ll	ll	ll	lm	lm	lm	ll	lm	ll	ll	lm	ll	ll	lm	lm	lm	ll	ll	lm	lm	lm	ll	ll	ll	ll	ll
Pp03_24940913	<lmxll>		(ll,lm)	ll	lm	ll	lm	ll	ll	ll	ll	ll	ll	ll	ll	ll	lm	ll	ll	lm	ll	ll	lm	ll	ll	ll	lm	lm	lm	ll	lm	ll	ll	lm	ll	ll	lm	lm	lm	ll	ll	lm	lm	lm	ll	ll	ll	ll	ll
Pp03_24988901	<hkxhk>		(hh,hk,kk)	hk	kk	--	--	hk	hh	hh	hh	hk	hh	hk	hk	hh	hk	hk	hk	hk	hk	hh	kk	hk	hk	hk	kk	hk	kk	hk	hk	hh	hk	kk	hh	hh	hk	--	--	hh	hk	hk	kk	hk	hh	hk	hk	hk	hh
Pp03_25000480	<lmxll>		(ll,lm)	ll	lm	ll	lm	ll	ll	ll	ll	ll	ll	ll	ll	ll	lm	ll	ll	lm	ll	ll	lm	ll	ll	ll	lm	lm	lm	ll	lm	ll	ll	lm	ll	ll	lm	lm	lm	ll	ll	lm	lm	lm	ll	ll	ll	ll	ll
Pp03_25006937	<lmxll>		(ll,lm)	ll	lm	ll	lm	ll	ll	ll	ll	ll	--	ll	ll	ll	lm	ll	ll	lm	ll	ll	lm	ll	ll	ll	lm	lm	lm	ll	lm	ll	ll	lm	ll	ll	lm	lm	lm	ll	ll	lm	lm	lm	ll	ll	ll	ll	ll
Pp03_25012195	<nnxnp>		(nn,np)	np	np	nn	nn	np	nn	nn	nn	np	nn	np	np	nn	nn	np	np	nn	np	nn	np	np	np	np	np	nn	np	np	nn	nn	np	np	np	nn	nn	nn	nn	nn	np	nn	np	nn	nn	--	--	np	nn
Pp03_25016273	<lmxll>		(ll,lm)	ll	lm	ll	lm	ll	ll	ll	ll	ll	ll	ll	ll	ll	lm	ll	ll	lm	ll	ll	lm	ll	ll	ll	lm	lm	lm	ll	lm	ll	ll	lm	ll	ll	lm	lm	lm	ll	ll	ll	lm	lm	ll	ll	ll	ll	ll
Pp03_25030803	<hkxhk>		(hh,hk,kk)	hk	hh	kk	hk	hk	kk	kk	kk	hk	kk	hk	hk	kk	hk	hk	hk	hk	hk	kk	--	hk	hk	hk	hh	hk	hh	hk	hk	kk	hk	hh	hk	kk	hk	hh	hk	kk	hk	kk	hh	hk	kk	hk	hk	hk	kk
Pp03_25090037	<lmxll>		(ll,lm)	ll	lm	ll	lm	ll	ll	ll	ll	ll	ll	ll	ll	ll	lm	ll	ll	lm	ll	ll	lm	ll	ll	ll	lm	lm	lm	ll	lm	ll	ll	lm	ll	ll	lm	lm	lm	ll	ll	ll	lm	lm	ll	ll	ll	ll	ll
Pp03_25090099	<lmxll>		(ll,lm)	ll	lm	ll	lm	ll	ll	ll	ll	ll	ll	ll	ll	ll	lm	ll	ll	lm	ll	ll	lm	ll	ll	ll	lm	lm	lm	ll	lm	ll	ll	lm	ll	ll	lm	lm	lm	ll	ll	ll	lm	lm	ll	ll	ll	ll	ll
Pp03_25098111	<nnxnp>		(nn,np)	--	nn	np	np	nn	np	np	np	nn	np	nn	nn	np	np	nn	nn	np	--	np	--	nn	nn	nn	nn	np	nn	nn	np	np	nn	nn	nn	np	np	nn	np	np	nn	np	nn	np	np	nn	--	nn	np
Pp03_25098344	<hkxhk>		(hh,hk,kk)	hk	hh	kk	hk	hk	kk	kk	kk	hk	kk	hk	hk	kk	hk	hk	hk	hk	hk	kk	hh	hk	hk	hk	hh	hk	hh	hk	hk	kk	hk	hh	hk	kk	hk	hh	hk	kk	hk	kk	hh	hk	kk	hk	hk	hk	kk
Pp03_25162518	<lmxll>		(ll,lm)	ll	lm	ll	lm	ll	ll	ll	ll	ll	ll	ll	ll	ll	lm	ll	ll	lm	ll	ll	lm	ll	ll	--	lm	lm	lm	ll	lm	ll	ll	lm	ll	ll	lm	lm	lm	ll	ll	ll	lm	lm	ll	ll	ll	ll	ll
Pp03_25175054	<hkxhk>		(hh,hk,kk)	hk	hh	kk	hk	hk	kk	kk	kk	hk	kk	hk	hk	kk	hk	hk	hk	hk	hk	kk	hh	hk	hk	--	hh	hk	hh	hk	hk	kk	hk	hh	hk	kk	hk	hh	hk	kk	hk	kk	hh	hk	hk	hk	hk	hk	kk
Pp03_25225262	<lmxll>		(ll,lm)	ll	lm	ll	lm	ll	ll	ll	ll	ll	ll	ll	ll	ll	lm	ll	ll	lm	ll	ll	lm	ll	ll	ll	lm	lm	lm	ll	lm	ll	ll	lm	ll	ll	lm	--	lm	ll	ll	ll	lm	lm	ll	ll	ll	ll	ll
Pp03_25260321	<nnxnp>		(nn,np)	np	np	nn	nn	np	nn	nn	nn	np	nn	--	np	nn	nn	np	np	nn	np	nn	nn	np	np	--	np	nn	np	np	nn	nn	np	np	np	nn	nn	np	nn	nn	np	nn	np	nn	np	np	np	np	nn
Pp03_25399656	<nnxnp>		(nn,np)	np	np	nn	nn	np	nn	nn	nn	np	nn	np	np	nn	nn	np	np	nn	np	nn	--	np	np	--	np	nn	np	np	nn	nn	np	np	np	nn	nn	np	nn	nn	np	nn	np	nn	np	np	np	np	nn
Pp03_25406767	<lmxll>		(ll,lm)	ll	lm	ll	lm	ll	ll	ll	ll	ll	ll	ll	ll	ll	lm	ll	ll	lm	ll	ll	lm	ll	ll	ll	lm	lm	lm	ll	lm	ll	ll	lm	ll	ll	lm	lm	lm	ll	ll	ll	lm	lm	ll	ll	ll	ll	ll
Pp03_25424526	<nnxnp>		(nn,np)	--	nn	np	np	nn	np	np	np	--	np	nn	nn	np	np	nn	nn	np	nn	np	nn	nn	nn	nn	nn	np	nn	nn	np	np	nn	nn	nn	np	np	--	np	np	nn	np	nn	np	nn	nn	nn	nn	np
Pp03_25424563	<nnxnp>		(nn,np)	--	nn	np	np	nn	np	np	np	--	np	nn	nn	np	np	nn	nn	np	nn	np	nn	nn	nn	nn	nn	np	nn	nn	np	np	nn	nn	nn	np	np	--	np	np	nn	np	nn	np	nn	nn	nn	nn	np
Pp03_25440420	<hkxhk>		(hh,hk,kk)	hk	hh	kk	hk	--	kk	kk	kk	hk	kk	hk	hk	kk	hk	hk	hk	hk	hk	kk	hh	hk	hk	--	hh	hk	hh	hk	hk	kk	hk	hh	hk	kk	hk	hh	hk	kk	hk	kk	hh	hk	hk	hk	hk	hk	kk
Pp03_25440449	<hkxhk>		(hh,hk,kk)	hk	kk	hh	hk	--	hh	hh	hh	hk	hh	hk	hk	hh	hk	hk	hk	hk	hk	hh	kk	hk	hk	--	kk	hk	kk	hk	hk	hh	hk	kk	hk	hh	hk	kk	hk	hh	hk	hh	kk	hk	hk	hk	hk	hk	hh
Pp03_25440837	<hkxhk>		(hh,hk,kk)	hk	kk	hh	hk	hk	hh	hh	hh	hk	hh	hk	hk	hh	hk	hk	hk	hk	hk	hh	kk	hk	hk	hk	kk	hk	kk	hk	hk	hh	hk	kk	hk	hh	hk	kk	hk	hh	hk	hh	kk	hk	hk	hk	hk	hk	hh
Pp03_25451705	<hkxhk>		(hh,hk,kk)	hk	kk	hk	hk	hk	hh	hh	hh	hk	hh	hk	hk	hh	hk	hk	hk	hk	hk	hh	kk	hk	hk	hk	kk	--	kk	hk	hk	hh	hk	kk	hk	hk	hk	kk	hk	hh	hk	hh	kk	hk	hk	hk	hk	hk	--
Pp03_25454542	<hkxhk>		(hh,hk,kk)	hk	hh	hk	hk	hk	kk	kk	kk	hk	kk	hk	hk	kk	hk	hk	hk	hk	hk	kk	hh	hk	hk	hk	hh	hk	hh	hk	--	kk	hk	hh	hk	kk	hk	hh	hk	kk	hk	kk	hh	hk	hk	hk	hk	hk	kk
Pp03_25454732	<hkxhk>		(hh,hk,kk)	hk	hh	hk	hk	hk	kk	kk	kk	hk	kk	hk	hk	kk	hk	hk	hk	hk	hk	kk	hh	hk	hk	hk	hh	hk	hh	hk	hk	--	hk	hh	hk	kk	hk	hh	hk	kk	hk	kk	hh	hk	hk	hk	hk	hk	kk
Pp03_25478657	<lmxll>		(ll,lm)	ll	--	lm	lm	ll	ll	ll	ll	ll	ll	ll	ll	ll	lm	ll	ll	lm	ll	lm	lm	ll	ll	--	lm	lm	lm	ll	lm	ll	ll	lm	--	ll	lm	lm	lm	ll	ll	ll	lm	lm	ll	ll	ll	ll	ll
Pp03_25527680	<hkxhk>		(hh,hk,kk)	hk	hh	hk	--	hk	kk	kk	kk	hk	kk	hk	hk	kk	hk	hk	hk	hk	hk	kk	hh	hk	hk	--	hh	--	hh	--	hk	kk	hk	hh	hk	kk	hk	hh	hk	kk	hk	kk	hh	hk	hk	hk	hk	hk	kk
Pp03_25537474	<hkxhk>		(hh,hk,kk)	hk	hh	hk	hk	hk	kk	kk	kk	hk	kk	hk	hk	kk	hk	hk	hk	hk	hk	kk	hh	hk	hk	hk	hh	hk	hh	hk	hk	kk	hk	hh	hk	kk	hk	hh	hk	kk	hk	kk	hh	hk	hk	hk	hk	--	kk
Pp03_25537483	<hkxhk>		(hh,hk,kk)	hk	hh	hk	hk	hk	kk	kk	kk	hk	kk	hk	hk	kk	hk	hk	hk	hk	hk	kk	hh	hk	hk	hk	hh	hk	hh	hk	hk	kk	hk	hh	hk	kk	hk	hh	hk	kk	hk	kk	hh	hk	hk	hk	hk	--	kk
Pp03_25541680	<hkxhk>		(hh,hk,kk)	hk	kk	hk	hk	hk	hh	hh	hh	hk	hh	hk	hk	hh	hk	hk	hk	hk	hk	hh	kk	hk	hk	hk	kk	hk	kk	hk	hk	hh	hk	kk	hk	hh	hk	kk	hk	hh	hk	hh	kk	hk	hk	hk	hk	hk	hh
Pp03_25596353	<hkxhk>		(hh,hk,kk)	hk	hh	hk	hk	hk	kk	kk	kk	hk	kk	hk	hk	kk	hk	hk	--	hk	hk	kk	hh	hk	hk	hk	hh	hk	hh	hk	hk	kk	hk	hh	hk	kk	hk	hh	hk	kk	hk	kk	hh	hk	hk	hk	hk	hk	kk
Pp03_25596377	<hkxhk>		(hh,hk,kk)	hk	hh	hk	hk	hk	kk	kk	kk	hk	kk	hk	hk	kk	hk	hk	hk	hk	hk	kk	hh	hk	hk	hk	hh	hk	hh	hk	hk	kk	hk	hh	hk	kk	hk	hh	hk	kk	hk	kk	hh	hk	hk	hk	hk	hk	kk
Pp03_25646587	<hkxhk>		(hh,hk,kk)	hk	hh	hk	hk	hk	kk	kk	kk	hk	kk	hk	hk	kk	hk	hk	hk	hk	hk	kk	hh	hk	hk	hk	hh	hk	hh	--	hk	kk	hk	hh	hk	kk	hk	hh	hk	kk	hk	kk	hh	hk	--	hk	hk	hk	kk
Pp03_25646980	<hkxhk>		(hh,hk,kk)	hk	--	hk	hk	hk	hh	hh	hh	hk	hh	hk	hk	hh	kk	hk	hk	hk	hk	hh	--	hk	hk	--	kk	--	kk	hk	hk	hh	hk	kk	--	hh	hk	kk	hk	hh	hk	hh	kk	hk	hk	hk	hk	hk	hh
Pp03_25648857	<hkxhk>		(hh,hk,kk)	hk	hh	hk	hk	hk	kk	kk	kk	hk	kk	hk	hk	kk	hk	hk	hk	hk	hk	kk	hh	hk	hk	--	hh	hk	hh	--	hk	kk	hk	hh	hk	kk	hk	hh	hk	kk	--	kk	hh	hk	--	hk	hk	hk	kk
Pp03_25648916	<hkxhk>		(hh,hk,kk)	hk	hh	hk	hk	hk	kk	kk	kk	hk	kk	hk	hk	kk	hk	hk	hk	hk	hk	kk	hh	hk	hk	--	hh	hk	hh	--	hk	kk	hk	hh	hk	kk	hk	hh	hk	kk	--	kk	hh	hk	--	hk	hk	hk	kk
Pp03_25649208	<hkxhk>		(hh,hk,kk)	hk	kk	hk	hk	hk	hh	hh	hh	hk	hh	hk	hk	hh	hk	--	hk	hk	hk	hh	kk	--	hk	--	kk	hk	kk	hk	hk	hh	hk	kk	hk	hh	hk	kk	hk	hh	hk	hh	kk	hk	hk	hk	hk	hk	hh
Pp03_25649259	<hkxhk>		(hh,hk,kk)	hk	kk	hk	hk	hk	hh	hh	hh	hk	hh	hk	hk	hh	hk	--	hk	hk	hk	hh	kk	hh	hk	--	kk	hk	kk	hk	hk	hh	hk	kk	hk	hh	hk	kk	hk	hh	hk	hh	kk	hk	hk	hk	hk	hk	hh
Pp03_25649294	<hkxhk>		(hh,hk,kk)	hk	kk	hk	hk	hk	hh	hh	hh	hk	hh	hk	hk	hh	hk	--	hk	hk	hk	hh	kk	--	hk	--	kk	hk	--	--	hk	hh	hk	kk	hk	hh	hk	kk	hk	--	hk	hh	kk	hk	hk	hk	hk	hk	hh
Pp03_25653450	<hkxhk>		(hh,hk,kk)	hk	hh	hk	hk	hk	kk	kk	kk	hk	kk	hk	hk	kk	hk	hk	hk	hk	hk	kk	hh	hk	hk	hk	hh	hk	hh	hk	hk	kk	hk	hh	hk	kk	hk	hh	hk	kk	hk	kk	hh	hk	hk	hk	hk	hk	kk
Pp03_25653552	<hkxhk>		(hh,hk,kk)	hk	hh	hk	hk	hk	kk	kk	kk	hk	kk	hk	hk	kk	hk	hk	hk	hk	hk	kk	hh	hk	hk	hk	hh	hk	hh	hk	hk	kk	hk	hh	hk	kk	hk	hh	hk	kk	hk	kk	hh	hk	hk	hk	hk	hk	kk
Pp03_25653645	<hkxhk>		(hh,hk,kk)	hk	kk	hk	hk	hk	hh	hh	hh	hk	hh	hk	hk	hh	hk	hk	hk	hk	hk	hh	kk	hk	hk	hk	kk	hk	kk	hk	hk	hh	hk	kk	hk	hh	hk	kk	hk	hh	hk	hh	kk	hk	hk	hk	hk	hk	hh
Pp03_25661660	<hkxhk>		(hh,hk,kk)	hk	hh	hk	hk	hk	kk	kk	kk	hk	kk	hk	hk	kk	hk	hk	--	hk	hk	kk	hh	hk	hk	hk	hh	hk	hh	hk	hk	kk	hk	hh	hk	kk	hk	hh	hk	kk	hk	kk	hh	hk	hk	hk	hk	hk	kk
Pp03_25695125	<hkxhk>		(hh,hk,kk)	hk	hh	hk	hk	hk	kk	kk	kk	hk	kk	hk	hk	kk	hk	hk	hk	hk	hk	kk	hh	hk	hk	hk	hh	hk	hh	hk	hk	kk	hk	hh	hk	kk	hk	hh	hh	kk	hk	kk	hh	hk	hk	hk	hk	hk	kk
Pp03_25717532	<hkxhk>		(hh,hk,kk)	hk	kk	hk	hk	hk	hh	hh	hh	hk	hh	hk	hk	hh	hk	hk	hk	hk	hk	hh	kk	hk	hk	hk	kk	hk	kk	hk	hk	hh	hk	kk	hk	hh	hk	kk	hk	hh	hk	hh	kk	hk	hk	hk	hk	hk	hh
Pp03_25768590	<hkxhk>		(hh,hk,kk)	hk	kk	hk	hk	hk	hh	hh	hh	hk	hh	hk	hk	hh	hk	hk	hk	hk	hk	hh	kk	hk	hk	hk	kk	hk	kk	hk	hk	hh	hk	kk	hk	hh	hk	kk	hk	hh	hk	hh	kk	hk	hk	hk	hk	hk	hh
Pp03_25779077	<hkxhk>		(hh,hk,kk)	hk	hh	hk	hk	hk	kk	kk	kk	hk	kk	hk	hk	kk	hk	hk	--	hk	hk	kk	hh	hk	hk	hk	hh	hk	hh	hk	hk	kk	hk	hh	hk	kk	hk	hh	hk	kk	hk	kk	hh	hk	hk	hk	hk	hk	kk
Pp03_25826534	<hkxhk>		(hh,hk,kk)	hk	kk	hk	hk	hk	hh	hh	hh	hk	hh	hk	hk	hh	hk	hk	hk	hk	hk	hh	kk	hk	hk	hk	kk	hk	kk	hk	hk	hh	hk	kk	hk	hh	hk	kk	hk	hh	hk	hh	kk	hk	hk	hk	hk	hk	hh
Pp03_25861823	<hkxhk>		(hh,hk,kk)	hk	kk	hk	hk	hk	hh	hh	hh	hk	hh	hk	hk	hh	hk	hk	hk	hk	hk	--	kk	hk	hk	hk	kk	hk	kk	hk	hk	hh	hk	kk	hk	hh	hk	kk	hk	hh	hk	hh	kk	hk	--	hk	hk	hk	hh
Pp03_25864610	<nnxnp>		(nn,np)	nn	np	np	np	nn	np	np	np	nn	np	nn	nn	np	np	nn	nn	np	nn	np	nn	nn	nn	--	nn	np	nn	nn	np	np	nn	nn	nn	np	np	np	np	np	nn	np	nn	np	nn	nn	nn	nn	np
Pp03_25873730	<hkxhk>		(hh,hk,kk)	--	kk	hk	hk	--	hh	hh	hh	hk	hh	hk	hk	hh	hk	hk	hk	hk	hk	hh	kk	hk	--	hk	kk	hk	--	kk	hk	hh	hk	kk	hk	hh	hk	kk	hk	hh	hk	hh	kk	hk	hk	hk	hk	hk	hh
Pp03_25890758	<nnxnp>		(nn,np)	nn	--	np	np	nn	np	np	np	nn	np	nn	nn	np	np	nn	nn	np	nn	np	nn	nn	--	nn	nn	np	nn	nn	np	np	nn	nn	nn	np	np	--	np	--	nn	np	nn	np	nn	nn	nn	nn	np
Pp03_25911670	<hkxhk>		(hh,hk,kk)	hk	kk	hk	hk	hk	hh	hh	hh	hk	hh	hk	hk	hh	hk	hk	hk	hk	hk	hh	kk	--	hk	hk	kk	hk	kk	hk	hk	hh	hk	kk	hk	hh	hk	kk	hk	hh	hk	hh	kk	hk	hk	hk	hk	hk	hh
Pp03_25913773	<nnxnp>		(nn,np)	np	np	nn	nn	np	nn	nn	nn	np	nn	np	np	nn	nn	np	np	nn	np	nn	np	np	np	--	np	nn	np	--	nn	nn	np	np	np	nn	nn	np	nn	nn	np	nn	np	nn	--	np	np	np	nn
Pp03_25973512	<hkxhk>		(hh,hk,kk)	hk	hh	hk	hk	hk	kk	kk	kk	hk	kk	hk	hk	kk	hk	hk	hk	hk	hk	kk	hh	hk	hk	hk	hh	hk	hh	hk	hk	kk	hk	hh	hk	kk	hk	hh	hk	kk	hk	kk	hh	hk	hk	hk	kk	hk	kk
Pp03_25984543	<hkxhk>		(hh,hk,kk)	hk	hh	hk	--	hk	kk	kk	kk	hk	kk	hk	hk	kk	hk	hk	hk	hk	hk	kk	hh	hk	hk	--	hh	hk	hh	hk	hk	kk	hk	hh	hk	kk	hk	hh	hk	kk	hk	kk	hh	hk	hk	hk	hk	hk	kk
Pp03_25994833	<hkxhk>		(hh,hk,kk)	hk	kk	hk	hk	hk	hh	hh	hh	hk	hh	hk	hk	hh	hk	hk	hk	hk	hk	hh	kk	hk	hk	hk	kk	hk	kk	hk	hk	hh	hk	kk	hk	hh	hk	kk	hk	hh	hk	hh	kk	hk	hk	hk	hk	hk	hh
Pp03_26031417	<hkxhk>		(hh,hk,kk)	--	hh	hk	hk	hk	kk	kk	kk	hk	kk	hk	hk	kk	hk	hk	--	hk	hk	kk	hh	hk	hk	hk	hh	hk	hh	hk	hk	kk	hk	hh	hk	kk	hk	hh	hk	kk	hk	kk	hh	hk	hk	hk	hk	hk	kk
Pp03_26068241	<nnxnp>		(nn,np)	--	--	nn	nn	np	nn	nn	nn	np	nn	--	np	nn	nn	np	np	nn	np	nn	np	np	np	--	np	nn	--	np	nn	nn	np	nn	np	nn	nn	--	nn	nn	np	nn	np	nn	np	np	np	np	nn
Pp03_26087310	<hkxhk>		(hh,hk,kk)	hk	kk	hk	hk	hk	hh	hh	hh	hk	hh	hk	hk	hh	hk	hk	hk	hk	hk	hh	kk	hk	hk	--	kk	hk	kk	hk	hk	hh	hk	hk	hk	hh	hk	kk	hk	hh	hk	hh	kk	hk	hk	hk	hk	hk	hh
Pp03_26087338	<hkxhk>		(hh,hk,kk)	hk	kk	hk	hk	hk	hh	hh	hh	hk	hh	hk	hk	hh	hk	hk	hk	hk	hk	hh	kk	hk	hk	--	kk	hk	kk	hk	hk	hh	hk	hk	hk	hh	hk	kk	hk	hh	hk	hh	kk	hk	hk	hk	hk	hk	hh
Pp03_26087367	<hkxhk>		(hh,hk,kk)	hk	kk	hk	hk	hk	hh	hh	hh	--	hh	--	hk	hh	hk	hk	hk	hk	hk	hh	kk	hk	hk	--	kk	hk	kk	hk	hk	hh	hk	hk	--	hh	hk	kk	hk	hh	hk	hh	kk	hk	hk	hk	hk	hk	hh
Pp03_26092013	<lmxll>		(ll,lm)	ll	lm	lm	lm	ll	ll	ll	ll	ll	ll	ll	ll	ll	lm	ll	ll	lm	ll	ll	lm	ll	ll	ll	lm	lm	lm	ll	lm	ll	ll	lm	ll	ll	lm	lm	lm	ll	ll	ll	lm	lm	ll	ll	ll	ll	ll
Pp03_26092038	<lmxll>		(ll,lm)	ll	lm	lm	lm	ll	ll	ll	ll	ll	ll	ll	ll	ll	lm	ll	ll	lm	ll	ll	lm	ll	ll	ll	lm	lm	lm	ll	lm	ll	ll	lm	ll	--	lm	lm	lm	ll	ll	ll	lm	lm	ll	ll	ll	ll	ll
Pp03_26101815	<nnxnp>		(nn,np)	nn	nn	np	np	nn	np	np	np	nn	np	nn	nn	np	np	nn	nn	np	--	np	--	nn	nn	nn	nn	np	nn	nn	np	np	nn	np	nn	np	np	nn	np	np	nn	np	nn	np	nn	nn	nn	nn	np
Pp03_26118372	<nnxnp>		(nn,np)	nn	nn	np	np	np	np	np	np	nn	np	--	nn	np	np	nn	nn	np	nn	np	np	nn	nn	nn	nn	np	nn	nn	np	np	nn	np	nn	np	np	nn	np	np	nn	np	nn	np	nn	nn	nn	nn	np
Pp03_26119285	<nnxnp>		(nn,np)	np	np	nn	nn	--	nn	nn	nn	np	nn	np	np	nn	nn	np	np	nn	np	nn	np	np	np	--	np	--	np	np	nn	nn	np	nn	np	nn	nn	np	nn	nn	np	nn	np	nn	np	np	np	np	nn
Pp03_26179047	<nnxnp>		(nn,np)	np	--	nn	nn	np	nn	nn	nn	--	nn	np	np	--	nn	np	nn	nn	np	nn	--	np	--	--	np	nn	np	np	nn	nn	np	nn	np	nn	nn	--	nn	nn	np	nn	np	nn	np	np	np	np	nn
Pp03_26184547	<nnxnp>		(nn,np)	--	np	nn	nn	np	nn	nn	nn	np	nn	np	np	nn	nn	np	np	nn	nn	nn	np	np	np	np	nn	nn	np	np	nn	nn	np	nn	np	nn	nn	np	nn	nn	np	nn	np	nn	np	np	np	np	nn
Pp03_26184551	<nnxnp>		(nn,np)	--	nn	np	np	nn	np	np	np	nn	np	nn	nn	np	np	nn	nn	np	np	np	nn	nn	nn	nn	np	np	nn	nn	np	np	nn	np	nn	np	np	nn	np	np	nn	np	nn	np	nn	nn	nn	nn	np
Pp03_26220139	<nnxnp>		(nn,np)	nn	nn	np	np	nn	np	np	np	nn	np	nn	nn	np	np	nn	nn	np	nn	np	nn	nn	nn	nn	nn	np	nn	nn	np	np	nn	np	nn	np	np	nn	np	np	nn	np	nn	np	nn	nn	nn	nn	np
Pp03_26268244	<hkxhk>		(hh,hk,kk)	hk	kk	hk	hk	hk	hh	hh	hh	hk	hh	hk	hk	hh	hk	hk	hk	hk	hk	hh	kk	hk	hk	hk	kk	hk	kk	hk	hk	hh	hk	hk	hk	hh	hk	kk	hk	--	hk	hh	kk	hk	hk	hk	hk	hk	hh
Pp03_26268566	<hkxhk>		(hh,hk,kk)	hk	kk	hk	hk	hk	hh	hh	hh	hk	hh	hk	hk	hh	hk	hk	hk	hk	hk	hh	kk	hk	hk	hk	kk	hk	kk	hk	hk	hh	hk	hk	hk	hh	hk	kk	hk	hh	hk	hh	kk	hk	hk	hk	hk	hk	hh
Pp03_26335920	<hkxhk>		(hh,hk,kk)	hk	hh	hk	hk	hk	kk	kk	kk	hk	kk	hk	hk	kk	hk	hk	hk	hk	hk	kk	hh	--	hk	hk	hh	hk	hh	hk	hk	kk	hk	hk	hk	kk	hk	hh	hk	kk	hk	kk	hh	hk	hk	hk	hk	hk	kk
Pp03_26380314	<hkxhk>		(hh,hk,kk)	hk	hh	hk	hk	hk	kk	kk	kk	hk	kk	hk	hk	kk	hk	hk	hk	--	hk	kk	hh	hk	hk	--	hh	hk	hh	hk	hk	kk	hk	hk	hk	kk	hk	hh	hk	kk	hk	kk	hh	hk	hk	hk	--	hk	kk
Pp03_26386516	<hkxhk>		(hh,hk,kk)	hk	hh	hk	hk	hk	kk	kk	kk	hk	kk	hk	hk	kk	hk	hk	hk	hk	hk	kk	hh	hk	hk	hk	hh	hk	hh	hk	hk	kk	hk	hk	hk	kk	hk	hh	hk	kk	hk	kk	hh	hk	hk	hk	hk	hk	kk
Pp03_26386643	<hkxhk>		(hh,hk,kk)	hk	kk	hk	hk	hk	hh	hh	hh	hk	hh	hk	hk	hh	hk	hk	hk	hk	hk	hh	kk	hk	hk	hk	kk	--	kk	hk	hk	--	hk	hk	hk	hh	hk	kk	hk	hh	hk	hh	kk	hk	hk	hk	hk	hk	hh
Pp03_26388486	<hkxhk>		(hh,hk,kk)	hk	hh	hk	hk	hk	kk	kk	kk	hk	kk	hk	hk	kk	hk	hk	--	hk	hk	--	hh	hk	hk	hk	hh	hk	hh	--	hk	kk	hk	hk	--	kk	hk	hh	hh	kk	hk	kk	hh	hk	hk	hk	hk	hk	kk
Pp03_26388814	<hkxhk>		(hh,hk,kk)	kk	kk	--	hk	--	hh	hh	hh	hk	hh	hk	hk	hh	hk	hk	hk	--	hk	hh	kk	hk	hk	hk	kk	hk	kk	hk	hk	hh	hk	hk	hk	hh	hk	kk	--	hh	hk	hh	kk	hk	hk	hk	hk	hk	hh
Pp03_26393394	<hkxhk>		(hh,hk,kk)	hk	hh	hk	hk	hk	kk	kk	kk	hk	kk	hk	hk	kk	hk	hk	--	hk	hk	kk	hh	hk	hk	hh	hh	hk	hh	hk	hk	kk	hk	hk	hk	kk	hk	hh	hk	kk	hk	kk	hh	hk	--	hk	hk	hk	kk
Pp03_26396724	<hkxhk>		(hh,hk,kk)	hk	kk	hk	hk	hk	hh	hh	hh	hk	hh	hk	hk	hh	hk	hk	hk	hk	hk	hh	kk	hk	hk	hk	kk	hk	kk	hk	hk	hh	hk	hk	hk	hh	hk	kk	hk	--	hk	hh	kk	hk	hk	hk	hk	hk	hh
Pp03_26399549	<hkxhk>		(hh,hk,kk)	hk	kk	hk	hk	hk	hh	hh	hh	hk	hh	hk	hk	hh	hk	hk	hk	hk	hk	hh	kk	hk	hk	hk	kk	hk	kk	--	hk	hh	hk	hk	hk	hh	hk	kk	hk	hh	hk	hh	kk	hk	hk	hk	hk	hk	hh
Pp03_26399616	<hkxhk>		(hh,hk,kk)	hk	kk	hk	hk	hk	hh	hh	hh	hk	hh	hk	hk	hh	hk	hk	hk	hk	hk	hh	kk	hk	hk	hk	kk	hk	kk	--	hk	hh	hk	hk	hk	hh	hk	kk	hk	--	hk	hh	kk	hk	hk	hk	hk	hk	hh
Pp03_26418691	<hkxhk>		(hh,hk,kk)	hh	hh	hk	hk	hk	kk	kk	kk	hk	kk	hk	hk	kk	hk	hk	hk	hk	hk	kk	hh	hk	hk	hk	hh	hk	hh	hk	hk	kk	hk	hk	hk	kk	hk	hh	hk	kk	hk	kk	hh	hk	hk	hk	hk	hk	kk
Pp03_26421798	<hkxhk>		(hh,hk,kk)	hk	kk	hk	hk	hk	hh	hh	hh	hk	hh	hk	hk	hh	hk	hk	hk	hk	hk	hh	kk	hk	hk	kk	kk	hk	kk	hk	hk	hh	hk	hk	hk	hh	hk	kk	hk	hh	hk	hh	kk	hk	hk	hk	hk	hk	hh
Pp03_26435167	<hkxhk>		(hh,hk,kk)	kk	kk	hk	hk	hk	hh	hh	hh	--	hh	--	hk	hh	hk	hk	hk	hk	hk	hh	kk	hk	hk	--	kk	hk	kk	hk	hk	hh	hk	hk	hk	hh	hk	kk	hk	hh	hk	hh	kk	hk	hk	hk	hk	hk	hh
Pp03_26679431	<nnxnp>		(nn,np)	nn	nn	np	np	nn	np	np	np	nn	np	nn	nn	np	np	nn	nn	np	nn	np	nn	nn	nn	--	nn	np	nn	nn	np	np	nn	np	nn	np	np	nn	np	np	nn	np	nn	np	nn	nn	nn	nn	np
Pp03_26738431	<nnxnp>		(nn,np)	np	np	nn	nn	np	nn	nn	nn	nn	nn	np	np	nn	nn	np	np	nn	np	nn	np	np	np	--	np	nn	np	np	nn	nn	np	nn	np	nn	nn	--	nn	nn	nn	nn	np	nn	np	np	np	np	nn
Pp03_26738493	<nnxnp>		(nn,np)	np	--	nn	nn	np	nn	nn	nn	np	nn	np	np	nn	nn	np	np	nn	np	nn	np	np	np	np	np	nn	np	np	nn	nn	np	nn	np	nn	nn	--	nn	nn	np	nn	np	nn	np	np	np	np	nn
Pp03_26951455	<hkxhk>		(hh,hk,kk)	hk	hh	hk	hk	hk	kk	kk	hk	hk	kk	hk	--	kk	--	hk	--	hk	hk	kk	hh	hk	hk	hk	hh	hk	hh	hk	hk	kk	hk	hh	hk	kk	hk	hh	hk	kk	hk	kk	hh	hk	hk	hk	hh	hk	kk
Pp03_27078099	<hkxhk>		(hh,hk,kk)	hk	kk	hk	hk	hk	hh	hh	hk	hk	hh	hk	hk	hh	hk	hk	hk	hk	hk	hh	kk	hk	hk	hk	kk	hk	kk	hk	hk	hh	hk	hk	hk	hh	hh	kk	hk	hh	hk	hh	kk	hk	--	hk	kk	hk	hh
Pp03_27081255	<hkxhk>		(hh,hk,kk)	hk	hh	hk	hk	hk	kk	kk	hk	hk	kk	hk	hk	kk	hk	hk	hk	hk	hk	kk	hh	hk	hk	--	hh	--	hh	hk	hk	kk	hk	hk	hk	kk	hk	hh	hk	kk	hk	kk	hh	hk	hk	hk	hh	--	kk
Pp03_27222414	<nnxnp>		(nn,np)	--	nn	np	np	--	np	np	nn	nn	np	nn	np	np	np	nn	nn	np	np	np	nn	nn	--	nn	nn	np	nn	nn	np	np	--	np	nn	np	np	np	np	np	nn	np	np	np	nn	--	nn	nn	np
Pp03_27313848	<nnxnp>		(nn,np)	np	np	nn	nn	np	nn	nn	np	np	nn	np	np	nn	nn	np	np	nn	np	nn	np	np	np	np	--	nn	np	np	nn	nn	np	nn	np	nn	nn	np	nn	nn	--	nn	np	nn	np	np	np	np	nn
Pp03_27319311	<hkxhk>		(hh,hk,kk)	hk	kk	hk	hk	hk	hh	hh	hk	hk	hh	hk	hk	hh	hk	hk	hk	hk	hk	hh	kk	hk	hk	--	kk	hk	kk	hk	hk	hh	hk	hk	hk	hh	hk	kk	hk	hh	hk	hh	kk	--	hk	hk	kk	hk	hh
Pp03_27319324	<hkxhk>		(hh,hk,kk)	hk	kk	hk	hk	hk	hh	hh	hk	hk	hh	hk	hk	hh	hk	hk	hk	hk	hk	hh	kk	hk	hk	--	kk	hk	kk	hk	hk	hh	hk	hk	hk	hh	hk	kk	hk	hh	hk	hh	kk	--	hk	hk	kk	hk	hh
Pp03_27321616	<hkxhk>		(hh,hk,kk)	hk	kk	hk	hk	hk	hh	hh	hk	hk	hh	--	hk	hh	hk	hk	hk	--	hk	hh	kk	hk	hk	hk	kk	hk	kk	--	hk	hh	hk	hk	hk	hh	hk	kk	hh	hh	hk	hh	kk	hk	hk	hk	kk	hk	hh
Pp03_27323331	<nnxnp>		(nn,np)	--	np	nn	nn	np	nn	nn	--	--	nn	np	np	nn	nn	np	np	nn	np	nn	np	np	np	np	np	nn	np	nn	nn	nn	np	nn	np	nn	nn	np	nn	nn	np	nn	np	nn	np	np	np	np	nn
Pp03_27363854	<nnxnp>		(nn,np)	np	np	nn	nn	np	nn	nn	np	np	nn	np	np	nn	nn	np	np	nn	np	nn	np	np	np	np	np	nn	np	np	nn	nn	np	nn	np	nn	nn	np	nn	nn	np	nn	np	nn	np	np	np	np	nn
scaffold_108_3687	<lmxll>		(ll,lm)	ll	ll	lm	ll	lm	ll	ll	ll	lm	lm	lm	lm	lm	lm	lm	lm	ll	lm	ll	ll	ll	lm	lm	ll	lm	lm	lm	ll	ll	lm	ll	ll	ll	lm	lm	lm	ll	lm	lm	lm	lm	lm	lm	lm	ll	ll
scaffold_108_5596	<nnxnp>		(nn,np)	nn	nn	nn	nn	nn	np	np	nn	nn	nn	np	nn	np	nn	nn	--	nn	nn	np	nn	nn	nn	--	np	np	--	np	np	nn	np	np	nn	nn	np	np	np	nn	nn	nn	np	nn	nn	np	np	np	np
scaffold_246_2401	<lmxll>		(ll,lm)	ll	lm	ll	lm	ll	ll	ll	ll	ll	lm	ll	lm	lm	ll	lm	lm	lm	--	ll	lm	ll	ll	lm	ll	lm	ll	lm	ll	lm	ll	lm	lm	ll	lm	ll	lm	ll	ll	lm	lm	lm	--	lm	ll	ll	lm
Pp04_5777	<nnxnp>		(nn,np)	nn	nn	nn	nn	np	nn	nn	np	nn	np	nn	nn	nn	nn	nn	np	np	np	--	nn	nn	nn	np	nn	np	np	np	np	nn	nn	np	nn	np	np	np	np	nn	nn	np	np	nn	np	nn	np	np	nn
Pp04_8219	<lmxll>		(ll,lm)	lm	lm	lm	lm	lm	lm	ll	lm	ll	ll	ll	ll	ll	lm	lm	lm	--	ll	lm	lm	--	ll	ll	lm	ll	ll	ll	lm	lm	lm	lm	lm	lm	ll	ll	ll	ll	lm	ll	ll	ll	lm	ll	lm	--	lm
Pp04_297324	<lmxll>		(ll,lm)	lm	lm	lm	lm	lm	lm	lm	ll	ll	lm	lm	ll	lm	ll	lm	lm	lm	ll	--	ll	lm	lm	--	ll	--	--	ll	ll	lm	ll	--	lm	ll	lm	lm	lm	ll	ll	lm	lm	ll	ll	ll	lm	lm	lm
Pp04_447885	<lmxll>		(ll,lm)	lm	--	lm	lm	lm	lm	lm	--	ll	lm	lm	ll	lm	ll	lm	lm	lm	ll	lm	ll	--	lm	ll	ll	--	lm	ll	ll	lm	ll	--	lm	ll	lm	--	lm	ll	lm	lm	lm	ll	ll	ll	lm	lm	lm
Pp04_569894	<lmxll>		(ll,lm)	lm	ll	lm	lm	lm	lm	lm	ll	ll	lm	--	ll	lm	ll	--	lm	lm	ll	lm	ll	lm	lm	lm	ll	lm	lm	ll	ll	lm	ll	lm	lm	ll	lm	lm	lm	ll	lm	lm	lm	ll	ll	ll	lm	lm	lm
Pp04_684428	<lmxll>		(ll,lm)	lm	ll	lm	lm	lm	lm	lm	ll	ll	lm	lm	ll	lm	ll	lm	lm	lm	ll	lm	ll	--	lm	lm	ll	--	lm	ll	ll	lm	ll	lm	lm	ll	lm	lm	lm	ll	lm	lm	lm	ll	ll	ll	lm	--	lm
Pp04_692075	<lmxll>		(ll,lm)	lm	ll	lm	lm	lm	lm	lm	ll	ll	lm	lm	ll	lm	ll	lm	lm	lm	ll	lm	ll	lm	lm	--	ll	lm	lm	ll	ll	lm	ll	lm	lm	ll	lm	ll	lm	ll	lm	lm	lm	ll	ll	ll	lm	lm	lm
Pp04_709864	<lmxll>		(ll,lm)	lm	ll	lm	--	lm	lm	lm	ll	ll	lm	lm	ll	--	ll	lm	lm	lm	ll	lm	ll	lm	lm	lm	ll	lm	--	ll	ll	lm	ll	--	lm	ll	lm	lm	lm	ll	lm	lm	lm	ll	ll	ll	lm	lm	lm
Pp04_723854	<lmxll>		(ll,lm)	lm	--	lm	lm	lm	lm	--	ll	ll	lm	lm	ll	lm	ll	lm	--	lm	ll	lm	ll	lm	lm	lm	ll	lm	lm	ll	ll	lm	ll	--	lm	ll	lm	lm	lm	ll	lm	lm	lm	ll	ll	ll	lm	lm	lm
Pp04_741095	<lmxll>		(ll,lm)	lm	ll	lm	lm	lm	lm	lm	ll	ll	lm	lm	ll	--	ll	lm	lm	lm	ll	lm	ll	lm	lm	lm	ll	lm	lm	ll	ll	lm	ll	--	lm	ll	lm	--	lm	ll	lm	lm	lm	ll	ll	ll	lm	lm	lm
Pp04_789478	<lmxll>		(ll,lm)	lm	ll	lm	lm	lm	lm	lm	ll	ll	lm	--	ll	lm	ll	lm	lm	lm	ll	--	ll	lm	lm	lm	ll	lm	lm	ll	ll	lm	ll	lm	lm	ll	lm	lm	lm	ll	lm	lm	--	ll	ll	ll	--	lm	lm
Pp04_1016169	<lmxll>		(ll,lm)	lm	ll	ll	ll	ll	ll	ll	lm	ll	lm	lm	lm	lm	lm	lm	ll	lm	ll	ll	lm	lm	ll	lm	lm	lm	lm	ll	ll	lm	ll	ll	ll	ll	lm	lm	ll	lm	ll	lm	lm	lm	lm	lm	ll	ll	lm
Pp04_1189564	<lmxll>		(ll,lm)	lm	lm	lm	lm	lm	--	lm	ll	ll	lm	lm	ll	lm	ll	lm	--	--	ll	lm	ll	lm	lm	lm	ll	--	lm	ll	ll	lm	ll	--	lm	ll	lm	lm	lm	ll	lm	lm	lm	ll	ll	ll	--	lm	lm
Pp04_1269483	<lmxll>		(ll,lm)	lm	ll	lm	--	lm	lm	lm	ll	ll	lm	lm	ll	lm	ll	lm	lm	lm	ll	lm	ll	lm	lm	lm	ll	--	lm	ll	ll	lm	ll	lm	lm	ll	lm	--	lm	ll	lm	lm	lm	ll	ll	ll	lm	lm	lm
Pp04_1275451	<lmxll>		(ll,lm)	lm	--	lm	lm	lm	lm	lm	ll	ll	lm	lm	ll	lm	ll	lm	lm	lm	ll	lm	ll	lm	lm	lm	ll	lm	lm	ll	ll	lm	ll	--	lm	ll	lm	--	lm	ll	lm	lm	lm	ll	ll	ll	lm	lm	lm
Pp04_1320530	<lmxll>		(ll,lm)	lm	lm	lm	lm	lm	lm	lm	ll	ll	lm	--	ll	lm	ll	lm	--	lm	ll	lm	ll	ll	lm	lm	ll	ll	lm	ll	ll	lm	ll	--	lm	ll	lm	lm	lm	ll	lm	lm	lm	ll	ll	ll	lm	lm	lm
Pp04_1320557	<lmxll>		(ll,lm)	lm	lm	lm	lm	lm	lm	lm	ll	ll	lm	lm	ll	lm	ll	lm	lm	lm	ll	lm	ll	ll	lm	lm	ll	ll	lm	ll	ll	lm	ll	--	lm	ll	lm	lm	lm	ll	lm	lm	lm	ll	ll	ll	lm	lm	lm
Pp04_1338230	<lmxll>		(ll,lm)	lm	lm	ll	lm	--	--	lm	ll	ll	lm	--	ll	lm	ll	lm	lm	lm	ll	lm	ll	lm	lm	lm	ll	lm	ll	ll	ll	lm	ll	--	lm	ll	lm	lm	lm	ll	lm	lm	lm	ll	ll	ll	lm	lm	lm
Pp04_1338231	<lmxll>		(ll,lm)	lm	lm	ll	lm	lm	--	lm	ll	ll	lm	--	ll	lm	ll	lm	lm	lm	ll	lm	ll	lm	lm	lm	ll	lm	ll	ll	ll	lm	ll	--	lm	ll	lm	lm	lm	ll	lm	lm	lm	ll	ll	ll	lm	lm	lm
Pp04_1340571	<lmxll>		(ll,lm)	lm	lm	lm	lm	--	lm	lm	ll	ll	lm	lm	ll	lm	ll	lm	lm	lm	ll	lm	ll	ll	--	lm	ll	lm	lm	ll	ll	lm	ll	--	lm	ll	lm	lm	lm	ll	lm	lm	lm	ll	ll	ll	lm	lm	lm
Pp04_1340587	<lmxll>		(ll,lm)	lm	lm	lm	lm	--	lm	lm	ll	ll	lm	lm	ll	lm	ll	lm	lm	lm	ll	lm	ll	ll	--	lm	ll	lm	lm	ll	ll	lm	ll	--	lm	ll	lm	lm	lm	ll	lm	lm	lm	ll	ll	ll	lm	lm	lm
Pp04_1348317	<lmxll>		(ll,lm)	lm	--	lm	lm	lm	lm	--	ll	ll	lm	--	ll	lm	ll	lm	lm	lm	ll	lm	ll	lm	lm	lm	ll	lm	ll	ll	ll	lm	ll	--	lm	ll	lm	lm	lm	ll	lm	lm	lm	ll	ll	ll	--	lm	lm
Pp04_1348415	<lmxll>		(ll,lm)	lm	lm	lm	lm	lm	lm	ll	ll	ll	lm	lm	ll	lm	ll	lm	lm	lm	ll	lm	ll	lm	lm	lm	ll	--	lm	ll	ll	lm	ll	lm	lm	ll	lm	lm	lm	ll	lm	lm	lm	ll	ll	ll	lm	lm	lm
Pp04_1348433	<lmxll>		(ll,lm)	lm	lm	lm	lm	lm	lm	ll	ll	ll	lm	lm	ll	--	ll	lm	lm	lm	ll	lm	ll	lm	lm	lm	ll	ll	lm	ll	ll	lm	ll	lm	lm	ll	lm	lm	--	ll	lm	lm	lm	ll	ll	ll	lm	lm	lm
Pp04_1355914	<lmxll>		(ll,lm)	lm	lm	lm	lm	lm	lm	lm	ll	ll	lm	lm	ll	lm	ll	lm	lm	--	ll	lm	ll	lm	lm	lm	ll	lm	lm	ll	ll	lm	ll	--	lm	ll	lm	--	ll	ll	lm	lm	lm	ll	ll	ll	--	lm	--
Pp04_1381009	<lmxll>		(ll,lm)	lm	--	lm	lm	ll	lm	lm	ll	ll	lm	lm	ll	lm	ll	lm	lm	lm	ll	lm	ll	lm	lm	--	ll	lm	lm	ll	ll	lm	ll	--	lm	ll	lm	lm	lm	ll	lm	lm	lm	ll	ll	ll	lm	lm	lm
Pp04_1381027	<lmxll>		(ll,lm)	lm	--	lm	lm	ll	lm	lm	ll	ll	lm	lm	ll	lm	ll	lm	lm	lm	ll	lm	ll	lm	lm	ll	ll	lm	lm	ll	ll	lm	ll	--	lm	ll	lm	lm	lm	ll	lm	lm	lm	ll	ll	ll	lm	lm	lm
Pp04_1396478	<lmxll>		(ll,lm)	lm	lm	lm	lm	ll	lm	lm	ll	ll	lm	--	ll	lm	ll	lm	lm	lm	ll	lm	ll	ll	lm	lm	ll	lm	lm	ll	ll	lm	ll	--	lm	ll	ll	lm	lm	ll	lm	ll	lm	ll	ll	ll	lm	lm	lm
Pp04_1399919	<lmxll>		(ll,lm)	--	lm	lm	--	lm	lm	lm	ll	ll	lm	--	ll	lm	ll	lm	lm	lm	ll	--	ll	lm	lm	lm	ll	lm	--	ll	ll	lm	ll	--	lm	ll	lm	lm	--	ll	lm	lm	lm	ll	ll	ll	lm	lm	lm
Pp04_1399926	<lmxll>		(ll,lm)	--	lm	lm	--	lm	lm	lm	ll	ll	lm	lm	ll	lm	ll	lm	lm	lm	ll	lm	ll	lm	lm	lm	ll	lm	--	ll	ll	lm	ll	--	lm	ll	lm	lm	--	ll	lm	lm	lm	ll	ll	ll	lm	lm	lm
Pp04_1402863	<lmxll>		(ll,lm)	--	lm	lm	lm	lm	lm	lm	ll	ll	lm	ll	ll	lm	ll	lm	lm	lm	ll	--	ll	lm	lm	lm	ll	lm	lm	ll	ll	lm	ll	--	lm	ll	lm	lm	lm	ll	lm	lm	lm	ll	ll	ll	lm	lm	ll
Pp04_1403008	<lmxll>		(ll,lm)	lm	lm	lm	lm	lm	lm	lm	ll	ll	lm	lm	ll	lm	ll	lm	lm	lm	ll	lm	ll	lm	lm	lm	ll	lm	lm	ll	ll	lm	ll	--	lm	ll	lm	lm	lm	ll	lm	lm	lm	ll	ll	ll	lm	lm	ll
Pp04_1449924	<lmxll>		(ll,lm)	lm	ll	lm	lm	lm	--	lm	--	ll	lm	lm	ll	lm	ll	lm	lm	lm	ll	lm	ll	lm	lm	--	ll	lm	lm	ll	--	lm	ll	lm	lm	ll	lm	lm	lm	ll	lm	lm	lm	ll	ll	ll	--	lm	lm
Pp04_1473148	<lmxll>		(ll,lm)	lm	ll	lm	lm	lm	lm	lm	ll	ll	lm	lm	ll	lm	ll	lm	lm	lm	ll	lm	ll	--	lm	lm	ll	lm	lm	ll	ll	lm	ll	lm	lm	ll	lm	lm	lm	ll	lm	lm	lm	ll	ll	ll	lm	lm	lm
Pp04_1538114	<lmxll>		(ll,lm)	--	ll	lm	lm	lm	lm	lm	ll	ll	lm	lm	ll	lm	ll	lm	lm	lm	ll	lm	ll	lm	lm	--	ll	lm	--	ll	ll	lm	ll	lm	lm	ll	lm	lm	lm	ll	lm	lm	lm	ll	ll	ll	lm	lm	lm
Pp04_1562680	<lmxll>		(ll,lm)	lm	ll	lm	lm	lm	lm	lm	ll	ll	lm	lm	ll	--	ll	lm	lm	lm	ll	lm	ll	lm	lm	--	ll	--	lm	ll	ll	lm	ll	lm	lm	ll	lm	lm	lm	ll	lm	lm	lm	ll	ll	ll	lm	--	lm
Pp04_1562734	<lmxll>		(ll,lm)	lm	ll	lm	lm	lm	lm	lm	ll	ll	lm	lm	ll	lm	ll	--	lm	lm	ll	lm	ll	lm	lm	--	ll	lm	lm	ll	ll	lm	ll	lm	lm	ll	lm	lm	lm	ll	lm	lm	lm	ll	ll	ll	lm	ll	lm
Pp04_1606328	<lmxll>		(ll,lm)	lm	ll	lm	lm	lm	lm	lm	ll	ll	lm	lm	ll	lm	ll	lm	lm	lm	ll	lm	ll	--	lm	--	ll	--	--	ll	ll	lm	ll	lm	lm	ll	lm	lm	--	ll	lm	lm	lm	ll	ll	ll	lm	lm	lm
Pp04_1616089	<lmxll>		(ll,lm)	lm	ll	lm	--	lm	lm	lm	ll	ll	lm	lm	ll	lm	ll	lm	lm	lm	ll	--	ll	--	--	lm	ll	lm	--	ll	ll	lm	ll	lm	lm	ll	lm	lm	lm	ll	lm	lm	lm	ll	ll	ll	--	lm	--
Pp04_1616240	<lmxll>		(ll,lm)	lm	ll	lm	lm	lm	lm	lm	ll	ll	lm	lm	ll	lm	ll	lm	lm	lm	ll	--	ll	lm	--	lm	ll	lm	lm	ll	ll	lm	ll	lm	lm	ll	lm	lm	lm	ll	lm	lm	lm	ll	ll	ll	lm	lm	--
Pp04_1616254	<lmxll>		(ll,lm)	lm	ll	lm	lm	lm	lm	lm	ll	ll	lm	lm	ll	lm	ll	lm	lm	lm	ll	--	ll	lm	--	lm	ll	lm	lm	ll	ll	lm	ll	lm	lm	ll	lm	lm	lm	ll	lm	lm	lm	ll	ll	ll	lm	lm	--
Pp04_2754735	<lmxll>		(ll,lm)	--	lm	lm	lm	lm	lm	ll	ll	ll	lm	lm	ll	lm	lm	lm	lm	lm	ll	lm	ll	lm	lm	lm	ll	lm	lm	ll	ll	lm	ll	--	lm	ll	lm	lm	lm	ll	--	lm	lm	ll	ll	ll	lm	lm	lm
Pp04_2805394	<lmxll>		(ll,lm)	lm	--	lm	lm	lm	lm	ll	ll	ll	lm	lm	ll	lm	lm	lm	lm	lm	ll	lm	ll	lm	lm	lm	ll	--	lm	ll	ll	lm	ll	--	lm	ll	lm	lm	lm	ll	lm	lm	lm	ll	ll	ll	lm	lm	lm
Pp04_2805402	<lmxll>		(ll,lm)	lm	--	lm	lm	lm	lm	ll	ll	ll	lm	lm	ll	lm	lm	lm	lm	lm	ll	lm	ll	lm	lm	lm	ll	--	lm	ll	ll	lm	ll	--	lm	ll	lm	lm	lm	ll	lm	lm	lm	ll	ll	ll	lm	lm	lm
Pp04_2805417	<lmxll>		(ll,lm)	lm	--	lm	lm	lm	lm	ll	ll	ll	lm	lm	ll	lm	lm	lm	lm	lm	ll	lm	ll	lm	lm	lm	ll	--	lm	ll	ll	lm	ll	--	lm	ll	lm	lm	lm	ll	lm	lm	lm	ll	ll	ll	lm	lm	lm
Pp04_2896738	<lmxll>		(ll,lm)	--	lm	lm	lm	lm	lm	ll	ll	ll	lm	lm	ll	--	lm	lm	lm	lm	ll	lm	ll	lm	lm	lm	ll	--	lm	ll	ll	lm	ll	--	--	ll	lm	lm	lm	ll	lm	lm	lm	ll	ll	ll	lm	lm	lm
Pp04_2983421	<lmxll>		(ll,lm)	lm	lm	lm	lm	lm	lm	ll	ll	ll	lm	lm	ll	lm	lm	lm	lm	lm	ll	lm	ll	--	lm	--	ll	lm	--	ll	ll	lm	ll	--	lm	ll	lm	lm	lm	ll	lm	lm	lm	ll	ll	ll	--	lm	lm
Pp04_2993830	<lmxll>		(ll,lm)	lm	lm	lm	lm	lm	lm	ll	ll	ll	lm	ll	ll	lm	lm	lm	lm	lm	ll	lm	ll	lm	lm	--	ll	--	lm	ll	ll	lm	ll	--	lm	ll	lm	lm	lm	ll	lm	lm	ll	ll	ll	ll	lm	lm	lm
Pp04_2993960	<lmxll>		(ll,lm)	lm	lm	lm	lm	lm	lm	ll	ll	ll	lm	lm	ll	lm	lm	lm	lm	lm	ll	lm	ll	lm	lm	lm	ll	ll	lm	ll	ll	lm	ll	--	lm	ll	ll	lm	--	--	lm	lm	lm	ll	ll	ll	lm	lm	lm
Pp04_3010035	<lmxll>		(ll,lm)	--	lm	lm	lm	lm	lm	ll	ll	ll	lm	lm	ll	lm	lm	lm	lm	lm	ll	lm	ll	lm	ll	--	ll	--	ll	ll	ll	lm	ll	--	--	ll	lm	lm	lm	ll	lm	lm	lm	ll	ll	ll	lm	lm	lm
Pp04_3066077	<lmxll>		(ll,lm)	lm	lm	lm	lm	lm	--	ll	ll	ll	lm	--	ll	lm	lm	lm	lm	lm	ll	lm	ll	lm	lm	lm	ll	lm	lm	ll	ll	lm	ll	--	lm	ll	lm	lm	--	ll	lm	lm	lm	ll	ll	ll	lm	lm	lm
Pp04_3077356	<lmxll>		(ll,lm)	lm	lm	lm	lm	lm	lm	ll	ll	ll	lm	lm	ll	lm	lm	lm	lm	lm	ll	lm	ll	lm	lm	--	ll	--	lm	ll	ll	lm	ll	--	lm	ll	lm	lm	lm	ll	lm	lm	lm	ll	ll	ll	lm	lm	lm
Pp04_3149983	<lmxll>		(ll,lm)	lm	--	lm	lm	lm	lm	ll	ll	ll	lm	lm	ll	--	lm	ll	lm	--	ll	lm	ll	lm	lm	lm	ll	lm	lm	ll	ll	lm	ll	--	lm	ll	lm	lm	lm	ll	lm	lm	lm	ll	ll	ll	lm	lm	lm
Pp04_3155357	<lmxll>		(ll,lm)	lm	lm	--	lm	lm	lm	ll	ll	ll	lm	lm	ll	lm	lm	--	lm	lm	ll	lm	ll	lm	lm	lm	ll	lm	lm	ll	ll	lm	ll	--	lm	ll	lm	lm	lm	ll	lm	lm	--	ll	ll	ll	lm	lm	lm
Pp04_3174727	<lmxll>		(ll,lm)	lm	lm	lm	lm	lm	lm	ll	ll	ll	lm	lm	ll	lm	lm	lm	lm	lm	ll	lm	ll	lm	--	--	ll	lm	lm	ll	ll	lm	ll	--	lm	ll	lm	lm	lm	ll	lm	lm	lm	ll	ll	ll	--	lm	lm
Pp04_3237917	<lmxll>		(ll,lm)	lm	lm	lm	lm	lm	lm	ll	ll	ll	--	lm	ll	lm	lm	lm	--	lm	ll	lm	ll	ll	lm	lm	ll	lm	lm	ll	ll	lm	ll	--	lm	ll	lm	lm	lm	ll	lm	lm	lm	ll	ll	ll	--	lm	lm
Pp04_3242695	<lmxll>		(ll,lm)	lm	--	lm	lm	lm	lm	ll	ll	ll	lm	lm	ll	--	lm	lm	lm	lm	ll	lm	ll	ll	lm	lm	ll	--	lm	ll	ll	lm	ll	--	lm	ll	lm	lm	lm	ll	lm	lm	lm	ll	ll	ll	lm	lm	lm
Pp04_3999807	<lmxll>		(ll,lm)	lm	ll	lm	lm	lm	lm	ll	ll	ll	--	lm	lm	lm	lm	lm	lm	ll	ll	lm	ll	ll	lm	lm	ll	lm	lm	ll	ll	lm	ll	lm	lm	ll	lm	lm	--	lm	lm	lm	lm	ll	ll	ll	lm	lm	lm
Pp04_4129924	<lmxll>		(ll,lm)	lm	lm	--	--	lm	lm	ll	ll	ll	lm	--	lm	lm	lm	lm	--	lm	ll	lm	ll	ll	--	lm	ll	--	lm	ll	ll	lm	ll	--	lm	ll	lm	--	lm	lm	lm	lm	lm	ll	ll	ll	lm	lm	lm
Pp04_4192800	<lmxll>		(ll,lm)	lm	--	lm	lm	lm	lm	ll	ll	ll	lm	lm	lm	lm	lm	lm	lm	lm	ll	lm	ll	ll	lm	lm	ll	--	lm	ll	ll	lm	ll	--	--	ll	--	--	lm	--	lm	--	lm	ll	ll	ll	--	lm	lm
Pp04_4192842	<lmxll>		(ll,lm)	lm	--	lm	lm	lm	lm	ll	ll	ll	lm	lm	lm	lm	lm	lm	lm	lm	ll	lm	ll	ll	lm	lm	ll	--	lm	ll	ll	lm	ll	--	--	ll	--	--	lm	--	lm	--	lm	ll	ll	ll	--	lm	lm
Pp04_4204374	<nnxnp>		(nn,np)	np	nn	np	nn	nn	nn	nn	np	np	np	nn	nn	--	np	np	nn	nn	nn	np	np	nn	nn	np	nn	nn	np	np	nn	nn	np	nn	np	np	np	np	nn	nn	np	nn	np	np	nn	np	nn	np	nn
Pp04_4815244	<hkxhk>		(hh,hk,kk)	hh	hk	hh	hk	hk	hk	kk	hk	hk	hh	hk	hk	hh	hh	hh	hk	hk	kk	hh	hk	kk	hk	--	kk	kk	hh	hk	kk	hk	hk	hk	--	hk	hh	hh	hk	hk	hh	hk	hh	kk	kk	hk	hk	hh	hk
Pp04_5411230	<hkxhk>		(hh,hk,kk)	kk	hk	kk	hk	hk	hk	hh	hk	hk	kk	hk	hk	kk	kk	kk	--	hk	hh	kk	hk	hh	hk	kk	hh	hk	kk	hk	hh	hk	hh	hk	kk	hk	hk	kk	hk	hk	kk	hk	kk	hk	hh	hk	hk	kk	hk
Pp04_5411270	<hkxhk>		(hh,hk,kk)	hh	hk	hh	hk	hk	hk	kk	hk	hk	hh	hk	hk	hh	hh	hh	--	hk	kk	hh	hk	kk	hk	hh	kk	hk	hh	hk	kk	hk	kk	hk	hh	hk	hk	hh	hk	hk	hh	hk	hh	hk	kk	hk	--	hh	hk
Pp04_5411402	<hkxhk>		(hh,hk,kk)	hh	hk	hh	hk	hk	hk	kk	hk	hk	hh	hk	hk	hh	hh	hh	hk	hk	kk	hh	hk	kk	hk	hh	kk	hk	hh	hk	kk	hk	kk	hk	hh	hk	hk	hh	hk	hk	hh	hk	hh	hk	kk	hk	hk	hh	hk
Pp04_5411489	<hkxhk>		(hh,hk,kk)	hh	hk	hh	hk	hk	hk	kk	hk	hk	hh	hk	hk	hh	hh	hh	hk	hk	kk	hh	hk	kk	hk	hh	kk	hk	hh	hk	kk	hk	kk	hk	hh	hk	hk	hh	hk	hk	hh	hk	hh	hk	kk	hk	hk	hh	hk
Pp04_5411540	<hkxhk>		(hh,hk,kk)	kk	hk	kk	hk	hk	hk	hh	hk	hk	kk	hk	hk	kk	kk	kk	--	hk	hh	kk	hk	hh	hk	kk	hh	hk	kk	hk	hh	hk	hh	hk	kk	hk	hk	kk	hk	hk	kk	hk	kk	hk	hh	hk	hk	kk	hk
Pp04_5481815	<hkxhk>		(hh,hk,kk)	hh	hk	hh	hk	hk	hk	kk	hk	hk	hh	hk	hk	hh	hh	hh	--	hk	kk	hh	hk	kk	hk	hh	kk	hk	hh	hk	kk	hk	kk	hk	hh	hk	hk	hh	hk	hk	hh	hk	hh	hk	kk	hk	hk	hh	hk
Pp04_5807949	<nnxnp>		(nn,np)	np	nn	nn	np	np	nn	np	nn	nn	np	np	nn	nn	np	np	nn	np	nn	np	nn	np	--	nn	np	nn	np	nn	np	np	nn	np	nn	nn	nn	np	nn	nn	nn	nn	nn	np	np	np	np	np	nn
Pp04_5921378	<hkxhk>		(hh,hk,kk)	kk	hk	kk	hk	hk	hk	hh	hh	hk	kk	hk	hk	kk	kk	kk	hk	kk	hh	--	hk	hh	hk	kk	hh	hk	kk	hk	hh	hk	hh	hk	kk	hk	hk	kk	hk	hk	kk	kk	kk	hk	hh	hk	hk	kk	hk
Pp04_5934721	<hkxhk>		(hh,hk,kk)	kk	hk	kk	hk	hk	hk	hh	hh	hk	kk	hh	hk	kk	kk	kk	hk	kk	hh	kk	hk	hh	hk	kk	hh	hk	kk	hk	hh	hk	hh	hk	kk	hk	hk	--	hk	hk	kk	kk	--	hk	hh	hk	hk	kk	hk
Pp04_5934843	<hkxhk>		(hh,hk,kk)	hh	hk	hh	hk	hk	hk	kk	kk	hk	hh	kk	hk	hh	hh	hh	hk	hh	kk	hh	hk	kk	hk	hh	kk	hk	hh	hk	kk	hk	kk	hk	hh	hk	hk	--	hk	hk	hh	hh	--	hk	kk	hk	hk	hh	hk
Pp04_6010605	<hkxhk>		(hh,hk,kk)	hh	hk	hh	--	hk	hk	kk	kk	hk	hh	hk	hk	--	hh	hh	hk	hh	kk	hh	hk	kk	hk	hh	kk	hk	hh	hk	kk	hk	kk	hk	hh	hk	hk	hh	hk	hk	hh	hh	--	hk	kk	hk	hk	hh	hk
Pp04_6010665	<hkxhk>		(hh,hk,kk)	kk	hk	kk	--	hk	hk	hh	hh	hk	kk	hk	hk	--	kk	kk	hk	kk	hh	kk	hk	hh	hk	kk	hh	hk	kk	hk	hh	hk	hh	hk	kk	hk	hk	kk	hk	hk	--	kk	--	hk	hh	hk	hk	kk	hk
Pp04_6013645	<hkxhk>		(hh,hk,kk)	hh	hk	hh	hk	hk	hk	kk	kk	hk	hh	hk	hk	hh	hh	hh	hk	hh	kk	hh	hk	kk	hk	hh	kk	hk	hh	hk	kk	hk	kk	hk	--	hk	hk	hh	hk	hk	hh	hh	hh	hk	kk	hk	hk	hh	hk
Pp04_6048710	<hkxhk>		(hh,hk,kk)	kk	hk	kk	hk	hk	hk	hh	hh	hk	kk	hk	hk	kk	kk	kk	hk	kk	hh	kk	hk	hh	hk	kk	hh	hk	kk	hk	hh	hk	hh	hk	kk	hk	hk	kk	hk	hk	kk	kk	--	hk	hh	hk	hk	kk	hk
Pp04_6198094	<hkxhk>		(hh,hk,kk)	kk	hk	kk	hk	hk	hk	hh	hh	hk	kk	hk	hk	kk	kk	kk	hk	kk	hh	kk	hk	hh	hk	kk	hh	hk	kk	hk	hh	hk	hh	hk	--	hk	hk	kk	hk	hk	kk	kk	--	hk	hh	hk	hk	kk	hk
Pp04_6198137	<hkxhk>		(hh,hk,kk)	kk	hk	kk	hk	hk	hk	hh	hh	hk	kk	hk	hk	kk	kk	kk	hk	kk	hh	kk	hk	hh	hk	kk	hh	hk	kk	hk	hh	hk	hh	hk	--	hk	hk	kk	hk	hk	kk	kk	--	hk	hh	hk	hk	kk	hk
Pp04_6314851	<hkxhk>		(hh,hk,kk)	kk	hk	kk	hk	hk	hk	hh	hh	hk	kk	hk	hk	kk	kk	kk	hk	kk	hh	kk	hk	hh	hk	kk	hh	hk	kk	hk	hh	hk	hh	hk	kk	hk	hk	kk	hk	hk	kk	kk	kk	hk	hh	hk	hk	kk	hk
Pp04_6314937	<hkxhk>		(hh,hk,kk)	hh	hk	hh	hk	hk	hk	kk	kk	hk	hh	hk	hk	hh	hh	hh	hk	hh	kk	hh	hk	kk	hk	hh	kk	hk	hh	hk	kk	hk	kk	hk	hh	hk	hk	hh	hk	hk	hh	hh	hh	hk	kk	hk	hk	hh	hk
Pp04_6314950	<hkxhk>		(hh,hk,kk)	kk	hk	kk	hk	hk	hk	hh	hh	hk	kk	hk	hk	kk	kk	kk	hk	kk	hh	kk	hk	hh	hk	kk	hh	hk	kk	hk	hh	hk	hh	hk	kk	hk	hk	kk	hk	hk	kk	kk	kk	hk	hh	hk	hk	kk	hk
Pp04_6408858	<hkxhk>		(hh,hk,kk)	kk	hk	kk	hk	hk	hk	hh	hh	hk	kk	hk	hk	kk	kk	kk	hk	kk	hh	kk	hk	hh	hk	kk	hh	hk	kk	hk	hh	hk	hh	hk	kk	hk	hk	kk	hk	hk	kk	kk	kk	hk	hh	hk	hk	kk	hk
Pp04_6457339	<hkxhk>		(hh,hk,kk)	hh	hk	hh	hk	hk	hk	kk	kk	hk	hh	hk	hk	hh	hh	hh	hk	hh	kk	hh	hk	kk	hk	hh	kk	hk	hh	hk	kk	hk	kk	hk	hh	hk	hk	hh	hk	hk	hh	hh	hh	hk	kk	hk	hk	hh	hk
Pp04_6509506	<hkxhk>		(hh,hk,kk)	hh	hk	hh	hk	hk	hk	kk	kk	hk	hh	hk	hk	hh	hh	hh	hk	hh	kk	hh	hk	kk	hk	hh	kk	hk	hh	hk	kk	hk	kk	hk	hh	hk	hk	hh	hk	hk	hh	hh	hh	hk	kk	hk	hk	hh	hk
Pp04_6539054	<hkxhk>		(hh,hk,kk)	kk	hk	kk	hk	hk	hk	hh	hh	hk	kk	hk	hk	kk	kk	kk	hk	kk	hh	kk	hk	hh	hh	kk	hh	hk	kk	hk	hh	hk	hh	hk	kk	hk	hk	kk	hk	hk	kk	kk	kk	hk	hh	hk	hk	kk	hk
Pp04_6539099	<hkxhk>		(hh,hk,kk)	kk	hk	kk	hk	hk	hk	hh	hh	hk	kk	hk	hk	kk	kk	kk	hk	--	hh	kk	hk	hh	hh	kk	hh	hk	kk	hk	hh	hk	hh	hk	kk	hk	hk	kk	hk	hk	kk	kk	kk	hk	hh	hk	hk	kk	hk
Pp04_6539543	<hkxhk>		(hh,hk,kk)	hh	hk	hh	hk	hk	hk	kk	kk	hk	hh	hk	hk	hh	hh	hh	hk	hh	kk	hh	hk	kk	kk	hh	kk	hk	hh	hk	kk	hk	kk	hk	hh	hk	hk	hh	hk	hk	hh	hh	hh	hk	kk	hk	hk	hh	hk
Pp04_6546419	<hkxhk>		(hh,hk,kk)	hh	hk	hh	hk	hk	hk	kk	kk	hk	hh	hk	hk	hh	hh	hh	hk	hh	kk	--	hk	kk	kk	hh	kk	--	hh	hk	kk	hk	kk	hk	hh	--	hk	hh	hk	hk	hh	hh	hh	hk	kk	hk	hk	--	hk
Pp04_6546441	<hkxhk>		(hh,hk,kk)	hh	hk	hh	hk	hk	hk	kk	kk	hk	hh	hk	hk	hh	hh	hh	hk	hh	kk	--	hk	kk	kk	hh	kk	--	hh	hk	kk	hk	kk	hk	hh	--	hk	hh	hk	hk	hh	hh	hh	hk	kk	hk	hk	--	hk
Pp04_6546459	<hkxhk>		(hh,hk,kk)	kk	hk	kk	hk	hk	hk	hh	hh	hk	kk	hk	hk	kk	kk	kk	hk	kk	hh	--	hk	hh	hh	kk	hh	--	kk	hk	hh	hk	hh	hk	kk	--	hk	kk	hk	hk	kk	kk	kk	hk	hh	hk	hk	--	hk
Pp04_6558684	<hkxhk>		(hh,hk,kk)	hh	hk	hh	hk	hk	hk	kk	kk	hk	hh	hk	hk	hh	hh	hh	hk	hh	kk	hh	hk	kk	kk	hh	kk	hk	hh	hk	kk	hk	kk	hk	hh	hk	hk	hk	--	hk	hh	hh	hh	hk	kk	hk	hk	hh	hk
Pp04_6558837	<hkxhk>		(hh,hk,kk)	hh	hk	hh	hk	hk	hk	kk	kk	hk	hh	hk	hk	hh	hh	hh	hk	hh	kk	hh	hk	kk	kk	hh	kk	hk	hh	hk	kk	hk	kk	hk	hh	hk	hk	hk	hk	hk	hh	hh	hh	hk	kk	hk	hk	hh	hk
Pp04_6558883	<hkxhk>		(hh,hk,kk)	kk	hk	kk	hk	hk	hk	hh	hh	hk	kk	hk	hk	kk	kk	--	hk	kk	hh	kk	hk	hh	hh	kk	hh	hk	kk	hk	hh	hk	hh	hk	kk	hk	hk	hk	hk	hk	kk	kk	kk	hk	hh	hk	hk	kk	hk
Pp04_6558892	<hkxhk>		(hh,hk,kk)	hh	hk	hh	hk	hk	hk	kk	kk	hk	hh	hk	hk	hh	hh	hh	hk	hh	kk	hh	hk	kk	kk	hh	kk	hk	hh	hk	kk	hk	kk	hk	hh	hk	hk	hk	hk	hk	hh	hh	hh	hk	kk	hk	hk	hh	hk
Pp04_6566964	<hkxhk>		(hh,hk,kk)	kk	hk	kk	hk	hk	hk	hh	hh	hk	kk	hk	hk	kk	kk	kk	hk	kk	hh	kk	hk	hh	hh	kk	hh	hk	kk	hk	hh	hk	hh	hk	kk	hk	hk	hk	hk	hk	kk	kk	--	hk	hh	hk	hk	kk	hk
Pp04_6566971	<hkxhk>		(hh,hk,kk)	kk	hk	kk	hk	hk	hk	hh	hh	hk	kk	hk	hk	kk	kk	kk	hk	kk	hh	kk	hk	hh	hh	kk	hh	hk	kk	hk	hh	hk	hh	hk	kk	hk	hk	hk	hk	hk	kk	kk	--	hk	hh	hk	hk	kk	hk
Pp04_6566999	<hkxhk>		(hh,hk,kk)	hh	hk	hh	hk	hk	hk	kk	kk	hk	hh	hk	hk	hh	hh	hh	hk	hh	kk	hh	hk	kk	kk	hh	kk	hk	hh	hk	kk	hk	kk	hk	hh	hk	hk	hk	hk	hk	hh	hh	--	hk	kk	hk	hk	hh	hk
Pp04_6574323	<nnxnp>		(nn,np)	nn	nn	nn	nn	nn	np	np	np	np	nn	nn	nn	np	nn	nn	nn	--	nn	np	np	np	--	nn	nn	nn	np	np	np	nn	nn	np	--	np	nn	nn	nn	np	nn	nn	nn	nn	np	nn	np	np	np
Pp04_6630183	<hkxhk>		(hh,hk,kk)	kk	hk	kk	hk	hk	hk	hh	hh	hk	kk	hk	hk	kk	kk	kk	hk	kk	hh	kk	hk	hh	hh	kk	hh	hk	kk	hk	hh	hk	hh	hk	kk	hk	hk	hk	hk	hk	kk	kk	kk	hk	hh	hk	hk	kk	hk
Pp04_6631265	<hkxhk>		(hh,hk,kk)	--	--	hh	hk	hk	hk	kk	kk	hk	hh	hk	hk	hh	hh	hh	hk	hh	kk	hh	--	kk	kk	hh	kk	hk	hh	hk	kk	hk	kk	hk	hh	hk	hk	hk	--	hk	hh	hh	hh	hk	kk	--	hk	hh	hk
Pp04_6654476	<hkxhk>		(hh,hk,kk)	kk	hk	kk	hk	hk	hk	hh	hh	hk	kk	hk	hk	kk	kk	kk	hk	kk	hh	kk	hk	hh	hh	kk	hh	hk	kk	hk	hh	hk	hh	hk	--	hk	hk	hk	hk	hk	kk	kk	kk	hk	hh	hk	hk	kk	hk
Pp04_6666668	<hkxhk>		(hh,hk,kk)	kk	hk	kk	hk	hk	hk	hh	hh	hk	kk	hk	hk	kk	kk	kk	hk	kk	hh	kk	hk	hh	hh	kk	hh	hk	kk	hk	hh	hk	hh	hk	kk	hk	hk	hk	hk	hk	kk	kk	kk	hk	hh	hk	hk	kk	hk
Pp04_6671948	<hkxhk>		(hh,hk,kk)	kk	hk	kk	hk	hk	hk	hh	hh	hk	kk	hk	hk	kk	kk	kk	hk	kk	hh	kk	hk	hh	hh	kk	hh	hk	kk	hk	hh	hk	hh	hk	kk	hk	hk	hk	hk	--	kk	kk	kk	hk	hh	hk	hk	kk	hk
Pp04_6672115	<hkxhk>		(hh,hk,kk)	kk	hk	kk	hk	hk	hk	hh	hh	hk	kk	hk	hk	kk	kk	kk	hk	kk	hh	kk	hk	hh	hh	kk	hh	hk	kk	hk	hh	hk	hh	hk	kk	hk	hk	hk	hk	hk	kk	kk	kk	--	hh	hk	hk	kk	hk
Pp04_7014751	<hkxhk>		(hh,hk,kk)	kk	--	kk	hk	hk	hk	hh	hh	hk	kk	--	hk	kk	kk	kk	hk	kk	hh	kk	hk	hh	hh	--	hh	hk	kk	hk	hh	hk	hh	hk	kk	hk	hk	hk	hk	hk	kk	kk	kk	hk	hh	hk	hk	kk	hk
Pp04_7050044	<hkxhk>		(hh,hk,kk)	hh	--	hh	hk	hk	hk	kk	kk	hk	hh	hk	hk	hh	hh	hh	hk	hh	kk	hh	hk	kk	kk	hh	kk	hk	hh	kk	kk	hk	kk	hk	hh	hk	hk	hk	hk	hk	hh	hh	hh	hk	kk	hk	hk	hh	hk
Pp04_8245571	<hkxhk>		(hh,hk,kk)	hh	hk	hh	hk	hk	--	kk	kk	kk	hh	hk	hk	hh	hh	hh	hh	hh	kk	hh	hk	kk	hk	hh	kk	hk	hh	hk	--	hk	kk	hk	hh	kk	hk	hk	hk	hk	hk	hh	hh	hk	kk	hk	hk	hh	hk
Pp04_8299928	<hkxhk>		(hh,hk,kk)	kk	hk	kk	hk	hk	hh	hh	hh	hh	kk	hk	hk	kk	kk	kk	kk	kk	hh	kk	hk	hh	hk	kk	hh	hk	kk	hk	hh	hk	hh	hk	kk	hh	hk	hk	hk	hk	hk	kk	kk	hk	hh	hk	hk	kk	hk
Pp04_8317012	<nnxnp>		(nn,np)	--	nn	nn	nn	nn	np	nn	np	np	np	nn	np	np	np	nn	nn	np	np	nn	np	np	np	nn	nn	np	np	np	nn	nn	np	nn	np	np	nn	nn	np	np	np	nn	--	np	nn	np	nn	np	np
Pp04_8345791	<hkxhk>		(hh,hk,kk)	kk	hk	kk	hk	hk	--	hh	hh	hh	kk	hk	hk	kk	kk	kk	kk	kk	hh	kk	hk	hh	hk	kk	hh	hk	kk	hk	hh	hk	hh	hk	kk	hh	hk	hk	hk	hk	hk	kk	kk	hk	hh	hk	hk	kk	hk
Pp04_8345882	<hkxhk>		(hh,hk,kk)	kk	hk	kk	hk	hk	--	hh	hh	hh	kk	hk	hk	kk	kk	kk	kk	kk	hh	kk	hk	hh	hk	kk	hh	hk	kk	hk	hh	hk	hh	hk	kk	hh	hk	hk	hk	hk	hk	kk	kk	hk	hh	hk	hk	kk	hk
Pp04_8350067	<hkxhk>		(hh,hk,kk)	hh	hk	hh	hk	hk	kk	kk	kk	kk	hh	hk	hk	hh	hh	hh	hh	hh	kk	hh	hk	--	hk	hh	kk	hk	hh	hk	kk	hk	kk	hk	hh	kk	hk	hk	hk	hk	hk	hh	hh	hk	kk	hk	hk	hh	hk
Pp04_8350186	<hkxhk>		(hh,hk,kk)	hh	hk	hh	hk	hk	kk	kk	kk	kk	hh	hk	hk	hh	hh	hh	hh	hh	kk	hh	hk	--	hk	hh	kk	hk	hh	hk	kk	hk	kk	hk	hh	kk	hk	hk	hk	hk	hk	hh	hh	hk	kk	hk	hk	hh	hk
Pp04_8366832	<hkxhk>		(hh,hk,kk)	hh	hk	hh	hk	hk	kk	kk	kk	kk	hh	hk	hk	hh	hh	hh	hh	hh	kk	hh	hk	kk	hk	hh	--	hk	hh	hk	kk	hk	kk	hk	hh	kk	hk	hk	hk	hk	hk	hh	hh	hk	kk	hk	hk	hh	hk
Pp04_8628018	<nnxnp>		(nn,np)	nn	nn	nn	np	nn	np	--	nn	nn	np	nn	nn	nn	nn	np	nn	nn	nn	np	nn	nn	np	nn	nn	np	nn	np	nn	np	np	np	np	np	np	nn	--	nn	--	np	np	nn	nn	nn	nn	np	--
Pp04_10139008	<hkxhk>		(hh,hk,kk)	hh	hk	hh	hk	hk	kk	kk	kk	kk	hk	hh	hk	hh	hh	hh	hh	hh	hk	hh	hk	--	hk	hk	kk	hk	hh	hk	kk	hk	kk	hk	hk	kk	hk	hk	hk	hk	hk	hh	hh	hh	kk	hk	hk	hh	kk
Pp04_10207278	<hkxhk>		(hh,hk,kk)	kk	hk	kk	hk	hk	hh	hh	hh	hh	hk	kk	hk	kk	kk	kk	kk	kk	hk	kk	hk	hh	hk	hk	hh	hk	kk	hk	hh	hk	hh	hk	hk	hh	hk	hk	hk	hk	hk	kk	kk	kk	hh	hk	hk	kk	hh
Pp04_10250265	<hkxhk>		(hh,hk,kk)	hh	hk	hh	hk	hk	kk	kk	kk	kk	hk	hh	hk	hh	hh	hh	hh	hh	hk	hh	hk	kk	hk	hk	--	hk	hh	hk	kk	hk	kk	hk	hk	kk	hk	hk	hk	hk	hk	hh	hh	--	kk	hk	hk	hh	kk
Pp04_10320578	<hkxhk>		(hh,hk,kk)	hh	hk	hh	hk	hk	kk	kk	kk	kk	hk	hh	hk	hh	hh	hh	hh	hh	hk	hh	hk	kk	hk	hk	kk	hk	hh	hk	kk	hk	kk	hk	hk	kk	hk	hk	hk	hk	hk	hh	hh	hh	kk	hk	hk	hh	--
Pp04_10400540	<hkxhk>		(hh,hk,kk)	hh	hk	hh	hk	hk	kk	kk	kk	kk	hk	hh	hk	hh	hh	hh	hh	hh	hk	hh	hk	kk	hk	hk	kk	hk	hh	hk	kk	hh	kk	hk	hk	kk	hk	hk	hk	hk	hk	hh	hh	hh	kk	hk	hk	hh	kk
Pp04_10419671	<hkxhk>		(hh,hk,kk)	hh	hk	hh	hk	hk	kk	kk	kk	kk	hk	hh	hk	hh	hh	hh	hh	hh	hk	hh	hk	kk	hk	hk	kk	hk	hh	hk	kk	hh	kk	hk	hk	kk	hk	hk	hk	hk	hk	hh	hh	hh	kk	hk	hk	hh	kk
Pp04_10436150	<hkxhk>		(hh,hk,kk)	kk	hk	kk	--	hk	hh	hh	hh	hh	hk	kk	hk	kk	kk	kk	kk	kk	hk	kk	hk	hh	hk	--	hh	hk	kk	hk	hh	kk	hh	hk	hk	hh	hk	--	hk	hk	hk	kk	kk	kk	hh	hk	hk	kk	hh
Pp04_10436302	<hkxhk>		(hh,hk,kk)	kk	hk	kk	hk	hk	hh	hh	hh	hh	hk	kk	hk	kk	kk	kk	kk	kk	hk	kk	hk	hh	hk	hk	hh	hk	kk	hk	hh	kk	hh	hk	hk	hh	hk	hk	hk	hk	hk	kk	kk	kk	hh	hk	hk	kk	hh
Pp04_10484104	<hkxhk>		(hh,hk,kk)	kk	hk	kk	hk	hk	hh	hh	hh	hh	hk	kk	hk	kk	kk	kk	kk	kk	hk	kk	hk	hh	hk	--	hh	hk	kk	hk	hh	kk	--	hk	hk	hh	hk	hk	kk	hk	hk	kk	kk	kk	hh	hk	hk	kk	hh
Pp04_10625319	<hkxhk>		(hh,hk,kk)	hh	hk	hh	hk	hk	kk	kk	kk	kk	hk	hh	hk	hh	hh	hh	hh	hh	hk	hh	hk	kk	hk	hk	kk	hk	hh	hk	kk	hh	hk	hk	hk	kk	hk	hk	hh	hk	hk	hh	hh	hh	kk	hk	hk	hh	kk
Pp04_10625340	<hkxhk>		(hh,hk,kk)	hh	hk	hh	hk	hk	kk	kk	kk	kk	hk	hh	hk	hh	hh	hh	hh	hh	hk	hh	hk	kk	hk	hk	kk	hk	hh	hk	kk	hh	hk	hk	hk	kk	hk	hk	hh	hk	hk	hh	hh	hh	kk	hk	hk	hh	kk
Pp04_10671480	<hkxhk>		(hh,hk,kk)	kk	hk	kk	hk	hk	hh	hh	hh	hh	hk	kk	hk	kk	kk	kk	kk	kk	hk	kk	hk	hh	hk	hk	hh	hk	kk	hk	hh	kk	hk	hk	hk	hh	hk	hk	kk	hk	hk	kk	kk	kk	hh	hk	hk	kk	hh
Pp04_10898195	<hkxhk>		(hh,hk,kk)	kk	hk	kk	hk	hk	hh	hh	hh	hh	hk	kk	hk	kk	kk	kk	kk	kk	hk	kk	hk	hh	hk	hk	hh	hk	kk	hk	hh	kk	hk	hk	hk	hh	hk	hk	kk	hk	hk	kk	kk	kk	hh	hh	hk	kk	--
Pp04_10975709	<hkxhk>		(hh,hk,kk)	kk	hk	kk	hk	hk	hh	hh	hh	hh	hk	kk	hk	kk	kk	kk	kk	kk	hk	kk	hk	hh	hk	hk	hh	hk	kk	hk	hh	kk	hk	hk	hk	hh	hk	hk	kk	hk	hk	kk	--	kk	hh	hh	hk	kk	--
Pp04_10975770	<hkxhk>		(hh,hk,kk)	kk	hk	kk	hk	hk	hh	hh	hh	hh	hk	kk	hk	kk	kk	kk	kk	kk	hk	kk	hk	hh	hk	hk	hh	hk	kk	hk	hh	kk	hk	hk	hk	hh	hk	hk	kk	hk	hk	kk	--	kk	hh	hh	hk	kk	--
Pp04_11091994	<hkxhk>		(hh,hk,kk)	kk	hk	kk	hk	hk	hh	hh	hh	hh	hk	kk	hk	kk	kk	kk	kk	kk	hk	kk	hk	hh	hk	hk	hh	hk	hk	hk	hh	kk	hk	hk	hk	hh	hk	hk	kk	hk	hk	kk	kk	kk	hh	hh	hk	kk	hh
Pp04_11163078	<hkxhk>		(hh,hk,kk)	hh	hk	hh	hk	hk	kk	kk	kk	kk	hk	hh	hk	hh	hh	hh	hh	hh	hk	hh	hk	kk	hk	hk	kk	hk	hk	hk	kk	hh	hk	hk	hk	kk	hk	hk	hh	hk	hk	hk	hh	hh	kk	kk	hk	hh	kk
Pp04_11208269	<hkxhk>		(hh,hk,kk)	hh	hk	hh	hk	hk	kk	kk	kk	kk	hk	hh	hk	hh	hh	hh	hh	hh	hk	hh	hk	kk	hk	hk	kk	hk	hk	hk	kk	hh	hk	hk	hk	kk	hk	hk	hh	hk	hk	hk	hh	hh	kk	kk	kk	hh	kk
Pp04_11273327	<hkxhk>		(hh,hk,kk)	kk	--	kk	hk	hk	hh	hh	hh	hh	hk	kk	hk	kk	kk	kk	kk	kk	hk	kk	hk	hh	hk	hk	hh	hk	hk	hk	hh	kk	hk	hk	hk	hh	hk	hk	kk	hk	hk	hk	kk	kk	hh	hh	hh	kk	hh
Pp04_11319788	<hkxhk>		(hh,hk,kk)	kk	hk	kk	hk	hk	hh	hh	hh	hh	hk	kk	hk	kk	kk	kk	kk	kk	hk	kk	hk	hh	hk	hk	hh	hk	hk	hk	hh	kk	hk	hk	hk	hh	hk	hk	kk	hk	hk	hk	kk	kk	hh	--	hh	kk	hh
Pp04_11339868	<hkxhk>		(hh,hk,kk)	hh	hk	hh	hk	hk	kk	kk	kk	kk	hk	hh	hk	hh	hh	hh	hh	hh	hk	hh	hk	kk	hk	hk	kk	hk	hk	hk	kk	hh	hk	hk	hk	kk	hk	hk	hh	hk	hk	hk	hh	hh	kk	kk	kk	--	--
Pp04_11339879	<hkxhk>		(hh,hk,kk)	kk	hk	kk	hk	hk	hh	hh	hh	hh	hk	kk	hk	kk	kk	kk	kk	kk	hk	kk	hk	hh	hk	hk	hh	hk	hk	hk	hh	kk	hk	hk	hk	hh	hk	hk	kk	hk	hk	hk	kk	kk	hh	hh	hh	--	--
Pp04_11339919	<hkxhk>		(hh,hk,kk)	kk	hk	kk	hk	hk	hh	hh	hh	hh	hk	kk	hk	kk	kk	kk	kk	kk	hk	kk	hk	hh	hk	hk	hh	hk	hk	hk	hh	kk	hk	hk	hk	hh	hk	hk	kk	hk	hk	hk	kk	kk	hh	hh	hh	--	--
Pp04_11348283	<hkxhk>		(hh,hk,kk)	kk	hk	kk	hk	hk	hh	hh	hh	hh	hk	kk	hk	kk	kk	kk	kk	kk	hk	kk	hk	hh	hk	hk	hh	hk	hk	hk	hh	kk	hk	hk	hk	hh	--	--	kk	hk	hk	hk	kk	kk	hh	hh	hh	kk	hh
Pp04_11353450	<hkxhk>		(hh,hk,kk)	kk	hk	kk	hk	hk	hh	hh	hh	hh	hk	kk	hk	kk	kk	kk	kk	kk	hk	kk	hk	hh	hk	hk	hh	hk	hk	hk	hh	kk	hk	hk	hk	--	hk	hk	kk	hk	hk	hk	kk	kk	hh	hh	hh	kk	hh
Pp04_11353453	<hkxhk>		(hh,hk,kk)	kk	hk	kk	hk	hk	hh	hh	hh	hh	hk	kk	hk	kk	kk	kk	kk	kk	hk	kk	hk	hh	hk	hk	hh	hk	hk	hk	hh	kk	hk	hk	hk	--	hk	hk	kk	hk	hk	hk	kk	kk	hh	hh	hh	kk	hh
Pp04_11362280	<hkxhk>		(hh,hk,kk)	hh	hk	hh	hk	hk	kk	kk	kk	kk	hk	hh	hk	hh	hh	hh	hh	hh	hk	hh	hk	kk	hk	hk	kk	hk	hk	hk	kk	hh	hk	hk	hk	kk	hk	hk	hh	hk	hk	hk	hh	hh	kk	kk	kk	hh	kk
Pp04_11388103	<hkxhk>		(hh,hk,kk)	kk	hk	kk	hk	hk	hh	hh	hh	hh	hk	kk	hk	kk	kk	kk	kk	kk	hk	kk	hk	hh	hk	hk	hh	hk	hk	hk	hh	kk	hk	hk	hk	hh	hk	hk	kk	hk	hk	hk	kk	kk	hh	hh	--	kk	hh
Pp04_11388172	<hkxhk>		(hh,hk,kk)	hh	hk	hh	hk	hk	kk	kk	kk	kk	hk	hh	hk	hh	hh	hh	hh	hh	hk	hh	hk	kk	hk	hk	kk	hk	hk	hk	kk	hh	hk	hk	hk	kk	hk	hk	hh	hk	hk	hk	hh	hh	kk	kk	--	hh	kk
Pp04_11432019	<hkxhk>		(hh,hk,kk)	hh	hk	hh	hk	hk	kk	kk	kk	kk	hk	hh	hk	hh	hh	hh	hh	hh	hk	hh	hk	kk	hk	hk	kk	hk	hk	hk	kk	hh	hk	hk	hk	kk	hk	hk	hh	hk	hk	hk	hh	hh	kk	kk	kk	hh	kk
Pp04_11433389	<hkxhk>		(hh,hk,kk)	hh	hk	hh	hk	hk	kk	kk	kk	kk	hk	hh	hk	hh	hh	hh	hh	hh	hk	hh	hk	kk	hk	hk	kk	hk	hk	hk	kk	hh	hk	hk	hk	kk	hk	hk	hh	hk	hk	hk	hh	hh	kk	kk	kk	hh	kk
Pp04_11458959	<hkxhk>		(hh,hk,kk)	kk	hk	kk	hk	hk	hh	hh	hh	hh	hk	kk	hk	kk	kk	kk	kk	kk	hk	kk	hk	hh	hk	hk	--	hk	hk	hk	hh	kk	hk	hk	hk	hh	hk	hk	kk	hk	hk	hk	kk	kk	hh	hh	hh	kk	hh
Pp04_11616619	<hkxhk>		(hh,hk,kk)	--	hk	kk	hk	hk	hh	hh	hk	hh	hk	kk	hk	kk	kk	kk	kk	kk	hk	kk	hk	--	hk	hk	hh	hk	hk	hk	hh	kk	hk	hk	hk	hh	hk	hk	kk	hk	hk	hk	kk	kk	hh	hh	hh	kk	hh
Pp04_12381597	<nnxnp>		(nn,np)	np	nn	np	nn	nn	nn	nn	nn	np	nn	np	np	np	np	np	np	np	np	np	np	np	nn	np	np	--	np	np	np	nn	nn	np	nn	np	nn	np	np	np	nn	np	np	np	nn	nn	nn	np	nn
Pp04_12413696	<hkxhk>		(hh,hk,kk)	hh	hk	hh	hk	hk	kk	kk	hk	kk	hk	hh	hk	--	hh	hh	hh	hh	hk	hh	hk	kk	hk	hk	kk	hk	hk	hk	kk	hh	hk	hk	hk	kk	hk	hk	hh	hk	hk	hk	hh	hh	--	kk	kk	hh	kk
Pp04_12564906	<hkxhk>		(hh,hk,kk)	hh	hk	hh	hk	hk	--	kk	hk	kk	hk	--	hk	hh	--	hh	hh	hh	hk	hh	hk	kk	hk	hk	kk	hk	hk	hk	kk	hh	hk	hk	hk	kk	hk	hk	hh	hk	hk	hk	hh	hh	kk	kk	kk	hh	kk
Pp04_12564935	<hkxhk>		(hh,hk,kk)	hh	hk	hh	hk	hk	--	kk	hk	kk	hk	--	hk	hh	--	hh	hh	hh	hk	hh	hk	kk	hk	hk	kk	hk	hk	hk	kk	hh	hk	hk	hk	kk	hk	hk	hh	hk	hk	hk	hh	hh	kk	kk	kk	hh	kk
Pp04_12589517	<hkxhk>		(hh,hk,kk)	hh	hk	hh	hk	hk	kk	kk	hk	kk	hk	hh	hk	hh	hh	hh	hh	hh	hk	hh	hk	kk	hk	hk	kk	hk	hk	hk	kk	hh	hk	hk	hk	kk	hk	hk	hh	hk	hk	hk	hh	--	kk	kk	kk	hh	kk
Pp04_13010715	<lmxll>		(ll,lm)	lm	ll	lm	lm	lm	ll	ll	lm	ll	ll	lm	lm	lm	lm	lm	lm	lm	ll	lm	ll	ll	ll	--	ll	lm	ll	ll	ll	lm	lm	ll	lm	ll	lm	lm	lm	lm	lm	ll	lm	lm	ll	ll	ll	lm	ll
Pp04_13057601	<lmxll>		(ll,lm)	lm	ll	lm	lm	lm	ll	ll	lm	ll	ll	--	lm	lm	lm	lm	lm	lm	ll	lm	ll	ll	ll	lm	ll	--	ll	ll	ll	lm	lm	ll	--	ll	lm	lm	--	lm	lm	ll	lm	lm	ll	ll	ll	lm	ll
Pp04_13128969	<lmxll>		(ll,lm)	--	ll	lm	lm	lm	ll	ll	lm	ll	ll	lm	lm	lm	lm	lm	lm	lm	ll	--	ll	ll	ll	lm	ll	lm	ll	ll	ll	lm	lm	ll	lm	ll	lm	--	lm	lm	lm	ll	lm	lm	ll	ll	ll	lm	ll
Pp04_13129151	<lmxll>		(ll,lm)	lm	ll	lm	lm	lm	ll	ll	lm	ll	ll	lm	lm	lm	lm	lm	lm	lm	ll	--	ll	ll	ll	lm	ll	lm	ll	ll	ll	lm	lm	ll	lm	ll	lm	lm	lm	lm	lm	ll	lm	lm	ll	ll	ll	lm	ll
Pp04_13129154	<lmxll>		(ll,lm)	lm	ll	lm	lm	lm	ll	ll	lm	ll	ll	lm	lm	lm	lm	lm	lm	lm	ll	--	ll	ll	ll	lm	ll	lm	ll	ll	ll	lm	lm	ll	lm	ll	lm	lm	lm	lm	lm	ll	lm	lm	ll	ll	ll	lm	ll
Pp04_13293565	<lmxll>		(ll,lm)	lm	ll	lm	ll	lm	ll	ll	--	ll	ll	lm	lm	--	lm	lm	lm	lm	ll	--	ll	ll	ll	lm	ll	lm	ll	ll	ll	lm	lm	lm	lm	ll	lm	lm	lm	lm	lm	ll	lm	lm	ll	ll	ll	lm	ll
Pp04_13314477	<lmxll>		(ll,lm)	lm	ll	lm	ll	lm	ll	ll	lm	ll	ll	lm	lm	lm	lm	lm	lm	lm	ll	--	ll	ll	ll	lm	ll	--	ll	ll	ll	lm	lm	lm	lm	ll	lm	lm	--	--	lm	ll	lm	lm	ll	ll	ll	lm	ll
Pp04_13321173	<lmxll>		(ll,lm)	lm	ll	lm	ll	lm	ll	ll	lm	ll	ll	lm	lm	lm	lm	lm	lm	lm	ll	lm	ll	ll	ll	--	ll	lm	ll	ll	ll	lm	lm	lm	lm	ll	lm	lm	lm	lm	lm	ll	--	lm	ll	ll	ll	lm	ll
Pp04_13324799	<lmxll>		(ll,lm)	lm	ll	lm	ll	lm	ll	ll	lm	ll	ll	ll	lm	lm	lm	lm	lm	lm	ll	lm	ll	ll	ll	lm	ll	lm	ll	ll	ll	lm	lm	ll	lm	ll	lm	lm	lm	lm	lm	ll	lm	lm	ll	ll	ll	lm	ll
Pp04_13327598	<lmxll>		(ll,lm)	lm	ll	lm	ll	lm	ll	ll	lm	ll	ll	lm	lm	lm	lm	lm	lm	lm	ll	lm	ll	ll	ll	lm	ll	lm	ll	ll	ll	lm	lm	ll	lm	ll	lm	lm	lm	lm	lm	ll	lm	lm	ll	ll	ll	lm	ll
Pp04_13327640	<lmxll>		(ll,lm)	lm	ll	lm	ll	lm	ll	ll	lm	ll	ll	lm	lm	lm	lm	lm	lm	lm	ll	lm	ll	ll	ll	lm	ll	lm	ll	ll	ll	lm	lm	ll	lm	ll	lm	lm	lm	lm	lm	ll	lm	lm	ll	ll	ll	lm	ll
Pp04_13338630	<lmxll>		(ll,lm)	lm	ll	lm	ll	lm	ll	ll	lm	ll	ll	--	lm	lm	lm	lm	--	lm	ll	lm	ll	ll	ll	lm	ll	lm	ll	ll	ll	lm	lm	ll	lm	ll	lm	--	lm	--	lm	ll	lm	lm	ll	ll	ll	lm	ll
Pp04_13338656	<lmxll>		(ll,lm)	lm	ll	lm	ll	lm	ll	ll	lm	ll	ll	--	lm	lm	lm	lm	--	lm	ll	lm	ll	ll	ll	lm	ll	lm	ll	ll	ll	lm	lm	lm	lm	--	lm	--	lm	--	lm	ll	lm	lm	ll	ll	ll	lm	ll
Pp04_13340971	<lmxll>		(ll,lm)	lm	ll	lm	ll	lm	ll	ll	lm	ll	ll	lm	lm	ll	lm	lm	lm	lm	ll	lm	ll	ll	ll	--	ll	lm	ll	ll	ll	lm	lm	lm	lm	ll	lm	lm	lm	lm	lm	ll	lm	lm	ll	ll	ll	lm	ll
Pp04_13345879	<lmxll>		(ll,lm)	--	ll	--	ll	lm	ll	ll	lm	ll	ll	ll	lm	lm	lm	lm	lm	lm	ll	--	ll	ll	ll	lm	ll	lm	ll	ll	ll	lm	lm	ll	lm	ll	lm	lm	lm	lm	lm	ll	lm	lm	ll	ll	ll	lm	ll
Pp04_13346952	<lmxll>		(ll,lm)	lm	ll	lm	ll	lm	ll	ll	lm	ll	ll	lm	lm	lm	lm	lm	lm	lm	ll	lm	ll	ll	ll	--	ll	lm	ll	ll	ll	lm	lm	ll	lm	ll	lm	lm	lm	lm	lm	ll	lm	lm	ll	ll	ll	lm	ll
Pp04_13351724	<lmxll>		(ll,lm)	lm	ll	lm	ll	lm	ll	ll	lm	ll	ll	lm	lm	lm	lm	lm	lm	lm	ll	lm	ll	ll	ll	lm	ll	lm	ll	ll	ll	lm	lm	ll	lm	ll	lm	lm	lm	lm	lm	ll	lm	lm	ll	ll	ll	ll	ll
Pp04_13379805	<lmxll>		(ll,lm)	lm	ll	--	ll	lm	ll	ll	lm	ll	ll	--	lm	lm	lm	lm	lm	lm	ll	lm	ll	ll	ll	lm	ll	lm	ll	ll	ll	lm	lm	lm	lm	ll	--	lm	lm	lm	lm	ll	lm	lm	ll	ll	ll	lm	ll
Pp04_13412454	<lmxll>		(ll,lm)	lm	ll	lm	ll	lm	ll	ll	lm	ll	ll	lm	lm	lm	lm	lm	lm	lm	ll	lm	ll	ll	ll	--	ll	--	ll	ll	ll	lm	lm	lm	lm	ll	lm	lm	lm	lm	lm	ll	lm	--	ll	ll	ll	lm	ll
Pp04_13460112	<lmxll>		(ll,lm)	lm	ll	lm	ll	lm	ll	ll	lm	ll	ll	lm	lm	lm	lm	lm	lm	lm	ll	lm	ll	ll	ll	--	ll	--	ll	ll	ll	lm	--	lm	lm	ll	lm	lm	lm	lm	lm	ll	lm	lm	ll	ll	ll	lm	ll
Pp04_13474223	<nnxnp>		(nn,np)	nn	np	np	np	nn	nn	nn	nn	np	nn	nn	nn	nn	nn	np	nn	nn	np	np	nn	nn	np	np	nn	nn	nn	np	np	nn	np	nn	np	np	np	np	nn	nn	np	np	nn	np	nn	np	nn	np	np
Pp04_13474281	<nnxnp>		(nn,np)	np	nn	nn	nn	np	np	np	np	nn	np	np	np	np	np	nn	np	np	nn	nn	np	np	nn	nn	np	np	np	nn	nn	np	nn	np	nn	nn	nn	nn	np	np	nn	nn	np	nn	np	nn	np	nn	nn
Pp04_13492967	<lmxll>		(ll,lm)	lm	ll	lm	ll	lm	ll	ll	lm	ll	ll	lm	lm	lm	lm	lm	lm	lm	ll	lm	ll	ll	ll	lm	ll	lm	ll	ll	ll	lm	lm	ll	lm	ll	lm	lm	lm	lm	lm	ll	lm	lm	ll	ll	ll	lm	ll
Pp04_13492969	<lmxll>		(ll,lm)	lm	ll	lm	ll	lm	ll	ll	lm	ll	ll	lm	lm	lm	lm	lm	lm	lm	ll	lm	ll	ll	ll	lm	ll	lm	ll	ll	ll	lm	lm	ll	lm	ll	lm	lm	lm	lm	lm	ll	lm	lm	ll	ll	ll	lm	ll
Pp04_13501544	<lmxll>		(ll,lm)	--	ll	lm	ll	lm	ll	ll	lm	ll	ll	lm	lm	lm	lm	lm	lm	lm	ll	lm	ll	ll	ll	lm	ll	lm	ll	ll	ll	lm	lm	lm	lm	ll	lm	--	ll	lm	lm	ll	lm	lm	ll	ll	ll	lm	ll
Pp04_13501639	<lmxll>		(ll,lm)	--	ll	lm	ll	lm	ll	ll	lm	ll	ll	lm	lm	--	lm	lm	lm	lm	ll	lm	ll	ll	ll	lm	ll	lm	ll	ll	ll	lm	lm	lm	lm	ll	lm	--	ll	lm	lm	ll	lm	lm	ll	ll	ll	lm	ll
Pp04_13522920	<lmxll>		(ll,lm)	--	ll	lm	ll	lm	ll	ll	lm	ll	ll	lm	lm	--	lm	lm	--	lm	ll	lm	ll	ll	ll	lm	ll	lm	ll	ll	ll	--	lm	lm	lm	ll	lm	lm	lm	lm	lm	ll	lm	lm	ll	ll	ll	lm	ll
Pp04_13523063	<lmxll>		(ll,lm)	lm	ll	lm	ll	lm	ll	ll	lm	ll	--	lm	lm	--	lm	lm	lm	lm	ll	lm	ll	ll	ll	--	ll	ll	ll	ll	ll	lm	lm	lm	lm	ll	lm	--	lm	--	lm	ll	lm	lm	ll	ll	ll	lm	ll
Pp04_13535651	<lmxll>		(ll,lm)	lm	ll	lm	ll	lm	ll	ll	lm	ll	ll	lm	lm	lm	lm	lm	lm	lm	ll	lm	ll	ll	ll	lm	ll	lm	ll	ll	ll	lm	lm	ll	lm	ll	lm	lm	lm	lm	lm	ll	lm	lm	ll	ll	ll	lm	ll
Pp04_13555133	<lmxll>		(ll,lm)	lm	ll	lm	ll	lm	ll	ll	lm	ll	ll	lm	lm	lm	lm	lm	lm	--	ll	lm	ll	ll	ll	lm	ll	ll	--	ll	ll	lm	lm	ll	lm	ll	lm	lm	lm	lm	lm	ll	lm	lm	ll	ll	ll	lm	ll
Pp04_13587824	<lmxll>		(ll,lm)	lm	ll	lm	ll	--	ll	ll	lm	ll	ll	--	lm	lm	lm	lm	lm	lm	ll	lm	ll	ll	ll	--	ll	lm	ll	ll	ll	lm	--	lm	lm	ll	lm	lm	lm	lm	lm	ll	lm	lm	ll	ll	ll	lm	ll
Pp04_13587852	<lmxll>		(ll,lm)	lm	ll	lm	ll	--	ll	ll	lm	ll	ll	--	lm	lm	lm	lm	lm	lm	ll	lm	ll	ll	ll	--	ll	lm	ll	ll	ll	lm	--	lm	lm	ll	lm	lm	lm	lm	lm	ll	lm	lm	ll	--	ll	lm	ll
Pp04_13593110	<lmxll>		(ll,lm)	lm	ll	lm	ll	lm	ll	ll	lm	ll	ll	lm	lm	lm	lm	lm	lm	lm	ll	lm	ll	ll	ll	lm	ll	lm	ll	ll	ll	lm	lm	lm	lm	ll	lm	lm	lm	lm	lm	ll	lm	lm	ll	ll	ll	lm	ll
Pp04_13631876	<lmxll>		(ll,lm)	lm	ll	lm	ll	lm	ll	ll	lm	ll	ll	lm	lm	lm	lm	lm	lm	lm	ll	--	ll	ll	ll	--	ll	lm	ll	ll	ll	lm	lm	lm	lm	ll	lm	lm	lm	lm	lm	ll	lm	lm	ll	ll	ll	lm	ll
Pp04_13761224	<lmxll>		(ll,lm)	lm	ll	lm	ll	lm	ll	ll	lm	ll	ll	lm	lm	lm	lm	lm	--	lm	ll	lm	ll	ll	ll	--	ll	lm	ll	ll	ll	lm	lm	lm	lm	ll	lm	lm	lm	--	lm	ll	lm	lm	ll	ll	ll	lm	ll
Pp04_13799412	<lmxll>		(ll,lm)	--	ll	lm	ll	--	ll	ll	lm	ll	ll	lm	lm	lm	lm	lm	lm	lm	ll	lm	ll	ll	ll	lm	ll	--	ll	ll	ll	lm	lm	lm	lm	ll	lm	lm	lm	lm	lm	ll	lm	lm	ll	ll	ll	lm	ll
Pp04_13799459	<lmxll>		(ll,lm)	--	ll	lm	ll	--	ll	ll	lm	ll	ll	lm	lm	lm	lm	lm	lm	lm	ll	lm	ll	ll	ll	lm	ll	--	ll	ll	ll	lm	lm	lm	lm	ll	lm	lm	lm	lm	lm	ll	lm	lm	ll	ll	ll	lm	ll
Pp04_13812339	<lmxll>		(ll,lm)	lm	ll	lm	ll	lm	ll	ll	lm	ll	ll	lm	lm	lm	lm	lm	ll	lm	ll	--	ll	ll	ll	--	ll	--	ll	ll	ll	lm	lm	lm	--	ll	lm	lm	lm	lm	lm	ll	lm	lm	ll	ll	ll	lm	ll
Pp04_13836881	<lmxll>		(ll,lm)	lm	ll	lm	ll	lm	ll	ll	lm	ll	ll	lm	lm	lm	lm	lm	lm	lm	ll	lm	ll	ll	ll	--	ll	--	ll	--	ll	lm	lm	ll	lm	ll	lm	--	lm	lm	lm	ll	lm	lm	ll	ll	ll	lm	ll
Pp04_13836908	<lmxll>		(ll,lm)	lm	ll	lm	ll	lm	ll	ll	lm	ll	ll	lm	lm	lm	lm	lm	lm	lm	ll	lm	ll	ll	ll	--	ll	--	ll	--	ll	lm	lm	ll	lm	ll	lm	--	lm	lm	lm	ll	lm	lm	ll	ll	ll	lm	ll
Pp04_13894323	<lmxll>		(ll,lm)	--	ll	lm	ll	lm	ll	ll	lm	ll	ll	lm	lm	lm	--	lm	lm	lm	ll	lm	ll	ll	ll	--	ll	lm	ll	ll	ll	lm	lm	lm	lm	ll	lm	--	lm	lm	lm	ll	lm	lm	ll	ll	ll	lm	ll
Pp04_13907697	<lmxll>		(ll,lm)	lm	ll	lm	ll	lm	ll	ll	lm	ll	ll	--	lm	lm	lm	lm	lm	lm	ll	lm	ll	ll	ll	lm	ll	lm	ll	ll	ll	lm	lm	lm	lm	ll	lm	lm	lm	lm	lm	ll	lm	lm	ll	ll	ll	lm	ll
Pp04_13935454	<lmxll>		(ll,lm)	lm	ll	lm	ll	lm	ll	ll	--	ll	ll	lm	lm	lm	lm	lm	lm	lm	ll	lm	ll	ll	ll	lm	ll	lm	ll	ll	ll	lm	lm	lm	lm	ll	lm	lm	lm	lm	lm	ll	lm	lm	ll	ll	ll	lm	ll
Pp04_13935496	<lmxll>		(ll,lm)	lm	ll	lm	ll	lm	ll	ll	--	ll	ll	lm	lm	lm	lm	lm	lm	lm	ll	lm	ll	ll	ll	lm	ll	lm	ll	ll	ll	lm	lm	lm	lm	ll	lm	lm	lm	lm	lm	ll	lm	lm	ll	ll	ll	lm	ll
Pp04_13935499	<lmxll>		(ll,lm)	lm	ll	lm	ll	lm	ll	ll	--	ll	ll	lm	lm	lm	lm	lm	lm	lm	ll	lm	ll	ll	ll	lm	ll	lm	ll	ll	ll	lm	lm	lm	lm	ll	lm	lm	lm	lm	lm	ll	lm	lm	ll	ll	ll	lm	ll
Pp04_13951215	<lmxll>		(ll,lm)	lm	ll	lm	ll	lm	ll	ll	lm	ll	ll	lm	lm	lm	lm	lm	lm	lm	ll	lm	ll	ll	ll	lm	ll	lm	ll	ll	ll	lm	lm	lm	lm	ll	--	--	lm	lm	lm	ll	lm	lm	ll	ll	ll	--	ll
Pp04_13953587	<lmxll>		(ll,lm)	lm	ll	lm	ll	lm	ll	ll	lm	ll	ll	lm	lm	lm	lm	lm	lm	lm	ll	lm	ll	ll	ll	--	ll	lm	ll	ll	ll	lm	lm	lm	lm	ll	lm	lm	--	--	lm	ll	lm	lm	ll	ll	ll	lm	ll
Pp04_13958567	<lmxll>		(ll,lm)	lm	ll	lm	ll	lm	ll	ll	lm	ll	ll	lm	lm	--	--	lm	lm	lm	ll	lm	ll	ll	ll	lm	ll	lm	ll	ll	ll	lm	lm	lm	--	ll	lm	--	lm	lm	lm	ll	lm	lm	ll	ll	ll	lm	--
Pp04_14024703	<lmxll>		(ll,lm)	--	ll	lm	ll	lm	ll	ll	lm	ll	ll	lm	lm	--	lm	lm	lm	lm	ll	lm	ll	ll	ll	--	ll	--	ll	ll	ll	lm	lm	lm	lm	ll	lm	--	--	--	lm	ll	lm	lm	ll	ll	ll	lm	ll
Pp04_14025246	<lmxll>		(ll,lm)	--	ll	lm	ll	lm	ll	ll	lm	ll	ll	lm	lm	--	lm	lm	lm	lm	ll	lm	ll	ll	ll	lm	ll	lm	ll	ll	ll	lm	lm	lm	lm	ll	lm	--	lm	lm	lm	ll	lm	lm	ll	ll	ll	lm	ll
Pp04_14042995	<lmxll>		(ll,lm)	--	--	lm	ll	lm	ll	ll	lm	ll	ll	lm	lm	--	--	lm	lm	lm	ll	lm	ll	ll	ll	lm	ll	lm	ll	ll	ll	lm	lm	lm	--	ll	lm	lm	lm	lm	lm	ll	lm	--	ll	ll	ll	--	ll
Pp04_14385463	<lmxll>		(ll,lm)	lm	ll	ll	ll	ll	ll	ll	lm	ll	lm	lm	lm	lm	ll	lm	ll	lm	ll	ll	lm	lm	ll	lm	lm	ll	lm	ll	ll	lm	ll	ll	lm	ll	lm	lm	ll	lm	ll	lm	lm	lm	ll	lm	ll	ll	lm
Pp04_14385497	<lmxll>		(ll,lm)	lm	ll	ll	ll	ll	ll	ll	lm	ll	lm	lm	lm	lm	ll	lm	ll	lm	ll	ll	lm	lm	ll	lm	lm	ll	lm	ll	ll	lm	ll	ll	lm	ll	lm	lm	ll	lm	ll	lm	lm	lm	ll	lm	ll	ll	lm
Pp04_15333254	<nnxnp>		(nn,np)	nn	np	np	np	nn	np	nn	nn	np	nn	np	np	np	np	nn	np	np	np	np	np	np	np	nn	nn	np	np	nn	np	nn	np	nn	nn	np	nn	np	nn	np	nn	np	nn	np	nn	np	np	np	np
Pp04_15793896	<nnxnp>		(nn,np)	nn	nn	np	nn	nn	np	nn	nn	np	np	np	np	nn	np	np	np	nn	np	nn	np	np	np	np	nn	nn	np	np	nn	np	np	np	np	nn	--	nn	np	nn	np	nn	np	np	np	nn	nn	np	nn
Pp04_15793955	<nnxnp>		(nn,np)	np	nn	nn	nn	nn	nn	np	np	nn	nn	nn	np	np	np	nn	np	np	nn	nn	np	np	nn	np	np	np	nn	np	nn	np	np	nn	nn	nn	np	nn	np	np	nn	np	nn	np	np	np	np	np	np
Pp04_16454617	<lmxll>		(ll,lm)	lm	lm	ll	ll	ll	lm	lm	lm	lm	ll	lm	lm	ll	lm	ll	lm	ll	ll	ll	lm	ll	ll	ll	lm	ll	ll	lm	ll	lm	lm	ll	lm	ll	lm	lm	ll	lm	lm	lm	lm	ll	ll	lm	lm	lm	lm
Pp04_17471317	<lmxll>		(ll,lm)	ll	lm	lm	lm	lm	lm	lm	ll	lm	ll	ll	ll	ll	ll	ll	lm	ll	lm	lm	ll	ll	ll	ll	ll	ll	ll	lm	lm	ll	lm	lm	lm	lm	ll	ll	lm	ll	lm	ll	ll	ll	ll	ll	lm	lm	ll
Pp04_17471358	<lmxll>		(ll,lm)	ll	lm	lm	lm	lm	lm	lm	ll	lm	ll	ll	ll	ll	ll	ll	lm	ll	lm	lm	ll	ll	ll	ll	ll	ll	ll	lm	lm	ll	lm	lm	lm	lm	ll	ll	lm	ll	lm	ll	ll	ll	ll	ll	lm	lm	ll
Pp04_18274485	<nnxnp>		(nn,np)	nn	nn	nn	nn	np	np	np	np	np	nn	np	nn	nn	nn	np	nn	np	np	np	nn	nn	np	nn	np	np	nn	nn	np	np	np	nn	nn	np	np	nn	nn	nn	np	nn	nn	np	nn	np	np	nn	nn
Pp04_20433866	<nnxnp>		(nn,np)	--	np	np	--	nn	--	nn	nn	nn	--	nn	np	np	np	np	--	nn	np	np	nn	nn	nn	nn	nn	nn	np	np	nn	nn	nn	nn	nn	np	np	nn	nn	np	nn	--	np	--	nn	nn	nn	np	--
Pp04_21053444	<nnxnp>		(nn,np)	nn	nn	np	np	np	nn	nn	nn	--	nn	nn	np	np	nn	np	np	nn	np	--	np	np	np	np	nn	nn	np	np	nn	np	np	np	nn	np	np	nn	nn	np	np	nn	np	nn	nn	np	nn	np	np
Pp04_22181353	<lmxll>		(ll,lm)	ll	ll	ll	lm	lm	lm	lm	lm	ll	lm	ll	lm	--	lm	ll	ll	ll	ll	lm	ll	lm	lm	--	lm	lm	ll	ll	ll	lm	ll	--	lm	lm	lm	lm	ll	lm	lm	lm	ll	ll	ll	lm	lm	ll	ll
Pp04_22182274	<lmxll>		(ll,lm)	lm	ll	ll	ll	ll	ll	ll	lm	ll	lm	ll	lm	lm	ll	lm	ll	lm	ll	ll	lm	lm	ll	lm	lm	ll	lm	ll	ll	lm	ll	ll	lm	ll	lm	ll	ll	ll	ll	lm	lm	lm	ll	lm	ll	ll	lm
Pp04_22927775	<nnxnp>		(nn,np)	np	--	nn	--	nn	nn	nn	np	np	np	nn	np	nn	np	np	np	np	np	np	np	nn	nn	np	np	np	np	nn	nn	nn	nn	np	nn	--	nn	nn	np	nn	--	nn	np	nn	nn	nn	nn	np	nn
Pp04_24319705	<lmxll>		(ll,lm)	lm	ll	lm	ll	ll	ll	lm	ll	ll	ll	--	ll	ll	lm	ll	lm	ll	ll	ll	lm	ll	lm	--	lm	ll	ll	lm	ll	ll	lm	ll	ll	lm	ll	ll	lm	ll	lm	lm	lm	ll	ll	ll	ll	ll	ll
Pp04_24381275	<nnxnp>		(nn,np)	nn	np	nn	np	nn	nn	nn	np	nn	np	np	np	np	nn	nn	np	np	np	nn	np	np	np	np	nn	np	nn	nn	nn	np	np	nn	nn	np	nn	nn	nn	np	np	np	np	np	nn	nn	np	np	np
Pp04_25059115	<lmxll>		(ll,lm)	ll	lm	ll	ll	ll	lm	ll	lm	lm	lm	ll	ll	ll	ll	lm	ll	lm	lm	ll	lm	--	ll	--	lm	lm	lm	lm	lm	lm	lm	lm	lm	ll	ll	lm	lm	lm	lm	ll	ll	lm	ll	ll	--	ll	ll
Pp04_25347191	<nnxnp>		(nn,np)	nn	nn	nn	nn	nn	np	nn	nn	nn	np	nn	nn	nn	nn	np	nn	np	nn	np	nn	np	nn	np	np	np	np	nn	np	np	nn	nn	np	nn	np	np	nn	np	nn	nn	nn	np	np	np	nn	nn	np
Pp04_25483200	<nnxnp>		(nn,np)	nn	np	nn	np	nn	--	nn	nn	np	np	nn	np	nn	np	np	nn	np	np	nn	np	nn	np	nn	np	nn	nn	nn	np	np	np	np	np	np	nn	nn	nn	np	np	np	nn	np	np	nn	np	np	np
Pp04_25762449	<nnxnp>		(nn,np)	np	nn	nn	np	nn	np	np	nn	nn	nn	np	np	np	np	nn	nn	np	np	nn	nn	np	nn	np	nn	np	nn	np	nn	nn	nn	nn	np	np	np	nn	nn	np	nn	nn	np	np	np	nn	nn	np	nn
Pp04_25762465	<lmxll>		(ll,lm)	ll	ll	ll	ll	lm	ll	lm	ll	lm	ll	lm	lm	ll	lm	ll	ll	ll	lm	ll	ll	lm	ll	lm	lm	ll	ll	lm	ll	lm	ll	lm	ll	ll	lm	ll	ll	ll	ll	ll	ll	ll	lm	ll	ll	lm	lm
Pp07_72392	<lmxll>		(ll,lm)	lm	lm	ll	ll	--	lm	lm	ll	lm	lm	lm	lm	lm	ll	ll	ll	ll	ll	lm	ll	--	ll	ll	lm	ll	ll	lm	lm	ll	lm	lm	lm	lm	lm	ll	lm	lm	lm	lm	ll	lm	ll	ll	lm	ll	lm
Pp07_100615	<lmxll>		(ll,lm)	lm	ll	--	ll	lm	lm	lm	lm	ll	lm	--	ll	lm	ll	--	ll	ll	ll	lm	ll	lm	ll	lm	lm	lm	lm	lm	ll	ll	ll	ll	ll	lm	lm	lm	lm	ll	ll	ll	lm	ll	ll	lm	ll	ll	ll
Pp07_125289	<lmxll>		(ll,lm)	lm	ll	lm	ll	lm	lm	lm	lm	ll	lm	lm	ll	lm	ll	lm	lm	ll	ll	lm	ll	lm	ll	--	lm	lm	lm	lm	ll	ll	ll	ll	ll	--	lm	lm	--	ll	ll	ll	lm	ll	--	lm	ll	ll	ll
Pp07_165050	<lmxll>		(ll,lm)	lm	ll	lm	ll	lm	lm	lm	lm	ll	lm	lm	ll	lm	ll	lm	--	ll	ll	lm	ll	lm	ll	--	lm	lm	lm	lm	ll	ll	ll	ll	ll	lm	lm	lm	lm	ll	ll	ll	lm	ll	ll	lm	ll	ll	ll
Pp07_207697	<lmxll>		(ll,lm)	lm	ll	lm	ll	lm	lm	lm	lm	ll	lm	--	ll	lm	ll	ll	ll	ll	ll	lm	ll	lm	ll	--	lm	lm	lm	lm	ll	ll	ll	lm	ll	lm	lm	lm	lm	ll	ll	ll	lm	ll	ll	lm	ll	ll	ll
Pp07_238579	<lmxll>		(ll,lm)	--	ll	lm	ll	lm	lm	lm	lm	ll	lm	lm	ll	lm	ll	lm	lm	ll	ll	lm	ll	lm	ll	ll	lm	lm	lm	--	ll	ll	ll	ll	ll	lm	lm	lm	--	ll	ll	ll	lm	ll	ll	lm	ll	ll	ll
Pp07_248418	<lmxll>		(ll,lm)	--	ll	lm	ll	lm	lm	lm	lm	ll	lm	lm	ll	lm	ll	lm	lm	ll	ll	lm	ll	lm	ll	--	lm	--	lm	lm	ll	ll	ll	ll	ll	lm	lm	lm	lm	ll	ll	ll	lm	ll	ll	lm	ll	ll	ll
Pp07_248503	<lmxll>		(ll,lm)	--	ll	lm	ll	lm	lm	lm	lm	ll	lm	lm	ll	lm	ll	lm	lm	ll	ll	lm	ll	lm	ll	--	lm	--	lm	lm	ll	ll	ll	ll	ll	lm	lm	lm	lm	ll	ll	ll	lm	ll	ll	lm	ll	ll	ll
Pp07_515675	<hkxhk>		(hh,hk,kk)	hh	kk	hh	kk	hh	hk	hh	hh	hk	hk	hk	kk	hk	hk	hh	hh	hk	--	hh	hk	hk	hk	hh	hh	hk	hk	hh	hk	kk	kk	kk	kk	hk	hk	hh	hk	kk	hk	hk	hk	kk	hk	hh	kk	kk	kk
Pp07_584459	<nnxnp>		(nn,np)	nn	np	nn	np	nn	np	nn	nn	nn	np	np	np	np	nn	nn	nn	nn	np	nn	nn	np	nn	nn	nn	np	np	nn	nn	np	np	nn	np	np	np	nn	np	np	nn	nn	np	np	nn	nn	np	np	np
Pp07_584885	<nnxnp>		(nn,np)	np	nn	np	nn	np	nn	np	np	np	nn	nn	nn	nn	np	np	np	np	nn	np	np	nn	np	np	np	nn	nn	np	np	nn	nn	np	nn	nn	nn	np	nn	nn	np	np	nn	nn	np	np	nn	nn	nn
Pp07_588904	<nnxnp>		(nn,np)	np	nn	np	nn	np	nn	np	np	np	nn	nn	nn	nn	np	np	np	np	nn	np	np	nn	np	np	np	nn	nn	np	np	nn	nn	np	nn	nn	nn	np	nn	nn	np	np	nn	nn	np	np	nn	nn	nn
Pp07_602464	<nnxnp>		(nn,np)	nn	np	nn	np	nn	np	nn	nn	nn	np	np	np	np	nn	nn	nn	nn	np	nn	nn	np	nn	nn	nn	np	np	nn	nn	np	np	np	np	np	np	nn	np	np	nn	nn	np	np	nn	nn	np	np	np
Pp07_639865	<nnxnp>		(nn,np)	np	nn	np	nn	np	nn	np	np	np	nn	nn	nn	nn	np	np	np	np	nn	np	np	nn	np	np	np	nn	nn	np	np	nn	nn	nn	nn	nn	nn	np	nn	nn	np	np	nn	nn	np	np	nn	nn	nn
Pp07_639904	<nnxnp>		(nn,np)	np	nn	np	nn	np	nn	np	np	np	nn	nn	nn	nn	np	np	np	np	nn	np	np	nn	np	np	np	nn	nn	np	np	nn	nn	np	nn	nn	nn	np	nn	nn	np	np	nn	nn	np	np	nn	nn	nn
Pp07_664330	<nnxnp>		(nn,np)	np	nn	np	nn	np	nn	np	np	np	nn	nn	nn	nn	np	np	np	np	nn	np	np	nn	np	np	np	nn	nn	np	np	nn	nn	nn	nn	nn	nn	np	nn	nn	np	np	nn	nn	np	np	nn	nn	nn
Pp07_664357	<nnxnp>		(nn,np)	np	nn	np	nn	np	nn	np	np	np	nn	nn	nn	nn	np	np	np	np	nn	np	np	nn	np	np	np	nn	nn	np	np	nn	nn	nn	nn	nn	nn	np	nn	nn	np	np	nn	nn	np	np	nn	nn	nn
Pp07_664445	<nnxnp>		(nn,np)	nn	np	nn	np	nn	np	nn	nn	nn	np	np	np	np	nn	nn	nn	nn	np	nn	nn	np	nn	nn	nn	np	np	nn	nn	np	np	np	np	np	np	nn	np	np	nn	nn	np	np	nn	nn	np	np	np
Pp07_687028	<nnxnp>		(nn,np)	np	nn	np	nn	np	nn	np	np	np	nn	nn	nn	nn	np	np	np	np	nn	np	np	nn	np	np	np	nn	nn	np	np	nn	nn	np	nn	nn	nn	np	nn	nn	np	np	nn	nn	np	np	nn	nn	nn
Pp07_741040	<lmxll>		(ll,lm)	lm	ll	lm	ll	lm	lm	lm	lm	ll	lm	lm	ll	lm	ll	lm	lm	ll	ll	lm	ll	lm	ll	--	lm	lm	lm	ll	ll	ll	ll	ll	ll	lm	lm	lm	lm	ll	ll	ll	lm	ll	ll	lm	ll	ll	ll
Pp07_744648	<lmxll>		(ll,lm)	lm	ll	lm	ll	lm	ll	lm	lm	ll	lm	lm	ll	lm	ll	lm	--	ll	ll	lm	ll	lm	ll	ll	--	--	lm	ll	ll	ll	ll	ll	ll	lm	lm	lm	lm	ll	ll	ll	lm	ll	ll	lm	ll	ll	ll
Pp07_757302	<lmxll>		(ll,lm)	lm	ll	lm	ll	lm	lm	lm	lm	ll	lm	lm	ll	--	ll	ll	--	ll	ll	--	ll	lm	ll	lm	lm	--	--	ll	ll	ll	ll	ll	ll	lm	lm	lm	lm	ll	ll	ll	lm	ll	ll	lm	ll	ll	ll
Pp07_787338	<lmxll>		(ll,lm)	lm	ll	ll	ll	ll	ll	ll	lm	ll	lm	lm	lm	lm	ll	lm	ll	lm	ll	ll	lm	lm	ll	ll	lm	ll	lm	ll	ll	lm	ll	ll	lm	ll	lm	lm	ll	lm	ll	lm	lm	lm	ll	lm	ll	ll	lm
Pp07_811575	<lmxll>		(ll,lm)	lm	ll	lm	ll	lm	lm	--	--	ll	--	lm	ll	lm	ll	lm	lm	ll	ll	lm	ll	lm	ll	lm	lm	lm	lm	ll	ll	ll	ll	ll	ll	lm	lm	--	--	ll	ll	ll	lm	ll	ll	lm	ll	ll	ll
Pp07_811576	<lmxll>		(ll,lm)	lm	ll	lm	ll	lm	lm	--	--	ll	--	lm	ll	lm	ll	lm	lm	ll	ll	lm	ll	lm	ll	lm	lm	lm	lm	ll	ll	ll	ll	ll	ll	lm	lm	--	--	ll	ll	ll	lm	ll	ll	lm	ll	ll	ll
Pp07_853747	<nnxnp>		(nn,np)	np	nn	np	nn	np	nn	np	np	np	nn	nn	nn	nn	np	np	np	np	nn	np	np	nn	np	np	np	nn	nn	np	np	nn	nn	np	nn	nn	nn	np	nn	nn	np	np	nn	nn	np	np	nn	nn	nn
Pp07_968911	<lmxll>		(ll,lm)	ll	lm	lm	lm	lm	lm	lm	ll	lm	ll	ll	ll	ll	ll	ll	lm	ll	lm	lm	ll	ll	ll	ll	ll	ll	ll	lm	lm	ll	lm	lm	lm	lm	ll	ll	lm	ll	lm	ll	ll	ll	ll	ll	lm	lm	ll
Pp07_968980	<lmxll>		(ll,lm)	ll	lm	lm	lm	lm	lm	lm	ll	lm	ll	ll	ll	ll	ll	ll	lm	ll	lm	lm	ll	ll	ll	ll	ll	ll	ll	lm	lm	ll	lm	lm	lm	lm	ll	ll	lm	ll	lm	ll	ll	ll	ll	ll	lm	lm	ll
Pp07_969003	<lmxll>		(ll,lm)	ll	lm	lm	lm	lm	lm	lm	ll	lm	ll	ll	ll	ll	ll	ll	lm	ll	lm	lm	ll	ll	ll	ll	ll	ll	ll	lm	lm	ll	lm	lm	lm	lm	ll	ll	lm	ll	lm	ll	ll	ll	ll	ll	lm	lm	ll
Pp07_1070795	<nnxnp>		(nn,np)	np	nn	nn	np	np	np	nn	nn	np	np	np	--	np	np	nn	np	nn	np	np	nn	np	nn	nn	np	np	nn	np	nn	nn	nn	np	np	nn	--	np	np	nn	nn	np	np	nn	np	np	np	nn	nn
Pp07_1070864	<nnxnp>		(nn,np)	np	nn	nn	np	np	nn	np	np	nn	nn	nn	np	nn	np	nn	np	np	nn	np	nn	np	nn	np	nn	np	nn	np	nn	np	np	nn	nn	np	nn	nn	nn	nn	np	nn	nn	nn	np	nn	nn	np	--
Pp07_1104526	<nnxnp>		(nn,np)	np	nn	np	nn	np	nn	nn	nn	np	nn	nn	nn	np	np	nn	np	np	nn	nn	nn	np	np	nn	np	nn	np	np	nn	nn	np	nn	nn	np	nn	np	nn	np	np	nn	nn	nn	nn	np	np	np	nn
Pp07_1133035	<nnxnp>		(nn,np)	np	nn	np	nn	nn	nn	np	np	nn	nn	np	nn	nn	np	nn	nn	np	nn	--	np	np	np	np	np	np	np	nn	nn	np	nn	nn	np	nn	np	np	nn	np	nn	np	nn	nn	nn	np	np	nn	nn
Pp07_1141031	<lmxll>		(ll,lm)	lm	ll	lm	ll	lm	lm	lm	lm	ll	lm	lm	ll	lm	ll	lm	lm	ll	ll	lm	ll	lm	ll	--	lm	lm	lm	ll	ll	ll	ll	ll	ll	lm	lm	lm	lm	ll	ll	ll	lm	ll	ll	lm	ll	ll	ll
Pp07_1149689	<hkxhk>		(hh,hk,kk)	hh	kk	hh	kk	hh	hk	hh	hh	hk	hk	hk	kk	hk	hk	hh	hh	hk	kk	hh	hk	hk	hk	hh	hh	hk	hk	hk	hk	kk	kk	hk	kk	hk	hk	hh	kk	kk	hk	hk	hk	kk	hk	hh	kk	kk	kk
Pp07_1278453	<hkxhk>		(hh,hk,kk)	hh	kk	hh	kk	hh	kk	hh	hh	hk	hk	hk	kk	hk	kk	hh	hk	hk	kk	hh	hk	hk	hk	hh	hh	hk	hk	hk	hk	kk	kk	kk	kk	hk	hk	hh	hk	kk	hk	hk	hk	kk	hk	hh	kk	kk	kk
Pp07_1278472	<hkxhk>		(hh,hk,kk)	hh	kk	hh	kk	hh	kk	hh	hh	hk	hk	hk	kk	hk	kk	hh	hk	hk	kk	hh	hk	hk	hk	hh	hh	hk	hk	hk	hk	kk	kk	kk	kk	hk	hk	hh	hk	kk	hk	hk	hk	kk	hk	hh	kk	kk	kk
Pp07_1309122	<hkxhk>		(hh,hk,kk)	kk	hh	kk	hh	kk	hh	kk	kk	hk	hk	hk	hh	hk	hh	kk	hk	hk	hh	kk	hk	hk	hk	kk	kk	hk	hk	hk	hk	hh	hh	hk	hh	hk	hk	kk	hk	hh	hk	hk	hk	--	hk	kk	hh	hh	hh
Pp07_1309140	<hkxhk>		(hh,hk,kk)	kk	hh	kk	hh	kk	hh	kk	kk	hk	hk	hk	hh	hk	hh	kk	hk	hk	hh	kk	hk	hk	hk	kk	kk	hk	hk	hk	hk	hh	hh	hk	hh	hk	hk	kk	hk	hh	hk	hk	hk	--	hk	kk	hh	hh	hh
Pp07_1309143	<hkxhk>		(hh,hk,kk)	kk	hh	kk	hh	kk	hh	kk	kk	hk	hk	hk	hh	hk	hh	kk	hk	hk	hh	kk	hk	hk	hk	kk	kk	hk	hk	hk	hk	hh	hh	hk	hh	hk	hk	kk	hk	hh	hk	hk	hk	--	hk	kk	hh	hh	hh
Pp07_1324676	<hkxhk>		(hh,hk,kk)	kk	hh	kk	hh	kk	hh	kk	kk	hk	hk	hk	hh	hk	hh	kk	hk	hk	hh	kk	hk	hk	hk	kk	kk	hk	hk	hk	hk	hh	hh	hk	hh	hk	hk	kk	hk	hh	hk	hk	hk	hh	hk	kk	--	hh	hh
Pp07_1342926	<hkxhk>		(hh,hk,kk)	hh	kk	hh	kk	hh	kk	hh	hh	hk	hk	hk	--	hk	kk	hh	hk	hk	kk	hh	hk	hk	hk	hh	hh	hk	hk	hk	hk	kk	kk	hk	kk	hk	hk	hh	hk	kk	hk	hk	hk	kk	hk	--	--	kk	kk
Pp07_1354278	<hkxhk>		(hh,hk,kk)	hh	kk	hh	kk	hh	kk	hh	hh	hk	hk	hk	kk	hk	kk	hh	hk	hk	kk	hh	hk	hk	hk	hh	hh	hk	hk	hk	hk	kk	kk	hk	kk	hk	hk	hh	hk	kk	hk	hk	hk	kk	hk	hh	kk	kk	kk
Pp07_1376922	<nnxnp>		(nn,np)	np	nn	np	nn	np	nn	np	np	np	nn	nn	nn	nn	--	np	np	np	nn	np	np	nn	np	np	np	nn	nn	np	np	nn	nn	np	nn	nn	nn	np	nn	nn	np	np	nn	nn	np	np	nn	nn	nn
Pp07_1388883	<lmxll>		(ll,lm)	lm	ll	lm	ll	lm	ll	lm	lm	ll	lm	lm	ll	lm	ll	lm	ll	ll	ll	lm	ll	lm	ll	lm	lm	lm	lm	ll	ll	ll	ll	ll	ll	lm	lm	--	lm	ll	ll	ll	lm	ll	ll	lm	ll	ll	ll
Pp07_1388954	<lmxll>		(ll,lm)	lm	ll	lm	ll	lm	ll	lm	lm	ll	lm	lm	ll	lm	ll	lm	ll	ll	ll	lm	ll	lm	ll	lm	lm	lm	lm	ll	ll	ll	ll	ll	ll	lm	lm	--	lm	ll	ll	ll	lm	ll	ll	lm	ll	ll	ll
Pp07_1422968	<lmxll>		(ll,lm)	lm	ll	--	ll	lm	ll	lm	lm	ll	lm	lm	lm	lm	ll	lm	ll	ll	ll	lm	ll	lm	ll	--	lm	lm	lm	ll	ll	ll	ll	ll	ll	lm	lm	lm	lm	ll	ll	ll	lm	ll	ll	lm	ll	ll	ll
Pp07_1461873	<lmxll>		(ll,lm)	lm	ll	lm	ll	lm	ll	lm	lm	ll	lm	lm	lm	lm	ll	lm	ll	ll	ll	lm	ll	lm	ll	--	lm	lm	lm	ll	--	ll	ll	ll	ll	lm	lm	lm	--	ll	ll	ll	lm	ll	ll	lm	ll	ll	ll
Pp07_1464427	<lmxll>		(ll,lm)	lm	ll	lm	ll	lm	ll	lm	lm	ll	lm	lm	lm	lm	ll	lm	ll	ll	ll	lm	ll	lm	ll	lm	lm	--	lm	ll	ll	ll	ll	ll	ll	lm	lm	lm	lm	ll	ll	ll	lm	ll	ll	lm	ll	ll	ll
Pp07_1491944	<lmxll>		(ll,lm)	lm	ll	lm	ll	lm	ll	lm	lm	ll	lm	lm	lm	lm	ll	lm	ll	ll	ll	lm	ll	lm	ll	lm	lm	lm	lm	ll	ll	ll	ll	--	ll	lm	lm	lm	lm	ll	ll	ll	lm	ll	ll	lm	ll	ll	ll
Pp07_1507060	<lmxll>		(ll,lm)	lm	ll	lm	ll	lm	ll	lm	lm	ll	lm	--	--	lm	ll	lm	ll	ll	ll	lm	ll	lm	ll	lm	lm	lm	lm	ll	ll	ll	ll	ll	ll	lm	lm	lm	lm	ll	ll	ll	lm	ll	ll	lm	ll	ll	ll
Pp07_1510934	<lmxll>		(ll,lm)	lm	ll	lm	ll	lm	ll	lm	lm	ll	--	lm	lm	lm	ll	lm	ll	ll	ll	lm	ll	lm	ll	lm	lm	--	lm	ll	ll	ll	ll	ll	ll	lm	lm	lm	--	ll	ll	ll	lm	ll	ll	lm	ll	ll	ll
Pp07_1511002	<lmxll>		(ll,lm)	lm	ll	lm	ll	lm	ll	lm	lm	ll	--	lm	lm	lm	ll	lm	ll	ll	ll	lm	ll	lm	ll	lm	lm	--	lm	ll	ll	ll	ll	ll	ll	lm	lm	lm	--	ll	ll	ll	lm	ll	ll	lm	ll	ll	ll
Pp07_1511265	<lmxll>		(ll,lm)	lm	ll	lm	ll	lm	ll	lm	lm	ll	lm	--	--	lm	ll	lm	ll	ll	ll	lm	ll	lm	ll	--	lm	lm	lm	ll	ll	ll	ll	ll	ll	lm	lm	--	lm	ll	ll	ll	lm	ll	ll	lm	ll	ll	ll
Pp07_1511300	<lmxll>		(ll,lm)	lm	ll	lm	ll	lm	ll	lm	lm	ll	lm	--	ll	lm	ll	lm	ll	ll	ll	lm	ll	lm	ll	--	lm	lm	lm	ll	ll	ll	ll	ll	ll	lm	lm	ll	lm	ll	ll	ll	lm	ll	ll	lm	ll	ll	ll
Pp07_1518663	<lmxll>		(ll,lm)	lm	ll	lm	ll	lm	ll	lm	lm	ll	lm	lm	lm	lm	ll	lm	ll	ll	ll	lm	ll	lm	ll	--	lm	lm	lm	ll	ll	ll	ll	ll	ll	lm	lm	lm	--	ll	ll	ll	lm	ll	ll	lm	ll	ll	ll
Pp07_1518673	<lmxll>		(ll,lm)	lm	ll	lm	ll	lm	ll	lm	lm	ll	lm	lm	lm	lm	ll	lm	ll	ll	ll	lm	ll	lm	ll	--	lm	--	lm	ll	ll	ll	ll	ll	ll	lm	lm	lm	--	ll	ll	ll	lm	ll	ll	lm	ll	ll	ll
Pp07_1519824	<lmxll>		(ll,lm)	--	ll	lm	ll	lm	ll	lm	lm	ll	lm	lm	lm	lm	ll	lm	ll	ll	ll	lm	ll	lm	ll	lm	lm	lm	--	ll	ll	ll	ll	ll	ll	lm	lm	lm	lm	ll	ll	ll	lm	ll	ll	lm	ll	ll	ll
Pp07_1529942	<lmxll>		(ll,lm)	lm	ll	lm	ll	lm	ll	lm	lm	ll	lm	lm	lm	ll	ll	lm	ll	ll	ll	lm	ll	lm	ll	lm	lm	lm	lm	ll	ll	ll	ll	ll	ll	lm	lm	lm	lm	ll	ll	ll	lm	ll	ll	lm	ll	ll	ll
Pp07_1530191	<lmxll>		(ll,lm)	lm	ll	lm	ll	lm	ll	ll	lm	ll	lm	lm	lm	--	ll	lm	ll	ll	ll	lm	ll	lm	ll	lm	--	lm	lm	ll	lm	ll	ll	ll	ll	lm	lm	lm	lm	ll	ll	--	lm	ll	ll	lm	ll	ll	ll
Pp07_1536553	<lmxll>		(ll,lm)	lm	ll	lm	ll	lm	ll	lm	lm	ll	lm	lm	lm	lm	ll	lm	ll	ll	ll	--	ll	lm	ll	lm	lm	lm	lm	ll	ll	lm	ll	ll	ll	lm	lm	lm	lm	ll	ll	ll	lm	ll	ll	lm	ll	ll	ll
Pp07_1536715	<lmxll>		(ll,lm)	lm	ll	lm	ll	lm	ll	--	lm	ll	lm	--	lm	lm	ll	lm	ll	ll	ll	--	--	lm	ll	lm	lm	lm	lm	ll	ll	lm	ll	ll	ll	lm	lm	lm	lm	ll	ll	ll	--	ll	ll	lm	ll	ll	ll
Pp07_1555424	<lmxll>		(ll,lm)	lm	ll	lm	ll	lm	ll	lm	lm	ll	lm	lm	lm	lm	ll	lm	ll	ll	ll	lm	ll	lm	ll	lm	lm	lm	lm	ll	ll	lm	ll	ll	ll	lm	lm	lm	lm	ll	ll	ll	lm	ll	ll	lm	ll	ll	ll
Pp07_1562623	<lmxll>		(ll,lm)	lm	ll	lm	ll	lm	ll	lm	lm	ll	lm	lm	lm	lm	ll	lm	ll	ll	ll	lm	ll	lm	ll	lm	lm	lm	lm	ll	ll	lm	ll	ll	ll	lm	lm	lm	lm	ll	ll	ll	lm	ll	ll	lm	ll	ll	ll
Pp07_1596901	<lmxll>		(ll,lm)	--	ll	lm	ll	lm	ll	lm	lm	ll	--	lm	lm	lm	ll	lm	ll	ll	ll	lm	ll	lm	ll	lm	lm	lm	lm	ll	ll	lm	ll	ll	ll	lm	lm	lm	lm	ll	ll	ll	lm	ll	ll	lm	ll	ll	ll
Pp07_1597168	<lmxll>		(ll,lm)	lm	ll	lm	ll	lm	ll	lm	lm	ll	--	lm	lm	lm	ll	lm	ll	ll	ll	lm	ll	lm	ll	lm	lm	lm	lm	ll	ll	lm	ll	ll	ll	lm	lm	lm	lm	ll	ll	ll	lm	ll	ll	lm	ll	ll	ll
Pp07_1619409	<lmxll>		(ll,lm)	lm	ll	lm	ll	lm	ll	lm	lm	ll	lm	lm	lm	lm	ll	lm	ll	ll	ll	lm	ll	lm	ll	--	lm	lm	lm	ll	ll	lm	ll	ll	ll	lm	lm	lm	lm	ll	ll	ll	lm	ll	ll	lm	ll	ll	ll
Pp07_1619426	<lmxll>		(ll,lm)	lm	ll	lm	ll	lm	ll	lm	lm	ll	lm	lm	lm	lm	ll	lm	ll	ll	ll	lm	ll	lm	ll	--	lm	lm	lm	ll	ll	lm	ll	ll	ll	lm	lm	lm	lm	ll	ll	ll	lm	ll	ll	lm	ll	ll	ll
Pp07_1619427	<lmxll>		(ll,lm)	lm	ll	lm	ll	lm	ll	lm	lm	ll	lm	lm	lm	lm	ll	lm	ll	ll	ll	lm	ll	lm	ll	--	lm	lm	lm	ll	ll	lm	ll	ll	ll	lm	lm	lm	lm	ll	ll	ll	lm	ll	ll	lm	ll	ll	ll
Pp07_1619517	<lmxll>		(ll,lm)	lm	ll	lm	ll	lm	ll	lm	lm	ll	lm	lm	lm	lm	ll	lm	ll	ll	ll	lm	ll	lm	ll	--	lm	lm	lm	ll	ll	lm	ll	ll	ll	lm	lm	lm	lm	ll	ll	ll	lm	ll	ll	lm	ll	ll	ll
Pp07_1619748	<lmxll>		(ll,lm)	lm	ll	lm	ll	lm	ll	lm	lm	ll	lm	lm	lm	lm	ll	lm	ll	ll	ll	lm	ll	lm	ll	lm	lm	lm	lm	ll	ll	lm	ll	ll	ll	lm	lm	lm	lm	ll	ll	ll	lm	ll	ll	lm	ll	ll	ll
Pp07_1619812	<lmxll>		(ll,lm)	lm	ll	lm	ll	lm	ll	lm	lm	ll	lm	lm	lm	lm	ll	lm	ll	ll	ll	lm	ll	lm	ll	lm	lm	lm	lm	ll	ll	lm	ll	ll	ll	lm	lm	lm	lm	ll	ll	ll	lm	ll	ll	lm	ll	ll	ll
Pp07_1619890	<lmxll>		(ll,lm)	lm	ll	lm	ll	lm	ll	lm	lm	ll	lm	lm	lm	lm	ll	lm	ll	ll	ll	lm	ll	lm	ll	--	lm	--	lm	ll	ll	lm	ll	ll	ll	lm	lm	lm	lm	ll	ll	ll	lm	ll	ll	lm	ll	ll	ll
Pp07_1623974	<lmxll>		(ll,lm)	lm	ll	lm	ll	lm	ll	lm	lm	ll	lm	--	lm	lm	ll	lm	ll	ll	ll	lm	ll	lm	ll	--	lm	lm	lm	ll	ll	lm	ll	ll	ll	lm	lm	lm	--	ll	ll	ll	lm	ll	ll	lm	ll	ll	ll
Pp07_1628192	<lmxll>		(ll,lm)	lm	ll	lm	ll	lm	ll	lm	lm	ll	lm	lm	lm	lm	ll	lm	ll	ll	ll	lm	ll	lm	ll	lm	lm	lm	lm	ll	ll	lm	ll	ll	ll	lm	lm	lm	--	ll	ll	ll	lm	ll	lm	lm	ll	ll	ll
Pp07_1628273	<lmxll>		(ll,lm)	lm	ll	lm	ll	lm	ll	lm	lm	ll	lm	lm	lm	lm	ll	lm	ll	ll	ll	lm	ll	lm	ll	lm	lm	lm	lm	ll	ll	lm	ll	ll	ll	lm	lm	lm	lm	ll	ll	ll	lm	ll	lm	lm	ll	ll	ll
Pp07_1636684	<lmxll>		(ll,lm)	lm	ll	lm	ll	lm	ll	lm	lm	ll	lm	lm	lm	lm	ll	lm	ll	ll	ll	lm	ll	lm	ll	lm	lm	lm	lm	ll	ll	lm	ll	ll	ll	lm	lm	lm	lm	ll	ll	ll	lm	ll	ll	lm	ll	ll	ll
Pp07_1636726	<lmxll>		(ll,lm)	lm	ll	lm	ll	lm	ll	lm	lm	ll	lm	lm	lm	lm	ll	lm	ll	ll	ll	lm	ll	lm	ll	lm	lm	lm	lm	ll	ll	lm	ll	ll	ll	lm	lm	lm	lm	ll	ll	ll	lm	ll	ll	lm	ll	ll	ll
Pp07_1656392	<lmxll>		(ll,lm)	lm	ll	lm	ll	lm	ll	lm	lm	ll	lm	ll	--	lm	ll	lm	ll	ll	ll	lm	ll	lm	ll	--	lm	lm	lm	ll	ll	lm	ll	ll	ll	lm	lm	lm	lm	ll	ll	ll	lm	ll	ll	lm	ll	ll	ll
Pp07_1774632	<nnxnp>		(nn,np)	np	nn	np	nn	nn	nn	np	nn	np	nn	nn	--	nn	np	np	np	nn	np	--	nn	np	np	nn	np	--	nn	nn	nn	nn	np	nn	nn	nn	np	nn	nn	np	np	nn	nn	np	np	nn	np	nn	np
Pp07_1776792	<lmxll>		(ll,lm)	lm	ll	lm	ll	lm	ll	lm	lm	ll	lm	lm	lm	--	ll	lm	ll	ll	ll	lm	ll	lm	ll	--	--	lm	lm	ll	ll	lm	ll	lm	ll	lm	lm	--	--	--	ll	ll	lm	ll	ll	lm	ll	ll	ll
Pp07_1890028	<lmxll>		(ll,lm)	lm	ll	lm	ll	lm	ll	lm	lm	ll	lm	lm	lm	lm	ll	lm	ll	ll	ll	lm	ll	lm	ll	ll	lm	lm	lm	ll	ll	lm	ll	ll	ll	lm	lm	lm	lm	ll	ll	ll	lm	ll	ll	lm	ll	ll	ll
Pp07_1898177	<lmxll>		(ll,lm)	lm	ll	lm	ll	lm	ll	lm	lm	ll	lm	lm	lm	lm	ll	lm	ll	ll	ll	lm	ll	lm	ll	lm	lm	lm	lm	ll	ll	lm	ll	ll	ll	lm	lm	lm	lm	ll	ll	ll	lm	ll	ll	lm	ll	ll	ll
Pp07_1898315	<lmxll>		(ll,lm)	lm	ll	lm	ll	lm	ll	lm	lm	ll	lm	lm	lm	lm	ll	lm	ll	ll	ll	lm	ll	lm	ll	lm	lm	lm	lm	ll	ll	lm	ll	ll	ll	lm	lm	lm	lm	ll	ll	ll	lm	ll	ll	lm	ll	ll	ll
Pp07_1915897	<lmxll>		(ll,lm)	lm	ll	lm	ll	--	ll	lm	lm	ll	lm	lm	lm	lm	ll	lm	ll	ll	ll	--	ll	lm	ll	--	lm	--	lm	ll	ll	lm	ll	ll	ll	lm	lm	lm	lm	ll	ll	ll	lm	ll	ll	lm	ll	ll	ll
Pp07_1916060	<lmxll>		(ll,lm)	lm	ll	lm	ll	lm	ll	lm	lm	ll	lm	lm	lm	lm	ll	lm	ll	ll	ll	lm	ll	lm	ll	--	lm	lm	lm	ll	ll	lm	ll	ll	ll	lm	lm	lm	lm	ll	ll	ll	lm	ll	ll	lm	ll	ll	ll
Pp07_1926023	<lmxll>		(ll,lm)	lm	ll	lm	ll	lm	ll	lm	lm	ll	lm	lm	lm	lm	ll	lm	ll	ll	ll	lm	ll	lm	ll	lm	lm	--	lm	ll	ll	lm	ll	ll	ll	lm	lm	--	lm	ll	ll	ll	lm	ll	ll	lm	ll	ll	ll
Pp07_1935900	<lmxll>		(ll,lm)	lm	ll	lm	ll	lm	ll	lm	lm	ll	lm	lm	lm	lm	ll	lm	ll	ll	ll	lm	ll	lm	ll	lm	lm	lm	lm	ll	ll	lm	ll	ll	ll	lm	lm	lm	lm	ll	ll	ll	lm	ll	ll	lm	ll	ll	ll
Pp07_1947473	<lmxll>		(ll,lm)	lm	ll	lm	ll	lm	ll	lm	lm	ll	lm	lm	lm	lm	ll	lm	ll	ll	ll	lm	ll	lm	ll	ll	lm	lm	lm	ll	ll	lm	ll	ll	ll	lm	lm	lm	lm	ll	ll	ll	lm	ll	ll	lm	ll	ll	ll
Pp07_1947731	<lmxll>		(ll,lm)	lm	ll	lm	ll	lm	ll	lm	lm	ll	lm	--	lm	lm	ll	lm	ll	ll	ll	lm	ll	lm	ll	lm	lm	lm	lm	ll	ll	lm	ll	ll	ll	lm	lm	lm	lm	ll	ll	ll	lm	ll	ll	lm	ll	ll	ll
Pp07_1950671	<lmxll>		(ll,lm)	lm	ll	lm	ll	lm	ll	lm	lm	ll	lm	lm	lm	lm	ll	lm	ll	ll	ll	lm	ll	lm	ll	lm	lm	lm	lm	ll	ll	lm	--	ll	ll	lm	lm	lm	lm	ll	ll	ll	lm	ll	ll	lm	ll	ll	ll
Pp07_1950780	<lmxll>		(ll,lm)	lm	ll	lm	ll	lm	ll	lm	lm	ll	lm	lm	lm	lm	ll	lm	ll	ll	ll	lm	ll	lm	ll	lm	lm	lm	lm	ll	ll	lm	ll	ll	ll	lm	lm	lm	lm	ll	ll	ll	lm	ll	ll	lm	ll	ll	ll
Pp07_1950873	<lmxll>		(ll,lm)	lm	ll	lm	ll	lm	ll	lm	lm	ll	lm	--	lm	ll	ll	lm	ll	ll	ll	lm	ll	lm	ll	lm	lm	ll	lm	ll	ll	lm	ll	ll	ll	lm	lm	lm	lm	ll	ll	ll	lm	ll	ll	lm	ll	ll	ll
Pp07_1957275	<lmxll>		(ll,lm)	lm	ll	lm	ll	lm	ll	lm	lm	ll	lm	lm	lm	lm	ll	lm	ll	ll	ll	lm	ll	lm	ll	--	lm	lm	lm	ll	ll	lm	ll	ll	ll	lm	lm	lm	lm	ll	ll	ll	lm	ll	ll	lm	ll	ll	ll
Pp07_1968988	<lmxll>		(ll,lm)	lm	ll	lm	ll	lm	ll	--	lm	ll	lm	lm	--	ll	ll	lm	ll	ll	ll	lm	ll	lm	ll	lm	lm	lm	--	ll	ll	lm	ll	ll	ll	lm	lm	--	lm	ll	ll	ll	lm	ll	ll	lm	ll	ll	ll
Pp07_1975342	<lmxll>		(ll,lm)	lm	ll	lm	ll	lm	ll	lm	lm	ll	lm	--	lm	lm	ll	lm	ll	ll	ll	ll	ll	lm	ll	lm	--	lm	lm	ll	ll	lm	ll	ll	ll	--	--	lm	lm	ll	ll	ll	lm	ll	ll	lm	ll	ll	ll
Pp07_1981549	<lmxll>		(ll,lm)	lm	ll	lm	ll	lm	ll	lm	lm	ll	lm	lm	lm	lm	ll	lm	ll	ll	ll	lm	ll	lm	ll	lm	lm	ll	ll	ll	ll	ll	ll	ll	ll	lm	lm	lm	lm	ll	ll	ll	lm	ll	ll	lm	ll	ll	ll
Pp07_2017780	<lmxll>		(ll,lm)	lm	ll	lm	ll	lm	ll	lm	ll	ll	lm	lm	lm	ll	ll	lm	ll	ll	ll	lm	ll	lm	ll	--	lm	lm	lm	ll	ll	lm	ll	ll	ll	lm	lm	lm	lm	ll	ll	ll	lm	ll	ll	lm	ll	ll	ll
Pp07_2017869	<lmxll>		(ll,lm)	lm	ll	lm	ll	lm	ll	lm	lm	ll	lm	lm	lm	lm	ll	lm	ll	ll	ll	lm	ll	lm	ll	lm	lm	lm	lm	ll	ll	lm	ll	ll	ll	lm	lm	lm	lm	ll	ll	ll	lm	ll	ll	lm	ll	ll	ll
Pp07_2029221	<lmxll>		(ll,lm)	lm	ll	--	ll	lm	ll	lm	lm	ll	lm	lm	lm	--	ll	lm	ll	ll	ll	lm	ll	lm	ll	--	lm	lm	--	ll	ll	lm	ll	ll	--	lm	lm	lm	lm	--	ll	ll	lm	ll	ll	lm	ll	ll	ll
Pp07_2134410	<lmxll>		(ll,lm)	lm	ll	lm	ll	lm	ll	lm	lm	ll	lm	lm	lm	lm	ll	lm	ll	ll	ll	lm	ll	lm	ll	lm	lm	lm	lm	ll	ll	lm	ll	ll	ll	lm	lm	lm	lm	ll	ll	ll	lm	ll	ll	lm	ll	ll	ll
Pp07_2151709	<lmxll>		(ll,lm)	lm	ll	lm	ll	lm	ll	lm	lm	ll	lm	lm	lm	lm	ll	lm	ll	ll	ll	lm	ll	lm	ll	lm	lm	lm	lm	ll	ll	lm	ll	ll	ll	lm	lm	lm	lm	ll	ll	ll	lm	ll	ll	lm	ll	ll	ll
Pp07_2152062	<lmxll>		(ll,lm)	lm	ll	lm	ll	lm	ll	lm	lm	ll	lm	lm	lm	lm	ll	lm	ll	ll	ll	lm	ll	lm	ll	lm	lm	lm	lm	ll	ll	lm	ll	ll	ll	lm	lm	lm	lm	ll	ll	ll	lm	ll	ll	lm	ll	ll	ll
Pp07_2152074	<lmxll>		(ll,lm)	lm	ll	lm	ll	lm	ll	lm	lm	ll	lm	lm	lm	lm	ll	lm	ll	ll	ll	lm	ll	lm	ll	lm	lm	lm	lm	ll	ll	lm	ll	ll	ll	lm	lm	lm	lm	ll	ll	ll	lm	ll	ll	lm	ll	ll	ll
Pp07_2152187	<lmxll>		(ll,lm)	lm	ll	lm	ll	lm	ll	lm	lm	ll	lm	ll	lm	lm	ll	lm	ll	ll	ll	lm	ll	lm	ll	lm	lm	--	lm	ll	ll	lm	ll	ll	ll	lm	lm	lm	lm	ll	ll	ll	lm	ll	ll	lm	ll	ll	ll
Pp07_2162562	<lmxll>		(ll,lm)	lm	ll	lm	ll	lm	ll	lm	lm	ll	lm	lm	lm	lm	ll	lm	ll	ll	ll	lm	ll	lm	ll	lm	lm	lm	lm	ll	ll	lm	ll	ll	ll	lm	lm	lm	lm	ll	ll	ll	lm	ll	ll	lm	ll	ll	ll
Pp07_2162898	<lmxll>		(ll,lm)	lm	ll	lm	ll	lm	ll	lm	lm	ll	lm	lm	lm	lm	ll	lm	ll	ll	ll	lm	ll	lm	ll	lm	lm	lm	lm	ll	ll	lm	ll	ll	ll	lm	lm	lm	lm	ll	ll	ll	lm	ll	ll	lm	ll	ll	ll
Pp07_2174416	<lmxll>		(ll,lm)	lm	ll	lm	ll	lm	ll	lm	lm	ll	lm	--	lm	lm	ll	lm	ll	ll	ll	ll	ll	lm	ll	lm	lm	lm	lm	ll	ll	lm	ll	ll	ll	lm	lm	lm	lm	ll	ll	ll	lm	ll	ll	lm	ll	ll	ll
Pp07_2174679	<lmxll>		(ll,lm)	lm	ll	lm	ll	lm	ll	lm	lm	ll	lm	--	lm	lm	ll	lm	ll	ll	ll	lm	ll	lm	ll	lm	lm	lm	lm	ll	ll	lm	ll	ll	ll	lm	lm	lm	lm	ll	ll	ll	lm	ll	ll	lm	ll	ll	ll
Pp07_2174753	<lmxll>		(ll,lm)	lm	ll	lm	ll	lm	ll	lm	lm	ll	lm	--	lm	lm	ll	lm	ll	ll	ll	lm	ll	lm	ll	lm	lm	lm	lm	ll	ll	lm	ll	ll	ll	lm	lm	lm	lm	ll	ll	ll	lm	ll	ll	lm	ll	ll	ll
Pp07_2174779	<lmxll>		(ll,lm)	lm	ll	lm	ll	lm	ll	lm	lm	ll	lm	--	lm	lm	ll	lm	ll	ll	ll	lm	ll	lm	ll	lm	lm	lm	lm	ll	ll	lm	ll	ll	ll	lm	lm	lm	lm	ll	ll	ll	lm	ll	ll	lm	ll	ll	ll
Pp07_2174870	<lmxll>		(ll,lm)	lm	ll	lm	ll	lm	ll	--	lm	ll	lm	--	lm	lm	ll	lm	ll	ll	ll	lm	ll	lm	ll	--	lm	lm	lm	ll	ll	lm	ll	ll	ll	lm	lm	lm	lm	ll	ll	--	lm	ll	ll	lm	ll	ll	ll
Pp07_2179201	<lmxll>		(ll,lm)	lm	ll	lm	ll	lm	ll	lm	lm	ll	lm	lm	lm	lm	ll	lm	ll	ll	ll	lm	ll	lm	ll	lm	lm	--	lm	ll	ll	lm	ll	ll	ll	lm	lm	lm	lm	ll	ll	ll	lm	ll	ll	lm	ll	ll	ll
Pp07_2179399	<lmxll>		(ll,lm)	lm	ll	lm	ll	lm	ll	lm	lm	ll	lm	lm	lm	lm	ll	lm	ll	ll	ll	lm	ll	lm	ll	lm	lm	lm	lm	ll	ll	lm	ll	ll	ll	lm	lm	lm	lm	ll	ll	ll	lm	ll	ll	lm	ll	ll	ll
Pp07_2183540	<lmxll>		(ll,lm)	lm	ll	lm	ll	lm	ll	lm	lm	ll	lm	lm	lm	lm	ll	lm	ll	ll	ll	lm	ll	lm	ll	lm	lm	lm	lm	ll	ll	lm	ll	ll	ll	lm	lm	lm	lm	ll	ll	ll	lm	ll	ll	lm	ll	ll	ll
Pp07_2184198	<lmxll>		(ll,lm)	lm	ll	lm	ll	lm	ll	lm	lm	ll	lm	--	lm	lm	ll	lm	ll	ll	ll	lm	ll	lm	ll	lm	lm	lm	lm	ll	ll	lm	ll	ll	ll	lm	lm	lm	lm	ll	ll	ll	lm	ll	ll	lm	ll	ll	ll
Pp07_2186376	<lmxll>		(ll,lm)	--	ll	lm	ll	lm	ll	ll	lm	ll	lm	lm	lm	lm	ll	lm	ll	ll	ll	lm	ll	lm	ll	lm	lm	ll	lm	ll	ll	lm	ll	ll	ll	lm	ll	lm	--	ll	ll	ll	lm	ll	ll	lm	lm	ll	ll
Pp07_2186536	<lmxll>		(ll,lm)	lm	ll	lm	ll	lm	ll	lm	lm	ll	lm	lm	lm	lm	ll	lm	ll	ll	ll	ll	ll	lm	ll	lm	ll	lm	lm	ll	ll	lm	ll	ll	ll	lm	lm	lm	lm	ll	ll	ll	lm	ll	ll	lm	ll	ll	ll
Pp07_2196483	<lmxll>		(ll,lm)	lm	ll	lm	ll	lm	ll	lm	lm	ll	lm	lm	lm	lm	ll	lm	ll	ll	ll	lm	ll	lm	ll	lm	lm	lm	lm	ll	ll	lm	ll	ll	ll	lm	lm	lm	lm	ll	ll	ll	lm	ll	ll	lm	ll	ll	ll
Pp07_2196626	<lmxll>		(ll,lm)	lm	ll	lm	ll	lm	ll	lm	lm	ll	lm	lm	lm	lm	ll	lm	ll	ll	ll	lm	ll	lm	ll	lm	lm	lm	lm	ll	ll	lm	ll	ll	ll	lm	lm	lm	lm	ll	ll	ll	lm	ll	ll	lm	ll	ll	ll
Pp07_2200814	<lmxll>		(ll,lm)	lm	ll	lm	ll	lm	ll	lm	lm	ll	lm	lm	lm	lm	ll	lm	ll	ll	ll	lm	ll	lm	ll	lm	lm	lm	lm	ll	ll	lm	ll	ll	ll	lm	lm	lm	lm	ll	ll	ll	lm	ll	ll	lm	ll	ll	ll
Pp07_2233777	<lmxll>		(ll,lm)	lm	ll	lm	ll	lm	ll	lm	lm	ll	lm	lm	lm	lm	ll	lm	ll	ll	ll	lm	ll	lm	ll	--	lm	lm	lm	ll	ll	lm	ll	ll	ll	lm	lm	lm	lm	ll	ll	ll	lm	ll	ll	lm	ll	ll	ll
Pp07_2233952	<lmxll>		(ll,lm)	lm	ll	lm	ll	lm	ll	lm	lm	ll	lm	lm	lm	lm	ll	lm	ll	ll	ll	--	ll	lm	ll	lm	lm	lm	lm	ll	ll	lm	ll	ll	ll	lm	lm	lm	lm	ll	ll	ll	lm	ll	ll	ll	ll	ll	ll
Pp07_2234018	<lmxll>		(ll,lm)	lm	ll	lm	ll	lm	ll	lm	lm	ll	lm	lm	lm	lm	ll	lm	ll	ll	ll	ll	ll	lm	ll	lm	lm	--	lm	ll	ll	lm	ll	ll	ll	lm	lm	lm	lm	ll	ll	ll	lm	ll	ll	ll	ll	ll	ll
Pp07_2234073	<lmxll>		(ll,lm)	lm	ll	lm	ll	lm	ll	lm	lm	ll	lm	lm	lm	lm	ll	lm	ll	ll	ll	ll	ll	lm	ll	lm	lm	--	lm	ll	ll	lm	ll	ll	ll	lm	lm	lm	lm	ll	ll	ll	lm	ll	ll	ll	ll	ll	ll
Pp07_2235530	<lmxll>		(ll,lm)	lm	ll	lm	ll	lm	ll	lm	lm	ll	lm	lm	lm	lm	ll	lm	ll	ll	ll	lm	ll	lm	ll	lm	lm	lm	lm	ll	ll	lm	ll	ll	ll	lm	lm	lm	--	ll	ll	ll	lm	ll	ll	lm	ll	ll	ll
Pp07_2261688	<lmxll>		(ll,lm)	lm	ll	lm	ll	--	ll	lm	lm	ll	lm	lm	lm	lm	ll	--	ll	ll	ll	lm	ll	lm	ll	--	lm	lm	lm	ll	ll	lm	ll	ll	ll	lm	--	lm	--	ll	ll	ll	lm	ll	ll	lm	ll	ll	ll
Pp07_2264547	<lmxll>		(ll,lm)	lm	ll	lm	ll	lm	ll	lm	--	ll	lm	lm	lm	lm	ll	lm	ll	ll	ll	lm	ll	lm	ll	--	lm	--	lm	ll	ll	lm	ll	ll	ll	lm	lm	lm	--	ll	ll	ll	lm	ll	ll	lm	ll	ll	ll
Pp07_2279747	<lmxll>		(ll,lm)	lm	ll	lm	ll	lm	ll	lm	lm	ll	lm	lm	lm	lm	ll	lm	ll	ll	ll	lm	ll	lm	ll	lm	lm	lm	lm	ll	ll	lm	ll	ll	ll	lm	lm	lm	lm	ll	ll	ll	lm	ll	ll	lm	ll	ll	ll
Pp07_2291598	<lmxll>		(ll,lm)	lm	ll	lm	ll	ll	ll	lm	--	ll	lm	lm	lm	lm	ll	lm	ll	ll	ll	lm	ll	lm	ll	lm	lm	lm	lm	ll	ll	lm	ll	ll	ll	lm	lm	lm	lm	ll	ll	ll	lm	ll	ll	lm	ll	ll	ll
Pp07_2295622	<lmxll>		(ll,lm)	lm	ll	lm	ll	lm	ll	lm	lm	ll	lm	lm	lm	lm	ll	lm	ll	ll	ll	lm	ll	lm	ll	lm	lm	lm	lm	ll	ll	lm	ll	ll	ll	lm	lm	lm	lm	ll	ll	ll	--	ll	ll	lm	ll	ll	ll
Pp07_2331682	<lmxll>		(ll,lm)	lm	ll	lm	--	lm	ll	lm	lm	ll	lm	lm	lm	lm	ll	lm	ll	ll	ll	lm	ll	lm	ll	lm	lm	lm	lm	ll	ll	lm	ll	ll	ll	lm	lm	lm	lm	ll	ll	ll	lm	ll	ll	lm	ll	ll	ll
Pp07_2331696	<lmxll>		(ll,lm)	lm	ll	lm	--	lm	ll	lm	lm	ll	lm	lm	lm	lm	ll	lm	ll	ll	ll	lm	ll	lm	ll	lm	lm	lm	lm	ll	ll	lm	ll	ll	ll	lm	lm	lm	lm	ll	ll	ll	lm	ll	ll	lm	ll	ll	ll
Pp07_2331849	<lmxll>		(ll,lm)	lm	ll	lm	--	lm	ll	--	lm	ll	lm	--	lm	lm	ll	lm	ll	ll	ll	lm	--	lm	ll	lm	lm	lm	lm	ll	ll	lm	ll	ll	ll	lm	lm	--	lm	ll	ll	ll	lm	ll	ll	lm	ll	ll	ll
Pp07_2333284	<lmxll>		(ll,lm)	--	ll	lm	ll	lm	ll	--	lm	ll	lm	lm	lm	lm	ll	lm	ll	ll	ll	lm	ll	lm	ll	lm	lm	lm	lm	ll	ll	lm	ll	ll	ll	lm	lm	--	lm	ll	ll	ll	lm	ll	ll	lm	ll	ll	ll
Pp07_2340901	<lmxll>		(ll,lm)	lm	ll	lm	ll	lm	ll	lm	lm	ll	lm	lm	lm	lm	ll	lm	ll	ll	ll	lm	ll	--	ll	lm	lm	lm	--	ll	ll	lm	ll	ll	ll	lm	lm	lm	lm	ll	ll	ll	lm	ll	ll	lm	ll	ll	ll
Pp07_2428939	<lmxll>		(ll,lm)	lm	ll	lm	ll	lm	ll	lm	lm	ll	lm	lm	lm	lm	ll	lm	ll	ll	ll	lm	--	lm	ll	lm	lm	ll	lm	ll	ll	lm	ll	ll	ll	lm	lm	--	lm	ll	ll	ll	lm	ll	ll	lm	ll	ll	ll
Pp07_2429130	<lmxll>		(ll,lm)	lm	ll	lm	ll	lm	ll	--	lm	ll	lm	lm	lm	lm	ll	lm	--	ll	ll	lm	--	lm	ll	lm	lm	ll	lm	ll	ll	lm	ll	ll	ll	lm	lm	--	lm	ll	ll	ll	lm	ll	ll	--	ll	ll	ll
Pp07_2431616	<lmxll>		(ll,lm)	lm	ll	lm	ll	lm	ll	lm	lm	ll	lm	lm	lm	lm	ll	lm	ll	ll	ll	lm	ll	lm	ll	lm	lm	lm	lm	ll	ll	lm	ll	ll	ll	lm	lm	lm	lm	ll	ll	ll	lm	ll	ll	lm	ll	ll	ll
Pp07_2451584	<lmxll>		(ll,lm)	lm	ll	lm	ll	lm	ll	lm	lm	ll	lm	--	lm	lm	ll	lm	ll	ll	ll	lm	ll	lm	ll	--	lm	lm	lm	ll	ll	lm	ll	ll	--	lm	lm	lm	lm	ll	ll	ll	lm	ll	ll	lm	ll	ll	ll
Pp07_2453110	<lmxll>		(ll,lm)	lm	ll	lm	ll	lm	ll	lm	lm	ll	lm	lm	lm	lm	ll	lm	ll	ll	ll	lm	ll	lm	ll	lm	--	lm	lm	ll	ll	lm	ll	ll	ll	lm	lm	lm	lm	ll	ll	ll	lm	ll	ll	lm	ll	ll	ll
Pp07_2453267	<lmxll>		(ll,lm)	lm	ll	lm	ll	lm	ll	lm	lm	ll	lm	lm	lm	lm	ll	lm	ll	ll	ll	lm	ll	lm	ll	lm	lm	lm	lm	ll	ll	lm	ll	ll	ll	lm	lm	lm	lm	ll	ll	ll	lm	ll	ll	lm	ll	ll	ll
Pp07_2457594	<lmxll>		(ll,lm)	lm	ll	lm	ll	lm	ll	lm	lm	ll	lm	lm	lm	lm	ll	lm	ll	ll	ll	lm	ll	lm	ll	lm	lm	lm	lm	ll	ll	lm	ll	ll	ll	lm	lm	lm	lm	ll	ll	ll	lm	ll	ll	lm	ll	ll	ll
Pp07_2457757	<lmxll>		(ll,lm)	lm	ll	lm	ll	lm	ll	lm	lm	ll	lm	lm	lm	lm	ll	lm	ll	ll	ll	lm	ll	lm	ll	lm	lm	--	ll	ll	ll	lm	ll	ll	ll	lm	lm	lm	lm	ll	ll	ll	lm	ll	ll	lm	ll	ll	ll
Pp07_2460572	<lmxll>		(ll,lm)	lm	ll	lm	ll	lm	ll	lm	lm	ll	lm	lm	lm	lm	ll	lm	ll	ll	ll	lm	ll	lm	ll	lm	lm	--	lm	ll	ll	lm	ll	--	ll	lm	lm	lm	lm	ll	ll	--	lm	ll	ll	lm	ll	ll	ll
Pp07_2460645	<lmxll>		(ll,lm)	lm	ll	lm	ll	lm	ll	lm	lm	ll	lm	lm	lm	lm	ll	lm	ll	ll	ll	lm	ll	lm	ll	lm	lm	--	lm	ll	ll	lm	ll	ll	ll	lm	lm	lm	lm	ll	ll	ll	lm	ll	ll	lm	ll	ll	ll
Pp07_2464254	<lmxll>		(ll,lm)	lm	ll	lm	ll	lm	ll	lm	lm	ll	lm	lm	lm	lm	ll	lm	ll	ll	ll	lm	ll	lm	ll	lm	lm	lm	lm	ll	ll	lm	ll	ll	ll	lm	lm	lm	lm	ll	ll	ll	lm	ll	ll	lm	ll	ll	ll
Pp07_2548316	<lmxll>		(ll,lm)	lm	ll	lm	ll	lm	ll	lm	lm	ll	lm	lm	lm	lm	ll	--	ll	ll	ll	lm	ll	lm	ll	--	lm	lm	lm	ll	ll	lm	ll	ll	ll	lm	lm	lm	lm	ll	ll	ll	lm	ll	ll	lm	ll	ll	ll
Pp07_2553191	<lmxll>		(ll,lm)	lm	ll	lm	ll	--	ll	lm	lm	ll	lm	lm	lm	lm	ll	lm	ll	ll	ll	lm	ll	lm	ll	lm	lm	lm	lm	ll	ll	lm	ll	ll	ll	lm	lm	lm	lm	ll	ll	ll	lm	ll	ll	lm	ll	ll	ll
Pp07_2553198	<lmxll>		(ll,lm)	lm	ll	lm	ll	--	ll	lm	lm	ll	lm	lm	lm	lm	ll	lm	ll	ll	ll	lm	ll	lm	ll	lm	lm	--	lm	ll	ll	lm	ll	ll	ll	lm	lm	lm	lm	ll	ll	ll	lm	ll	ll	lm	ll	ll	ll
Pp07_2583452	<lmxll>		(ll,lm)	lm	ll	lm	ll	lm	ll	lm	lm	ll	lm	lm	lm	lm	ll	lm	ll	ll	ll	lm	ll	lm	ll	lm	lm	lm	lm	ll	ll	lm	ll	ll	ll	lm	lm	lm	lm	ll	ll	ll	lm	ll	ll	lm	ll	ll	ll
Pp07_2680403	<lmxll>		(ll,lm)	ll	ll	lm	ll	--	ll	lm	lm	--	lm	lm	lm	lm	ll	lm	ll	ll	--	lm	ll	lm	ll	lm	lm	lm	lm	ll	ll	lm	ll	ll	ll	--	lm	lm	lm	ll	ll	ll	lm	ll	ll	lm	ll	ll	ll
Pp07_2694712	<lmxll>		(ll,lm)	lm	ll	lm	ll	lm	ll	lm	lm	ll	lm	lm	lm	lm	ll	lm	ll	ll	ll	lm	ll	lm	ll	lm	lm	lm	lm	ll	ll	lm	ll	ll	ll	lm	lm	lm	lm	ll	ll	ll	lm	ll	ll	lm	ll	ll	ll
Pp07_2715726	<lmxll>		(ll,lm)	lm	ll	lm	ll	lm	ll	lm	lm	ll	lm	lm	lm	lm	ll	lm	ll	ll	ll	lm	ll	lm	ll	lm	lm	lm	lm	ll	ll	lm	ll	ll	ll	lm	lm	lm	lm	ll	ll	ll	lm	ll	ll	lm	ll	ll	ll
Pp07_2722898	<lmxll>		(ll,lm)	lm	ll	lm	ll	lm	ll	lm	lm	ll	lm	lm	lm	lm	ll	lm	ll	ll	ll	lm	ll	lm	ll	lm	lm	lm	lm	ll	ll	lm	ll	ll	ll	lm	lm	lm	lm	ll	ll	ll	lm	ll	ll	lm	ll	ll	ll
Pp07_2722993	<lmxll>		(ll,lm)	lm	ll	lm	ll	lm	ll	lm	lm	ll	lm	--	lm	lm	ll	lm	ll	ll	ll	lm	ll	lm	ll	--	lm	lm	lm	ll	ll	lm	ll	ll	ll	lm	lm	lm	lm	ll	ll	ll	lm	ll	ll	ll	ll	ll	ll
Pp07_2730158	<lmxll>		(ll,lm)	lm	ll	lm	ll	lm	ll	lm	lm	ll	lm	lm	lm	lm	ll	lm	ll	ll	ll	lm	ll	lm	ll	lm	lm	lm	lm	ll	ll	lm	ll	ll	ll	lm	lm	lm	lm	ll	ll	ll	lm	ll	ll	lm	ll	ll	--
Pp07_2730238	<lmxll>		(ll,lm)	lm	ll	lm	ll	--	ll	--	ll	ll	lm	lm	lm	lm	--	lm	ll	ll	ll	lm	ll	--	ll	--	lm	lm	lm	ll	ll	lm	ll	ll	ll	lm	lm	lm	lm	ll	ll	ll	lm	ll	ll	lm	ll	ll	ll
Pp07_2741826	<lmxll>		(ll,lm)	lm	ll	lm	ll	lm	ll	lm	lm	ll	lm	ll	lm	lm	ll	lm	ll	ll	ll	lm	ll	lm	ll	--	lm	lm	lm	ll	ll	lm	ll	ll	ll	lm	lm	lm	lm	ll	ll	ll	lm	ll	ll	lm	ll	ll	ll
Pp07_2777120	<lmxll>		(ll,lm)	lm	ll	lm	ll	lm	ll	lm	lm	ll	lm	lm	lm	lm	ll	lm	ll	ll	ll	lm	ll	lm	ll	lm	lm	lm	lm	ll	ll	lm	ll	ll	ll	lm	lm	lm	lm	ll	ll	ll	lm	ll	ll	lm	ll	ll	ll
Pp07_2777654	<lmxll>		(ll,lm)	lm	ll	lm	ll	lm	ll	lm	lm	ll	lm	lm	lm	lm	ll	lm	ll	ll	ll	lm	ll	lm	ll	lm	lm	lm	lm	ll	ll	lm	ll	ll	ll	lm	lm	--	lm	ll	ll	ll	lm	ll	ll	lm	ll	ll	ll
Pp07_2863057	<lmxll>		(ll,lm)	lm	ll	lm	ll	lm	ll	lm	lm	ll	lm	lm	lm	lm	ll	lm	ll	ll	ll	lm	ll	lm	ll	lm	lm	lm	lm	ll	ll	lm	ll	ll	ll	lm	lm	lm	lm	ll	ll	ll	lm	ll	ll	lm	ll	ll	ll
Pp07_2872714	<lmxll>		(ll,lm)	lm	ll	lm	ll	lm	ll	lm	lm	ll	lm	lm	lm	lm	ll	lm	ll	ll	ll	lm	ll	lm	ll	lm	lm	lm	--	ll	ll	lm	ll	ll	ll	lm	lm	lm	lm	ll	ll	ll	lm	ll	ll	lm	ll	ll	ll
Pp07_2895246	<lmxll>		(ll,lm)	lm	ll	lm	ll	lm	ll	lm	lm	ll	lm	lm	lm	lm	ll	lm	ll	ll	ll	lm	ll	lm	ll	lm	lm	lm	lm	ll	ll	lm	ll	ll	ll	lm	lm	lm	lm	ll	ll	ll	lm	ll	ll	lm	ll	ll	ll
Pp07_2897491	<lmxll>		(ll,lm)	lm	ll	lm	ll	lm	ll	lm	lm	ll	lm	lm	lm	lm	ll	lm	ll	ll	ll	lm	ll	lm	ll	lm	lm	lm	lm	ll	ll	lm	ll	ll	ll	lm	lm	lm	lm	ll	ll	ll	lm	ll	ll	lm	ll	ll	ll
Pp07_2903663	<lmxll>		(ll,lm)	lm	ll	lm	ll	lm	ll	lm	lm	ll	lm	--	lm	lm	ll	lm	--	ll	ll	lm	ll	lm	ll	lm	lm	lm	lm	ll	ll	lm	ll	ll	ll	lm	lm	lm	lm	ll	ll	ll	lm	ll	ll	lm	ll	ll	ll
Pp07_2907621	<lmxll>		(ll,lm)	lm	ll	lm	ll	lm	ll	lm	lm	ll	lm	lm	lm	lm	ll	lm	ll	ll	ll	lm	ll	lm	ll	lm	lm	lm	lm	ll	ll	lm	ll	ll	ll	lm	lm	lm	lm	ll	ll	ll	lm	ll	ll	lm	ll	ll	ll
Pp07_2911298	<lmxll>		(ll,lm)	lm	ll	lm	ll	lm	ll	lm	lm	ll	lm	lm	lm	lm	ll	lm	ll	ll	ll	lm	ll	lm	ll	lm	lm	lm	lm	ll	ll	lm	ll	ll	ll	lm	lm	lm	lm	ll	ll	ll	lm	ll	ll	lm	ll	ll	ll
Pp07_2911361	<lmxll>		(ll,lm)	lm	ll	lm	ll	lm	ll	lm	lm	ll	lm	lm	lm	lm	ll	lm	ll	ll	ll	lm	ll	lm	ll	lm	lm	lm	lm	ll	ll	lm	ll	ll	ll	lm	lm	lm	lm	ll	ll	ll	lm	ll	ll	lm	ll	ll	ll
Pp07_2911403	<lmxll>		(ll,lm)	lm	ll	lm	ll	lm	ll	lm	lm	ll	lm	lm	lm	lm	ll	lm	ll	ll	ll	lm	ll	lm	ll	lm	lm	lm	lm	ll	ll	lm	ll	ll	ll	lm	lm	lm	lm	ll	ll	ll	lm	ll	ll	lm	ll	ll	ll
Pp07_2919137	<lmxll>		(ll,lm)	lm	ll	lm	ll	lm	ll	lm	lm	ll	lm	lm	lm	lm	ll	lm	ll	ll	ll	lm	ll	lm	ll	lm	lm	lm	lm	ll	ll	lm	ll	ll	ll	lm	lm	--	lm	ll	ll	ll	lm	ll	ll	lm	ll	ll	ll
Pp07_2926420	<lmxll>		(ll,lm)	lm	ll	lm	ll	lm	ll	lm	lm	ll	lm	lm	lm	lm	ll	lm	ll	ll	ll	lm	ll	lm	ll	lm	lm	lm	lm	ll	ll	lm	ll	ll	ll	lm	lm	lm	lm	ll	ll	ll	lm	ll	ll	lm	ll	ll	ll
Pp07_2926579	<lmxll>		(ll,lm)	lm	ll	lm	ll	lm	ll	lm	--	ll	lm	lm	lm	lm	ll	lm	ll	ll	ll	lm	ll	lm	ll	--	ll	--	lm	ll	ll	lm	ll	ll	ll	lm	--	--	lm	ll	ll	ll	lm	ll	ll	lm	ll	ll	ll
Pp07_2931743	<lmxll>		(ll,lm)	lm	ll	lm	ll	lm	ll	lm	lm	ll	lm	lm	lm	lm	ll	lm	ll	ll	ll	lm	ll	lm	ll	lm	lm	lm	lm	ll	ll	lm	ll	ll	ll	lm	lm	lm	lm	ll	ll	ll	lm	ll	ll	lm	--	ll	ll
Pp07_2936502	<lmxll>		(ll,lm)	lm	ll	lm	ll	--	ll	lm	lm	ll	lm	--	lm	lm	ll	lm	ll	ll	ll	lm	ll	lm	ll	lm	lm	lm	ll	ll	ll	lm	ll	ll	ll	lm	lm	lm	lm	ll	ll	ll	lm	ll	ll	lm	ll	--	ll
Pp07_2936928	<lmxll>		(ll,lm)	--	ll	lm	ll	lm	--	lm	lm	ll	lm	--	lm	lm	ll	lm	ll	ll	ll	lm	ll	lm	--	--	lm	lm	lm	ll	ll	lm	ll	ll	ll	lm	lm	lm	lm	ll	ll	ll	lm	ll	ll	lm	ll	ll	ll
Pp07_2942181	<lmxll>		(ll,lm)	lm	ll	lm	ll	lm	ll	lm	lm	ll	lm	lm	lm	lm	ll	lm	ll	ll	ll	lm	ll	lm	ll	lm	lm	lm	lm	ll	ll	lm	ll	--	ll	lm	lm	lm	lm	ll	ll	ll	lm	ll	ll	lm	ll	ll	ll
Pp07_2943718	<lmxll>		(ll,lm)	lm	ll	lm	ll	lm	ll	lm	lm	ll	lm	lm	lm	lm	ll	lm	ll	ll	ll	lm	ll	lm	ll	--	lm	lm	--	ll	ll	lm	ll	ll	ll	--	lm	lm	lm	ll	ll	ll	lm	ll	ll	lm	ll	ll	ll
Pp07_2951150	<lmxll>		(ll,lm)	--	ll	lm	ll	lm	ll	lm	lm	ll	lm	lm	lm	ll	ll	lm	ll	ll	ll	lm	ll	lm	ll	lm	lm	lm	lm	ll	ll	lm	ll	ll	ll	--	lm	lm	lm	ll	ll	ll	lm	ll	ll	lm	ll	ll	ll
Pp07_2951217	<lmxll>		(ll,lm)	lm	ll	lm	ll	lm	ll	lm	lm	ll	lm	lm	lm	ll	ll	lm	ll	ll	ll	lm	ll	lm	ll	lm	lm	lm	lm	ll	ll	lm	ll	ll	ll	lm	lm	lm	lm	ll	ll	ll	lm	ll	ll	lm	ll	ll	ll
Pp07_2951257	<lmxll>		(ll,lm)	lm	ll	lm	ll	lm	ll	lm	lm	ll	lm	lm	lm	--	ll	lm	ll	ll	ll	lm	ll	lm	ll	lm	lm	lm	lm	ll	ll	lm	ll	ll	ll	lm	lm	lm	lm	ll	ll	ll	lm	ll	ll	lm	ll	ll	ll
Pp07_2953480	<lmxll>		(ll,lm)	lm	ll	lm	ll	lm	ll	lm	lm	ll	lm	lm	lm	lm	ll	lm	ll	ll	ll	lm	ll	lm	ll	lm	lm	lm	lm	ll	ll	lm	ll	ll	ll	lm	lm	lm	lm	ll	ll	ll	lm	ll	ll	lm	ll	ll	ll
Pp07_2974253	<lmxll>		(ll,lm)	lm	ll	lm	ll	lm	ll	lm	lm	ll	lm	lm	lm	lm	ll	lm	ll	ll	ll	lm	ll	lm	ll	lm	lm	lm	lm	ll	ll	lm	ll	ll	ll	lm	lm	lm	lm	ll	ll	ll	lm	ll	ll	lm	ll	ll	ll
Pp07_2978892	<lmxll>		(ll,lm)	lm	ll	lm	ll	lm	ll	lm	lm	ll	lm	lm	lm	lm	ll	lm	ll	ll	ll	lm	ll	lm	ll	lm	lm	--	lm	ll	ll	lm	ll	ll	ll	lm	lm	lm	lm	ll	ll	ll	lm	ll	ll	lm	ll	ll	ll
Pp07_2980729	<lmxll>		(ll,lm)	lm	ll	lm	ll	lm	ll	lm	lm	ll	lm	lm	lm	lm	ll	lm	ll	ll	ll	lm	ll	lm	ll	--	lm	lm	lm	ll	ll	lm	ll	ll	ll	lm	lm	lm	lm	ll	ll	ll	lm	ll	ll	lm	ll	ll	ll
Pp07_2980754	<lmxll>		(ll,lm)	lm	ll	lm	ll	lm	ll	lm	lm	ll	lm	lm	lm	lm	ll	lm	ll	ll	ll	lm	--	lm	ll	--	lm	lm	lm	ll	ll	lm	ll	ll	--	lm	lm	lm	lm	ll	ll	ll	lm	ll	ll	lm	ll	ll	ll
Pp07_2984958	<lmxll>		(ll,lm)	lm	ll	lm	ll	lm	ll	lm	lm	ll	lm	lm	lm	lm	ll	lm	ll	ll	ll	lm	ll	lm	ll	lm	lm	lm	lm	ll	ll	lm	ll	--	ll	lm	lm	lm	lm	ll	ll	ll	lm	ll	ll	lm	ll	ll	ll
Pp07_2985009	<lmxll>		(ll,lm)	lm	ll	lm	ll	lm	ll	lm	lm	ll	lm	lm	lm	lm	ll	lm	ll	ll	ll	lm	ll	lm	ll	lm	lm	lm	lm	ll	ll	lm	ll	--	ll	lm	lm	lm	lm	ll	ll	ll	lm	ll	ll	lm	ll	ll	ll
Pp07_2992103	<lmxll>		(ll,lm)	lm	ll	lm	ll	lm	--	lm	lm	ll	lm	lm	lm	lm	ll	lm	ll	ll	ll	lm	ll	lm	ll	lm	lm	lm	lm	ll	ll	lm	ll	ll	ll	lm	lm	lm	lm	ll	ll	ll	lm	ll	ll	lm	ll	ll	ll
Pp07_3016370	<lmxll>		(ll,lm)	lm	ll	lm	ll	lm	ll	lm	lm	ll	lm	lm	lm	lm	ll	lm	ll	ll	ll	lm	ll	lm	ll	lm	lm	lm	lm	ll	ll	lm	ll	ll	ll	lm	lm	lm	lm	ll	ll	ll	lm	ll	ll	lm	ll	ll	ll
Pp07_3016587	<lmxll>		(ll,lm)	lm	ll	lm	ll	lm	ll	lm	lm	ll	lm	lm	lm	lm	ll	lm	ll	ll	ll	lm	ll	lm	ll	lm	lm	lm	lm	ll	ll	lm	ll	ll	ll	lm	lm	lm	lm	ll	ll	ll	lm	ll	ll	lm	ll	ll	ll
Pp07_3016736	<lmxll>		(ll,lm)	--	ll	lm	ll	lm	ll	lm	lm	ll	lm	lm	lm	lm	ll	lm	ll	ll	ll	lm	ll	lm	ll	lm	lm	--	--	ll	ll	lm	ll	ll	ll	lm	lm	--	lm	ll	ll	ll	lm	ll	ll	lm	ll	ll	ll
Pp07_3016774	<lmxll>		(ll,lm)	--	ll	lm	ll	lm	ll	lm	lm	ll	lm	lm	lm	lm	ll	lm	ll	ll	ll	lm	ll	lm	ll	lm	lm	--	--	ll	ll	lm	ll	ll	ll	lm	lm	--	lm	ll	ll	ll	lm	ll	ll	lm	ll	ll	ll
Pp07_3019046	<lmxll>		(ll,lm)	lm	ll	lm	ll	lm	ll	lm	lm	ll	lm	lm	lm	lm	ll	lm	ll	ll	ll	lm	ll	lm	ll	lm	lm	lm	lm	ll	ll	lm	ll	ll	ll	lm	lm	lm	lm	ll	ll	ll	lm	ll	ll	lm	ll	ll	ll
Pp07_3019393	<lmxll>		(ll,lm)	lm	ll	lm	ll	lm	ll	lm	lm	ll	lm	lm	lm	lm	ll	lm	ll	ll	--	lm	ll	lm	ll	lm	lm	lm	lm	ll	ll	lm	ll	ll	ll	lm	lm	lm	lm	ll	ll	ll	lm	ll	ll	lm	ll	ll	ll
Pp07_3034928	<lmxll>		(ll,lm)	lm	ll	lm	ll	lm	ll	lm	--	ll	lm	lm	lm	lm	ll	lm	ll	ll	ll	lm	ll	lm	ll	--	lm	--	lm	ll	ll	lm	ll	ll	ll	lm	lm	lm	lm	ll	ll	ll	lm	ll	ll	lm	ll	ll	ll
Pp07_3037566	<lmxll>		(ll,lm)	lm	ll	lm	ll	lm	--	lm	lm	ll	lm	lm	lm	lm	ll	lm	ll	ll	ll	lm	ll	lm	ll	lm	lm	lm	lm	ll	ll	lm	--	ll	ll	lm	lm	lm	lm	ll	ll	ll	lm	--	ll	lm	ll	ll	ll
Pp07_3037838	<lmxll>		(ll,lm)	lm	ll	lm	ll	lm	ll	lm	lm	ll	lm	lm	lm	lm	ll	lm	ll	ll	ll	lm	ll	lm	ll	lm	lm	lm	lm	ll	ll	lm	ll	ll	ll	lm	lm	lm	lm	ll	ll	ll	lm	ll	ll	lm	ll	ll	ll
Pp07_3055981	<lmxll>		(ll,lm)	lm	ll	lm	ll	lm	ll	lm	lm	ll	lm	lm	lm	lm	ll	lm	ll	ll	ll	lm	ll	lm	ll	lm	lm	lm	lm	ll	ll	lm	ll	ll	ll	lm	lm	lm	lm	ll	ll	ll	lm	ll	ll	lm	ll	ll	ll
Pp07_3088845	<lmxll>		(ll,lm)	lm	ll	lm	ll	lm	ll	lm	lm	ll	lm	lm	lm	lm	ll	lm	ll	ll	ll	lm	ll	lm	ll	lm	lm	lm	lm	ll	ll	lm	ll	ll	ll	lm	lm	lm	lm	ll	ll	ll	lm	ll	ll	lm	ll	ll	ll
Pp07_3102057	<lmxll>		(ll,lm)	lm	ll	lm	--	lm	ll	lm	lm	ll	lm	lm	lm	lm	ll	lm	ll	ll	ll	lm	ll	lm	ll	lm	lm	lm	lm	ll	ll	lm	ll	ll	ll	lm	lm	lm	lm	ll	ll	ll	lm	ll	ll	lm	ll	ll	ll
Pp07_3117910	<lmxll>		(ll,lm)	lm	ll	lm	ll	lm	ll	lm	lm	ll	lm	lm	lm	lm	ll	lm	ll	ll	ll	lm	ll	lm	ll	lm	lm	lm	lm	ll	ll	lm	ll	ll	ll	lm	lm	lm	lm	ll	ll	ll	lm	ll	ll	lm	ll	ll	ll
Pp07_3118121	<lmxll>		(ll,lm)	lm	ll	lm	ll	lm	ll	lm	lm	ll	lm	lm	lm	lm	ll	lm	ll	ll	ll	lm	ll	lm	ll	lm	lm	lm	lm	ll	ll	lm	ll	ll	ll	lm	lm	lm	lm	ll	ll	ll	lm	ll	ll	lm	ll	ll	ll
Pp07_3120096	<lmxll>		(ll,lm)	lm	ll	lm	ll	lm	ll	lm	lm	ll	lm	lm	lm	lm	ll	lm	ll	ll	ll	lm	ll	lm	ll	--	lm	--	lm	ll	ll	lm	ll	ll	ll	lm	lm	lm	lm	ll	ll	ll	lm	ll	ll	lm	ll	ll	ll
Pp07_3136840	<lmxll>		(ll,lm)	lm	ll	lm	ll	--	ll	lm	lm	ll	lm	lm	lm	lm	ll	lm	ll	ll	ll	lm	ll	lm	ll	lm	lm	--	lm	ll	ll	lm	ll	ll	ll	lm	lm	lm	--	ll	ll	ll	lm	ll	ll	lm	ll	ll	ll
Pp07_3137141	<lmxll>		(ll,lm)	lm	ll	lm	ll	lm	ll	lm	lm	ll	lm	--	lm	lm	ll	lm	ll	ll	ll	lm	ll	lm	--	lm	lm	lm	lm	ll	--	lm	ll	ll	ll	--	--	lm	lm	ll	ll	ll	lm	ll	ll	lm	ll	ll	ll
Pp07_3137255	<lmxll>		(ll,lm)	lm	ll	lm	ll	lm	ll	lm	lm	ll	lm	lm	lm	lm	ll	lm	ll	ll	ll	lm	ll	lm	--	lm	lm	lm	lm	ll	--	lm	ll	ll	ll	--	lm	lm	lm	ll	ll	ll	lm	ll	ll	lm	ll	ll	ll
Pp07_3148582	<lmxll>		(ll,lm)	lm	ll	lm	ll	lm	--	lm	lm	ll	lm	lm	lm	lm	ll	lm	ll	ll	ll	lm	--	lm	ll	lm	lm	lm	lm	ll	ll	lm	ll	ll	ll	lm	lm	lm	lm	ll	ll	ll	lm	ll	ll	lm	ll	ll	ll
Pp07_3148619	<lmxll>		(ll,lm)	lm	ll	lm	ll	lm	--	lm	lm	ll	lm	lm	lm	lm	ll	lm	ll	ll	ll	lm	--	lm	ll	lm	lm	lm	lm	ll	ll	lm	ll	ll	ll	lm	lm	lm	lm	ll	ll	ll	lm	ll	ll	lm	ll	ll	ll
Pp07_3148661	<lmxll>		(ll,lm)	lm	ll	lm	ll	lm	--	lm	lm	ll	lm	lm	lm	lm	ll	lm	ll	ll	ll	lm	--	lm	ll	lm	lm	lm	lm	ll	ll	lm	ll	ll	ll	lm	lm	lm	lm	ll	ll	ll	lm	ll	ll	lm	ll	ll	ll
Pp07_3148759	<lmxll>		(ll,lm)	lm	ll	lm	ll	lm	ll	lm	lm	ll	lm	lm	lm	lm	ll	lm	ll	ll	ll	lm	ll	lm	ll	--	lm	lm	lm	ll	ll	lm	ll	ll	ll	lm	lm	lm	lm	ll	ll	ll	lm	ll	ll	lm	ll	ll	ll
Pp07_3148788	<lmxll>		(ll,lm)	lm	ll	lm	ll	lm	ll	lm	lm	ll	lm	lm	lm	lm	ll	lm	ll	ll	ll	lm	ll	lm	ll	--	lm	lm	lm	ll	ll	lm	ll	ll	ll	lm	lm	lm	lm	ll	ll	ll	lm	ll	ll	lm	ll	ll	ll
Pp07_3157968	<lmxll>		(ll,lm)	lm	ll	lm	ll	lm	ll	lm	lm	ll	lm	ll	lm	lm	ll	lm	ll	ll	ll	lm	ll	lm	ll	lm	lm	lm	--	ll	ll	lm	ll	ll	ll	lm	lm	lm	lm	ll	ll	ll	lm	ll	ll	lm	ll	ll	ll
Pp07_3158009	<lmxll>		(ll,lm)	--	ll	lm	ll	lm	ll	lm	lm	ll	lm	--	lm	lm	ll	lm	ll	ll	ll	lm	ll	lm	ll	lm	--	lm	--	ll	ll	lm	ll	ll	ll	lm	lm	lm	lm	ll	ll	ll	lm	ll	ll	lm	ll	ll	ll
Pp07_3160597	<lmxll>		(ll,lm)	lm	ll	lm	ll	lm	ll	lm	lm	ll	lm	lm	lm	lm	ll	lm	ll	ll	ll	lm	ll	lm	ll	lm	lm	lm	lm	ll	ll	lm	ll	ll	ll	--	lm	lm	--	ll	ll	ll	lm	ll	ll	lm	ll	ll	ll
Pp07_3195722	<lmxll>		(ll,lm)	lm	ll	lm	ll	lm	ll	lm	lm	ll	lm	lm	lm	lm	ll	lm	ll	ll	ll	lm	ll	lm	ll	--	lm	--	lm	ll	ll	lm	ll	ll	ll	lm	lm	lm	lm	ll	ll	ll	lm	ll	ll	lm	ll	ll	ll
Pp07_3195908	<lmxll>		(ll,lm)	lm	ll	lm	ll	lm	ll	lm	lm	ll	lm	lm	--	lm	ll	lm	ll	ll	ll	lm	ll	lm	ll	--	lm	--	lm	ll	ll	lm	ll	ll	ll	lm	lm	lm	lm	ll	ll	ll	lm	ll	ll	lm	ll	ll	ll
Pp07_3195912	<lmxll>		(ll,lm)	--	ll	lm	ll	lm	ll	lm	lm	ll	lm	lm	--	lm	ll	lm	ll	ll	ll	lm	ll	lm	ll	--	lm	--	lm	ll	ll	lm	ll	ll	ll	lm	lm	lm	lm	ll	ll	ll	lm	ll	ll	lm	ll	ll	ll
Pp07_3200855	<lmxll>		(ll,lm)	lm	ll	lm	ll	lm	ll	lm	lm	ll	lm	lm	lm	lm	ll	lm	ll	ll	ll	lm	--	lm	ll	lm	lm	lm	lm	ll	ll	lm	ll	--	ll	lm	lm	lm	lm	ll	ll	ll	lm	ll	ll	lm	ll	ll	ll
Pp07_3201108	<lmxll>		(ll,lm)	lm	ll	lm	ll	lm	ll	lm	lm	ll	lm	lm	lm	lm	ll	lm	ll	ll	--	lm	--	lm	ll	--	lm	--	lm	ll	ll	lm	ll	ll	ll	lm	lm	lm	lm	ll	ll	ll	lm	ll	ll	lm	ll	ll	ll
Pp07_3211913	<lmxll>		(ll,lm)	lm	ll	lm	ll	lm	ll	lm	lm	ll	lm	lm	lm	lm	ll	lm	ll	ll	ll	lm	ll	lm	ll	lm	lm	lm	lm	ll	ll	lm	ll	ll	ll	lm	lm	lm	lm	ll	ll	ll	lm	ll	ll	lm	ll	ll	ll
Pp07_3211924	<lmxll>		(ll,lm)	lm	ll	lm	ll	lm	ll	lm	lm	ll	lm	lm	lm	lm	ll	lm	ll	ll	ll	lm	ll	lm	ll	lm	lm	lm	lm	ll	ll	lm	ll	ll	ll	lm	lm	lm	lm	ll	ll	ll	lm	ll	ll	lm	ll	ll	ll
Pp07_3211932	<lmxll>		(ll,lm)	lm	ll	lm	ll	lm	ll	lm	lm	ll	lm	lm	lm	lm	ll	lm	ll	ll	ll	lm	ll	lm	ll	lm	lm	lm	lm	ll	ll	lm	ll	ll	ll	lm	lm	lm	lm	ll	ll	ll	lm	ll	ll	lm	ll	ll	ll
Pp07_3212131	<lmxll>		(ll,lm)	lm	ll	lm	ll	lm	ll	lm	lm	ll	lm	lm	lm	lm	ll	lm	--	ll	ll	lm	--	lm	ll	lm	lm	lm	lm	ll	--	lm	ll	ll	ll	lm	lm	lm	lm	ll	ll	ll	lm	ll	ll	lm	ll	ll	ll
Pp07_3212138	<lmxll>		(ll,lm)	lm	ll	lm	ll	lm	ll	lm	lm	ll	lm	lm	lm	lm	ll	lm	--	ll	ll	lm	--	lm	ll	lm	lm	lm	lm	ll	--	lm	ll	ll	ll	lm	lm	lm	lm	ll	ll	ll	lm	ll	ll	lm	ll	ll	ll
Pp07_3214460	<lmxll>		(ll,lm)	lm	ll	lm	ll	lm	ll	lm	lm	ll	lm	lm	lm	lm	ll	lm	ll	ll	ll	lm	ll	lm	ll	lm	lm	--	lm	ll	ll	lm	ll	ll	ll	lm	lm	--	lm	ll	ll	ll	lm	--	ll	lm	ll	ll	ll
Pp07_3215883	<lmxll>		(ll,lm)	lm	ll	lm	ll	lm	ll	lm	lm	ll	lm	lm	lm	lm	ll	lm	ll	ll	ll	lm	ll	lm	ll	lm	lm	lm	lm	ll	ll	lm	ll	ll	ll	lm	lm	lm	lm	ll	ll	ll	lm	ll	ll	lm	ll	ll	ll
Pp07_3227298	<lmxll>		(ll,lm)	lm	ll	lm	ll	lm	ll	lm	lm	ll	lm	lm	lm	lm	ll	lm	ll	ll	ll	lm	ll	lm	ll	--	lm	lm	lm	ll	ll	lm	ll	ll	ll	lm	lm	lm	lm	ll	ll	ll	lm	ll	ll	lm	ll	ll	ll
Pp07_3229250	<lmxll>		(ll,lm)	lm	ll	lm	ll	lm	ll	lm	lm	ll	lm	lm	lm	lm	ll	lm	ll	ll	ll	lm	ll	lm	ll	ll	lm	lm	lm	ll	ll	lm	ll	ll	ll	lm	lm	lm	--	ll	ll	ll	lm	ll	ll	lm	ll	ll	ll
Pp07_3232790	<lmxll>		(ll,lm)	--	lm	lm	ll	lm	ll	lm	lm	ll	--	lm	lm	lm	ll	lm	ll	ll	ll	lm	ll	lm	ll	--	lm	lm	lm	ll	ll	lm	ll	ll	ll	lm	lm	lm	lm	ll	ll	ll	lm	ll	ll	lm	ll	ll	ll
Pp07_3415699	<lmxll>		(ll,lm)	lm	ll	lm	ll	lm	ll	lm	lm	ll	lm	lm	lm	lm	ll	lm	ll	ll	ll	lm	ll	lm	ll	--	lm	lm	lm	ll	ll	lm	ll	ll	ll	lm	lm	lm	lm	ll	ll	ll	lm	ll	ll	lm	ll	ll	ll
Pp07_3415726	<lmxll>		(ll,lm)	lm	ll	lm	ll	lm	ll	lm	lm	ll	lm	lm	lm	lm	ll	lm	ll	ll	ll	lm	ll	lm	ll	lm	lm	lm	lm	ll	ll	lm	ll	ll	ll	lm	lm	lm	lm	ll	ll	ll	lm	ll	ll	lm	ll	ll	ll
Pp07_3419102	<lmxll>		(ll,lm)	lm	ll	lm	ll	lm	ll	lm	lm	ll	lm	lm	lm	lm	ll	lm	ll	ll	ll	lm	ll	lm	ll	lm	lm	lm	lm	ll	ll	lm	ll	ll	ll	lm	lm	lm	lm	ll	ll	ll	lm	ll	ll	lm	--	ll	ll
Pp07_3419163	<lmxll>		(ll,lm)	lm	ll	lm	ll	lm	ll	lm	lm	ll	lm	lm	lm	lm	ll	lm	ll	ll	ll	lm	ll	lm	ll	lm	lm	lm	lm	ll	ll	lm	ll	ll	ll	lm	lm	lm	lm	ll	ll	ll	lm	ll	ll	lm	--	ll	ll
Pp07_3432097	<lmxll>		(ll,lm)	lm	ll	lm	ll	lm	ll	lm	lm	ll	lm	lm	lm	lm	ll	lm	ll	ll	ll	lm	ll	--	ll	--	lm	lm	lm	ll	ll	lm	ll	ll	ll	lm	lm	lm	lm	ll	ll	ll	lm	ll	ll	lm	ll	ll	ll
Pp07_3432205	<lmxll>		(ll,lm)	lm	ll	lm	ll	lm	ll	lm	lm	ll	lm	lm	lm	lm	ll	lm	ll	ll	ll	lm	lm	lm	ll	lm	lm	lm	lm	ll	ll	lm	ll	ll	ll	lm	lm	lm	lm	ll	ll	ll	lm	ll	ll	lm	ll	ll	ll
Pp07_3437761	<lmxll>		(ll,lm)	lm	ll	lm	ll	lm	ll	lm	lm	ll	lm	lm	lm	lm	ll	lm	ll	ll	ll	lm	ll	lm	ll	lm	lm	lm	lm	ll	ll	lm	ll	ll	ll	lm	lm	lm	lm	ll	ll	ll	lm	ll	ll	lm	ll	ll	ll
Pp07_3450164	<lmxll>		(ll,lm)	lm	ll	lm	ll	lm	ll	lm	lm	ll	lm	lm	lm	lm	ll	lm	ll	ll	ll	lm	ll	lm	ll	lm	lm	lm	lm	ll	ll	lm	ll	ll	ll	lm	lm	lm	lm	ll	ll	ll	lm	ll	--	lm	ll	ll	ll
Pp07_3450576	<lmxll>		(ll,lm)	lm	ll	lm	ll	lm	ll	lm	lm	ll	lm	lm	lm	lm	ll	lm	ll	ll	ll	--	ll	lm	ll	lm	lm	lm	lm	ll	ll	lm	ll	ll	ll	lm	lm	lm	lm	ll	ll	ll	lm	ll	ll	lm	--	ll	ll
Pp07_3460404	<lmxll>		(ll,lm)	lm	ll	lm	ll	lm	ll	lm	lm	ll	lm	lm	lm	lm	ll	lm	ll	ll	ll	lm	ll	lm	ll	lm	lm	lm	lm	ll	ll	lm	ll	ll	ll	lm	lm	lm	lm	ll	ll	ll	lm	ll	ll	lm	ll	ll	ll
Pp07_3517570	<lmxll>		(ll,lm)	lm	ll	lm	ll	lm	ll	lm	lm	ll	lm	lm	lm	lm	ll	lm	ll	ll	ll	lm	ll	lm	ll	--	lm	lm	lm	ll	ll	lm	ll	--	ll	lm	lm	lm	lm	ll	ll	ll	lm	ll	ll	lm	ll	ll	ll
Pp07_3517573	<lmxll>		(ll,lm)	lm	ll	lm	ll	lm	ll	lm	lm	ll	lm	lm	lm	lm	ll	lm	ll	ll	ll	lm	ll	lm	ll	--	lm	lm	lm	ll	ll	lm	ll	--	ll	lm	lm	lm	lm	ll	ll	ll	lm	ll	ll	lm	ll	ll	ll
Pp07_3517614	<lmxll>		(ll,lm)	lm	ll	lm	ll	lm	ll	lm	lm	ll	lm	lm	lm	lm	ll	lm	ll	ll	ll	lm	ll	--	ll	--	lm	lm	lm	ll	ll	lm	ll	--	ll	lm	lm	lm	lm	ll	ll	ll	lm	ll	ll	lm	ll	ll	ll
Pp07_3524160	<lmxll>		(ll,lm)	lm	ll	lm	ll	lm	ll	lm	lm	ll	lm	lm	lm	lm	ll	lm	ll	ll	ll	lm	ll	lm	ll	lm	lm	lm	lm	ll	ll	lm	ll	ll	ll	lm	lm	lm	lm	ll	ll	ll	lm	ll	ll	lm	ll	ll	ll
Pp07_3524181	<lmxll>		(ll,lm)	lm	ll	lm	ll	lm	ll	lm	lm	ll	lm	lm	lm	lm	ll	lm	ll	ll	ll	lm	ll	lm	ll	lm	lm	lm	lm	ll	ll	lm	ll	ll	ll	lm	lm	lm	lm	ll	ll	ll	lm	ll	ll	lm	ll	ll	ll
Pp07_3524234	<lmxll>		(ll,lm)	lm	ll	lm	ll	lm	ll	lm	lm	ll	lm	lm	lm	lm	ll	lm	ll	ll	ll	lm	ll	lm	ll	lm	lm	lm	lm	ll	ll	lm	ll	ll	ll	lm	lm	lm	lm	ll	ll	ll	lm	ll	ll	lm	ll	ll	ll
Pp07_3557799	<lmxll>		(ll,lm)	lm	ll	lm	ll	lm	ll	lm	lm	ll	lm	lm	lm	lm	ll	lm	ll	ll	ll	lm	ll	lm	ll	lm	lm	--	lm	ll	ll	lm	ll	ll	ll	lm	lm	lm	lm	ll	ll	ll	lm	ll	ll	lm	ll	ll	ll
Pp07_3557802	<lmxll>		(ll,lm)	lm	ll	lm	ll	lm	ll	lm	lm	ll	lm	lm	lm	lm	ll	lm	ll	ll	ll	lm	ll	lm	ll	lm	lm	--	lm	ll	ll	lm	ll	ll	ll	lm	lm	lm	lm	ll	ll	ll	lm	ll	ll	lm	ll	ll	ll
Pp07_3559717	<lmxll>		(ll,lm)	lm	ll	lm	ll	lm	ll	lm	lm	ll	lm	lm	lm	lm	ll	lm	ll	ll	ll	lm	ll	lm	ll	lm	lm	lm	lm	ll	ll	lm	ll	ll	ll	lm	lm	lm	lm	ll	ll	ll	lm	ll	ll	lm	ll	ll	ll
Pp07_3664186	<lmxll>		(ll,lm)	lm	ll	lm	ll	lm	ll	lm	lm	ll	lm	lm	lm	lm	ll	lm	ll	ll	ll	lm	ll	lm	ll	lm	lm	lm	lm	ll	ll	lm	ll	lm	ll	lm	lm	lm	lm	ll	ll	ll	lm	ll	ll	lm	ll	ll	ll
Pp07_3688129	<lmxll>		(ll,lm)	--	ll	lm	ll	lm	ll	lm	lm	ll	lm	lm	lm	lm	ll	lm	ll	ll	ll	lm	ll	lm	ll	lm	lm	--	lm	ll	ll	lm	ll	lm	ll	lm	lm	lm	lm	--	ll	ll	lm	ll	ll	lm	ll	ll	ll
Pp07_3818963	<nnxnp>		(nn,np)	np	nn	nn	nn	np	np	nn	nn	nn	nn	np	nn	nn	nn	np	np	nn	nn	nn	np	nn	np	nn	np	np	np	np	nn	np	np	nn	np	nn	np	np	np	nn	np	nn	np	nn	nn	nn	nn	nn	np
Pp07_3830139	<lmxll>		(ll,lm)	--	ll	lm	ll	lm	ll	lm	lm	ll	lm	--	lm	lm	ll	lm	ll	ll	ll	lm	ll	lm	ll	lm	lm	lm	lm	ll	ll	lm	ll	lm	ll	lm	lm	lm	lm	ll	ll	ll	lm	ll	ll	lm	ll	ll	ll
Pp07_3830484	<lmxll>		(ll,lm)	lm	ll	lm	ll	lm	ll	lm	lm	ll	lm	--	lm	lm	ll	lm	ll	ll	ll	lm	ll	lm	ll	lm	lm	lm	lm	ll	ll	lm	ll	lm	ll	ll	lm	lm	--	ll	ll	ll	lm	ll	ll	lm	ll	ll	ll
Pp07_3835756	<lmxll>		(ll,lm)	lm	ll	lm	ll	lm	ll	lm	lm	ll	lm	--	lm	--	ll	lm	ll	ll	ll	lm	ll	lm	ll	lm	lm	lm	lm	ll	ll	lm	ll	lm	ll	lm	lm	lm	lm	ll	ll	ll	lm	ll	ll	lm	ll	ll	ll
Pp07_3838355	<lmxll>		(ll,lm)	lm	ll	lm	ll	lm	ll	lm	lm	ll	lm	lm	lm	lm	ll	lm	ll	ll	ll	lm	ll	lm	ll	--	lm	lm	lm	ll	ll	lm	ll	lm	ll	lm	--	lm	lm	ll	ll	ll	lm	ll	ll	--	ll	ll	ll
Pp07_3840343	<lmxll>		(ll,lm)	lm	ll	lm	ll	lm	ll	lm	lm	ll	lm	lm	lm	lm	ll	lm	ll	ll	ll	lm	ll	lm	ll	--	ll	lm	lm	ll	ll	lm	ll	lm	ll	lm	lm	lm	lm	ll	ll	ll	lm	ll	ll	lm	ll	ll	ll
Pp07_3840351	<lmxll>		(ll,lm)	lm	ll	lm	ll	lm	ll	lm	lm	ll	lm	lm	lm	lm	ll	lm	ll	ll	ll	lm	ll	lm	ll	--	ll	lm	lm	ll	ll	lm	ll	lm	ll	lm	lm	lm	lm	ll	ll	ll	lm	ll	ll	lm	ll	ll	ll
Pp07_3840369	<lmxll>		(ll,lm)	lm	ll	lm	ll	lm	ll	lm	lm	ll	lm	lm	lm	lm	ll	lm	ll	ll	ll	lm	ll	lm	ll	--	ll	lm	lm	ll	ll	lm	ll	lm	ll	lm	lm	lm	lm	ll	ll	ll	lm	ll	ll	lm	ll	ll	ll
Pp07_3847415	<lmxll>		(ll,lm)	lm	ll	lm	ll	lm	ll	lm	lm	ll	lm	lm	lm	lm	ll	lm	ll	ll	ll	lm	ll	lm	ll	lm	--	lm	lm	ll	ll	lm	ll	lm	ll	lm	lm	lm	--	ll	ll	ll	lm	ll	ll	lm	ll	ll	ll
Pp07_3848279	<lmxll>		(ll,lm)	lm	ll	lm	ll	lm	ll	lm	lm	ll	lm	lm	lm	lm	ll	lm	ll	ll	ll	lm	ll	lm	ll	lm	lm	lm	--	ll	ll	lm	ll	lm	ll	lm	lm	lm	lm	ll	ll	ll	lm	ll	ll	lm	ll	ll	ll
Pp07_3848543	<lmxll>		(ll,lm)	--	ll	lm	ll	lm	ll	lm	lm	ll	lm	lm	lm	lm	ll	lm	ll	ll	ll	lm	ll	lm	ll	lm	lm	--	--	ll	ll	lm	ll	lm	ll	lm	lm	lm	lm	ll	ll	ll	lm	ll	ll	lm	ll	ll	ll
Pp07_3848567	<lmxll>		(ll,lm)	--	ll	--	ll	lm	ll	lm	lm	ll	lm	lm	lm	lm	ll	lm	ll	ll	ll	lm	ll	lm	ll	--	lm	--	--	ll	ll	lm	ll	lm	ll	lm	lm	lm	lm	ll	ll	ll	lm	ll	ll	lm	ll	ll	ll
Pp07_3852645	<lmxll>		(ll,lm)	lm	ll	lm	ll	lm	ll	lm	lm	ll	lm	lm	lm	lm	ll	lm	ll	ll	ll	lm	ll	lm	ll	--	--	--	lm	ll	ll	lm	ll	lm	ll	lm	lm	lm	lm	ll	ll	ll	lm	ll	ll	lm	ll	ll	ll
Pp07_3885286	<lmxll>		(ll,lm)	lm	ll	lm	ll	lm	ll	--	lm	ll	lm	lm	--	lm	ll	lm	ll	ll	ll	lm	ll	lm	ll	lm	lm	lm	lm	ll	ll	lm	ll	lm	ll	--	lm	lm	lm	ll	ll	ll	--	ll	ll	lm	ll	ll	ll
Pp07_3887019	<lmxll>		(ll,lm)	lm	ll	lm	ll	lm	ll	lm	lm	ll	lm	lm	lm	--	ll	lm	ll	ll	ll	lm	ll	lm	ll	lm	lm	--	lm	ll	ll	lm	ll	--	ll	lm	lm	lm	--	ll	ll	ll	lm	ll	ll	lm	ll	ll	ll
Pp07_3887111	<lmxll>		(ll,lm)	lm	ll	lm	ll	lm	ll	lm	lm	ll	lm	lm	lm	--	ll	lm	ll	ll	ll	lm	ll	lm	ll	lm	lm	--	lm	ll	ll	lm	ll	--	ll	lm	lm	lm	--	ll	ll	ll	lm	ll	ll	lm	ll	ll	ll
Pp07_3887252	<lmxll>		(ll,lm)	lm	ll	lm	ll	lm	ll	--	lm	ll	lm	lm	lm	lm	ll	lm	ll	ll	ll	lm	ll	lm	ll	lm	lm	lm	lm	ll	ll	lm	ll	lm	ll	lm	lm	lm	lm	ll	ll	ll	lm	ll	ll	lm	ll	ll	ll
Pp07_3889292	<lmxll>		(ll,lm)	lm	ll	lm	ll	lm	ll	lm	lm	ll	lm	lm	lm	lm	ll	lm	ll	ll	ll	lm	ll	lm	ll	lm	lm	--	lm	ll	ll	lm	ll	lm	ll	lm	lm	lm	lm	ll	ll	ll	lm	ll	ll	lm	ll	ll	ll
Pp07_3898784	<lmxll>		(ll,lm)	lm	ll	ll	ll	lm	ll	ll	lm	ll	lm	ll	lm	lm	ll	lm	ll	ll	ll	lm	ll	lm	ll	lm	lm	lm	lm	ll	ll	lm	ll	lm	ll	lm	lm	lm	lm	ll	ll	ll	lm	ll	ll	lm	ll	ll	ll
Pp07_3898796	<lmxll>		(ll,lm)	lm	ll	lm	ll	lm	ll	ll	lm	ll	lm	ll	lm	lm	ll	lm	ll	ll	ll	lm	ll	lm	ll	lm	lm	lm	lm	ll	ll	lm	ll	lm	ll	lm	lm	lm	lm	ll	ll	ll	lm	ll	ll	lm	ll	ll	ll
Pp07_3898809	<lmxll>		(ll,lm)	lm	ll	lm	ll	lm	ll	ll	lm	ll	lm	ll	lm	lm	ll	lm	ll	ll	ll	lm	ll	lm	ll	lm	lm	lm	lm	ll	ll	lm	ll	lm	ll	lm	lm	lm	lm	ll	ll	ll	lm	ll	ll	lm	ll	ll	ll
Pp07_3906616	<lmxll>		(ll,lm)	lm	ll	lm	ll	lm	ll	lm	lm	ll	lm	lm	lm	lm	ll	lm	ll	ll	ll	lm	ll	lm	ll	lm	lm	lm	lm	ll	ll	lm	ll	lm	ll	lm	lm	lm	lm	ll	ll	ll	lm	ll	ll	lm	ll	ll	ll
Pp07_3917037	<lmxll>		(ll,lm)	lm	ll	lm	ll	lm	ll	lm	lm	ll	lm	lm	lm	lm	ll	lm	ll	ll	ll	lm	ll	lm	ll	--	lm	lm	ll	ll	ll	lm	ll	lm	ll	lm	lm	--	lm	ll	ll	ll	lm	ll	ll	lm	ll	ll	ll
Pp07_3917148	<lmxll>		(ll,lm)	lm	ll	lm	ll	lm	ll	lm	lm	ll	lm	lm	lm	lm	ll	lm	ll	ll	ll	lm	ll	lm	ll	--	lm	lm	--	ll	ll	lm	ll	lm	ll	lm	lm	--	lm	ll	ll	ll	lm	ll	ll	lm	ll	ll	ll
Pp07_3922983	<lmxll>		(ll,lm)	lm	ll	ll	ll	lm	ll	lm	lm	ll	ll	lm	lm	lm	ll	lm	ll	ll	ll	lm	ll	lm	ll	lm	lm	lm	lm	ll	ll	lm	ll	lm	ll	lm	lm	lm	lm	ll	ll	ll	lm	ll	ll	lm	ll	ll	ll
Pp07_3932908	<lmxll>		(ll,lm)	lm	ll	lm	ll	lm	ll	lm	lm	ll	lm	lm	lm	lm	ll	--	ll	ll	ll	lm	ll	lm	ll	lm	lm	lm	lm	ll	ll	lm	ll	lm	ll	lm	lm	lm	lm	ll	ll	ll	lm	ll	ll	lm	ll	ll	ll
Pp07_3950478	<lmxll>		(ll,lm)	lm	ll	lm	ll	lm	ll	lm	lm	ll	lm	lm	lm	lm	ll	lm	ll	ll	ll	lm	ll	lm	ll	lm	lm	lm	lm	ll	ll	lm	ll	lm	ll	lm	lm	--	lm	ll	ll	ll	lm	ll	ll	lm	ll	ll	ll
Pp07_3971229	<lmxll>		(ll,lm)	lm	ll	lm	ll	lm	ll	lm	--	ll	lm	--	lm	lm	ll	lm	ll	--	ll	lm	ll	lm	ll	lm	ll	lm	lm	ll	ll	lm	ll	lm	ll	lm	lm	lm	lm	ll	ll	ll	lm	ll	ll	lm	ll	ll	ll
Pp07_3971267	<lmxll>		(ll,lm)	lm	ll	lm	ll	lm	ll	lm	--	ll	lm	--	lm	lm	ll	lm	ll	--	ll	lm	ll	lm	ll	lm	ll	lm	lm	ll	ll	lm	ll	lm	ll	lm	lm	lm	lm	ll	ll	ll	lm	ll	ll	lm	ll	ll	ll
Pp07_3971450	<lmxll>		(ll,lm)	lm	ll	lm	ll	lm	ll	lm	lm	ll	lm	lm	lm	lm	ll	lm	ll	ll	ll	lm	ll	lm	ll	lm	lm	lm	lm	ll	ll	lm	ll	lm	ll	lm	lm	lm	lm	ll	ll	ll	lm	ll	ll	lm	ll	ll	ll
Pp07_3971646	<lmxll>		(ll,lm)	lm	ll	lm	ll	lm	ll	lm	lm	ll	lm	lm	lm	lm	ll	lm	ll	ll	ll	lm	ll	lm	ll	lm	lm	lm	lm	ll	ll	lm	ll	lm	ll	lm	lm	lm	lm	ll	ll	ll	lm	ll	ll	lm	ll	ll	ll
Pp07_4083253	<lmxll>		(ll,lm)	lm	ll	lm	ll	lm	ll	lm	lm	ll	lm	lm	lm	lm	ll	lm	ll	ll	ll	lm	ll	lm	ll	ll	ll	lm	lm	ll	ll	lm	ll	lm	ll	lm	lm	lm	lm	ll	ll	ll	lm	ll	ll	lm	ll	ll	ll
Pp07_4108845	<lmxll>		(ll,lm)	lm	ll	lm	ll	lm	ll	lm	lm	ll	lm	lm	lm	lm	ll	lm	ll	ll	ll	lm	ll	lm	ll	lm	lm	lm	lm	ll	ll	lm	ll	lm	ll	lm	lm	lm	--	ll	ll	ll	lm	ll	ll	lm	ll	ll	ll
Pp07_4112992	<lmxll>		(ll,lm)	lm	ll	lm	ll	lm	ll	lm	lm	ll	lm	--	lm	lm	ll	lm	ll	ll	ll	lm	ll	lm	ll	lm	lm	lm	lm	ll	ll	lm	ll	lm	ll	lm	lm	lm	lm	ll	ll	ll	ll	ll	ll	lm	ll	ll	ll
Pp07_4115750	<lmxll>		(ll,lm)	lm	ll	lm	ll	lm	ll	lm	lm	ll	lm	lm	lm	lm	ll	lm	ll	ll	ll	lm	ll	lm	ll	lm	lm	lm	lm	ll	ll	lm	ll	lm	ll	lm	lm	lm	--	ll	ll	ll	lm	ll	ll	lm	ll	ll	ll
Pp07_4128599	<lmxll>		(ll,lm)	lm	ll	lm	ll	lm	ll	ll	lm	ll	lm	lm	lm	lm	ll	lm	ll	ll	ll	lm	ll	lm	ll	lm	lm	lm	lm	ll	ll	lm	ll	lm	ll	lm	lm	ll	--	ll	ll	ll	lm	ll	ll	lm	ll	ll	ll
Pp07_4133264	<lmxll>		(ll,lm)	ll	ll	lm	ll	lm	ll	lm	lm	ll	lm	lm	--	lm	ll	lm	ll	ll	ll	lm	ll	--	ll	lm	lm	lm	lm	ll	ll	lm	ll	lm	ll	lm	lm	ll	--	ll	ll	ll	lm	ll	ll	lm	ll	ll	ll
Pp07_4133805	<lmxll>		(ll,lm)	lm	ll	lm	ll	lm	ll	lm	lm	ll	lm	--	lm	--	ll	lm	ll	ll	ll	lm	ll	lm	ll	lm	lm	lm	lm	ll	ll	lm	ll	lm	ll	lm	lm	lm	lm	ll	ll	ll	lm	ll	ll	lm	ll	ll	ll
Pp07_4146498	<lmxll>		(ll,lm)	lm	ll	lm	ll	lm	ll	lm	lm	ll	lm	ll	lm	lm	ll	lm	ll	ll	ll	lm	ll	lm	ll	lm	lm	lm	lm	ll	ll	lm	ll	lm	ll	lm	lm	lm	lm	ll	ll	ll	lm	ll	ll	lm	ll	ll	ll
Pp07_4146681	<lmxll>		(ll,lm)	lm	ll	lm	ll	lm	ll	lm	lm	ll	lm	lm	lm	lm	ll	lm	ll	ll	ll	lm	ll	lm	ll	lm	lm	lm	lm	ll	ll	lm	ll	lm	ll	lm	lm	lm	lm	ll	ll	ll	lm	ll	ll	lm	ll	ll	ll
Pp07_4147059	<lmxll>		(ll,lm)	lm	ll	lm	ll	lm	ll	lm	--	ll	lm	lm	lm	lm	ll	lm	ll	ll	ll	--	ll	lm	ll	--	ll	--	lm	ll	ll	lm	ll	lm	ll	lm	lm	ll	lm	ll	ll	ll	lm	ll	ll	lm	ll	ll	ll
Pp07_4153126	<lmxll>		(ll,lm)	lm	ll	lm	ll	lm	ll	lm	lm	ll	lm	lm	lm	lm	ll	lm	ll	ll	ll	lm	ll	lm	ll	--	lm	lm	--	ll	ll	--	ll	lm	ll	lm	lm	lm	lm	ll	ll	ll	lm	ll	ll	lm	ll	ll	ll
Pp07_4157416	<lmxll>		(ll,lm)	lm	ll	lm	ll	lm	ll	--	lm	ll	lm	lm	lm	lm	ll	lm	ll	ll	ll	lm	ll	lm	ll	--	--	lm	ll	ll	ll	lm	ll	lm	ll	lm	lm	lm	lm	ll	ll	ll	lm	ll	ll	lm	ll	ll	ll
Pp07_4157450	<lmxll>		(ll,lm)	lm	ll	lm	ll	lm	ll	--	lm	ll	lm	lm	lm	lm	ll	lm	ll	ll	ll	lm	ll	lm	ll	--	--	lm	ll	ll	ll	lm	ll	lm	ll	lm	lm	lm	lm	ll	ll	ll	lm	ll	ll	lm	ll	ll	ll
Pp07_4157451	<lmxll>		(ll,lm)	lm	ll	lm	ll	lm	ll	--	lm	ll	lm	lm	lm	lm	ll	lm	ll	ll	ll	lm	ll	lm	ll	--	--	lm	ll	ll	ll	lm	ll	lm	ll	lm	lm	lm	lm	ll	ll	ll	lm	ll	ll	lm	ll	ll	ll
Pp07_4159425	<lmxll>		(ll,lm)	lm	ll	lm	ll	lm	ll	lm	ll	ll	lm	lm	lm	--	--	lm	ll	ll	ll	--	ll	lm	ll	lm	lm	lm	lm	ll	ll	lm	ll	lm	ll	lm	lm	lm	lm	ll	ll	ll	--	ll	ll	lm	ll	ll	ll
Pp07_4159460	<lmxll>		(ll,lm)	lm	ll	lm	ll	lm	ll	lm	lm	ll	lm	lm	lm	lm	--	lm	ll	ll	ll	lm	ll	lm	ll	lm	lm	lm	lm	ll	ll	lm	ll	lm	ll	lm	lm	lm	ll	ll	ll	ll	lm	ll	ll	lm	ll	ll	ll
Pp07_4161431	<lmxll>		(ll,lm)	lm	ll	--	ll	lm	ll	lm	lm	ll	lm	lm	lm	lm	ll	lm	ll	ll	ll	lm	ll	lm	ll	--	lm	--	lm	ll	ll	lm	lm	lm	ll	ll	lm	lm	lm	ll	ll	ll	lm	ll	ll	lm	ll	ll	ll
Pp07_4161438	<lmxll>		(ll,lm)	lm	ll	--	ll	lm	ll	lm	lm	ll	lm	lm	lm	lm	ll	lm	ll	ll	ll	lm	ll	lm	ll	--	lm	--	lm	ll	ll	lm	ll	lm	ll	ll	lm	lm	lm	ll	ll	ll	lm	ll	ll	lm	ll	ll	ll
Pp07_4161556	<lmxll>		(ll,lm)	lm	ll	--	ll	lm	ll	lm	lm	ll	lm	lm	lm	lm	ll	lm	ll	ll	ll	lm	ll	lm	ll	--	lm	--	lm	ll	ll	lm	ll	lm	ll	--	lm	lm	lm	ll	ll	ll	lm	ll	ll	lm	ll	ll	ll
Pp07_4167075	<lmxll>		(ll,lm)	ll	ll	lm	ll	lm	ll	lm	lm	ll	lm	lm	lm	lm	ll	lm	ll	ll	ll	lm	ll	lm	ll	lm	lm	lm	lm	ll	ll	lm	ll	lm	ll	lm	--	lm	lm	ll	ll	ll	--	ll	ll	lm	ll	ll	ll
Pp07_4178768	<lmxll>		(ll,lm)	ll	lm	lm	lm	ll	lm	ll	ll	lm	ll	ll	lm	ll	ll	ll	lm	lm	ll	lm	ll	ll	lm	ll	ll	ll	ll	ll	lm	ll	ll	ll	ll	ll	ll	ll	ll	lm	lm	ll	lm	lm	ll	ll	lm	ll	ll
Pp07_4178876	<lmxll>		(ll,lm)	lm	ll	lm	ll	lm	ll	lm	lm	ll	ll	lm	lm	lm	ll	lm	ll	ll	ll	lm	ll	ll	ll	lm	lm	lm	lm	ll	ll	ll	ll	ll	ll	lm	lm	lm	ll	ll	ll	ll	lm	ll	ll	lm	ll	ll	ll
Pp07_4185945	<lmxll>		(ll,lm)	lm	ll	lm	ll	lm	ll	lm	lm	ll	lm	lm	lm	lm	ll	lm	ll	ll	ll	lm	ll	lm	ll	ll	lm	--	lm	ll	ll	lm	ll	lm	ll	lm	lm	lm	lm	ll	ll	ll	ll	ll	ll	lm	ll	ll	ll
Pp07_4194431	<lmxll>		(ll,lm)	lm	ll	--	ll	lm	ll	lm	lm	ll	lm	lm	lm	lm	ll	lm	ll	ll	ll	lm	ll	--	ll	lm	lm	lm	lm	ll	ll	lm	ll	lm	ll	lm	lm	lm	--	ll	ll	ll	lm	ll	ll	lm	ll	ll	ll
Pp07_4209613	<lmxll>		(ll,lm)	lm	ll	lm	ll	--	ll	lm	lm	ll	lm	lm	lm	lm	ll	lm	ll	ll	ll	lm	ll	lm	ll	lm	lm	lm	lm	ll	ll	lm	ll	lm	ll	lm	lm	lm	lm	ll	ll	ll	lm	ll	ll	lm	ll	ll	ll
Pp07_4213386	<lmxll>		(ll,lm)	lm	ll	lm	ll	lm	ll	lm	lm	ll	lm	lm	lm	lm	ll	lm	ll	ll	ll	lm	ll	lm	ll	lm	lm	lm	lm	ll	ll	lm	ll	lm	ll	lm	lm	lm	lm	ll	ll	ll	lm	ll	ll	lm	ll	ll	ll
Pp07_4213585	<lmxll>		(ll,lm)	lm	ll	lm	ll	lm	ll	lm	lm	ll	lm	lm	lm	lm	ll	lm	ll	ll	ll	lm	ll	lm	ll	--	lm	lm	lm	ll	ll	lm	ll	lm	ll	lm	lm	lm	lm	ll	ll	ll	lm	ll	ll	lm	ll	ll	ll
Pp07_4219937	<lmxll>		(ll,lm)	lm	ll	--	ll	lm	ll	lm	lm	ll	lm	lm	lm	lm	ll	lm	ll	ll	ll	lm	ll	lm	ll	--	lm	lm	lm	ll	ll	lm	ll	lm	ll	lm	lm	lm	lm	ll	ll	ll	lm	ll	ll	lm	ll	ll	ll
Pp07_4238047	<lmxll>		(ll,lm)	--	ll	lm	ll	ll	ll	ll	lm	ll	lm	lm	lm	lm	ll	lm	ll	ll	ll	lm	ll	lm	ll	lm	lm	lm	lm	ll	ll	lm	ll	lm	ll	lm	lm	ll	lm	--	ll	ll	lm	ll	ll	--	ll	ll	ll
Pp07_4243069	<lmxll>		(ll,lm)	lm	ll	ll	ll	lm	ll	lm	lm	ll	lm	lm	lm	lm	ll	lm	ll	ll	ll	lm	ll	lm	ll	lm	lm	ll	lm	ll	ll	lm	ll	lm	ll	lm	lm	lm	lm	ll	ll	ll	lm	ll	ll	lm	ll	ll	ll
Pp07_4243959	<lmxll>		(ll,lm)	lm	ll	ll	ll	lm	ll	lm	lm	ll	lm	lm	lm	lm	ll	lm	ll	ll	ll	--	ll	lm	ll	--	--	--	lm	ll	ll	lm	ll	lm	ll	--	lm	lm	lm	ll	ll	ll	lm	ll	ll	lm	ll	ll	ll
Pp07_4245361	<lmxll>		(ll,lm)	lm	ll	lm	ll	lm	ll	lm	lm	ll	lm	lm	lm	lm	ll	ll	ll	ll	ll	lm	ll	--	ll	--	lm	--	lm	ll	ll	lm	ll	lm	ll	lm	lm	lm	lm	ll	ll	ll	lm	ll	ll	lm	ll	ll	ll
Pp07_4281838	<lmxll>		(ll,lm)	lm	ll	lm	ll	--	ll	lm	lm	ll	lm	lm	lm	lm	ll	lm	ll	ll	ll	lm	ll	lm	ll	lm	--	lm	lm	ll	ll	--	ll	lm	ll	lm	lm	lm	lm	ll	ll	ll	lm	ll	ll	lm	ll	ll	ll
Pp07_4313495	<lmxll>		(ll,lm)	lm	ll	lm	ll	lm	ll	lm	lm	ll	lm	lm	lm	lm	ll	lm	ll	ll	ll	lm	ll	lm	ll	--	lm	lm	lm	ll	ll	lm	ll	lm	ll	lm	lm	lm	lm	ll	ll	ll	lm	ll	ll	lm	ll	ll	ll
Pp07_4316819	<lmxll>		(ll,lm)	lm	ll	lm	ll	lm	ll	--	lm	ll	lm	lm	lm	lm	ll	lm	ll	ll	ll	lm	ll	lm	ll	lm	lm	--	lm	ll	ll	lm	ll	--	ll	ll	lm	--	ll	ll	ll	ll	lm	ll	ll	lm	ll	ll	ll
Pp07_4320922	<lmxll>		(ll,lm)	--	ll	lm	ll	lm	ll	lm	lm	ll	lm	lm	lm	lm	ll	lm	ll	ll	ll	lm	ll	lm	ll	lm	--	--	--	ll	ll	lm	ll	lm	ll	lm	lm	lm	lm	ll	ll	ll	lm	ll	ll	lm	ll	ll	ll
Pp07_4327589	<lmxll>		(ll,lm)	lm	ll	lm	ll	lm	ll	lm	lm	ll	lm	--	lm	lm	ll	lm	ll	ll	ll	lm	ll	lm	ll	--	lm	lm	lm	ll	ll	lm	ll	lm	ll	lm	lm	lm	lm	ll	ll	ll	lm	ll	ll	lm	ll	ll	ll
Pp07_4327821	<lmxll>		(ll,lm)	lm	ll	lm	ll	lm	ll	lm	lm	ll	lm	lm	lm	lm	ll	lm	ll	ll	ll	lm	ll	lm	ll	lm	lm	lm	lm	ll	ll	lm	ll	lm	ll	lm	lm	lm	lm	ll	ll	ll	lm	ll	ll	lm	ll	ll	ll
Pp07_4384869	<lmxll>		(ll,lm)	--	ll	lm	ll	lm	ll	lm	lm	ll	lm	lm	lm	lm	ll	lm	ll	ll	ll	lm	ll	lm	ll	--	lm	lm	lm	ll	--	lm	ll	lm	ll	lm	lm	lm	lm	ll	ll	ll	lm	ll	ll	lm	ll	ll	ll
Pp07_4415296	<lmxll>		(ll,lm)	lm	ll	lm	ll	lm	ll	lm	--	ll	lm	lm	lm	lm	ll	lm	ll	ll	ll	lm	ll	lm	ll	lm	lm	lm	lm	ll	ll	lm	ll	lm	ll	lm	lm	lm	lm	ll	ll	ll	lm	ll	ll	lm	ll	ll	ll
Pp07_4485898	<nnxnp>		(nn,np)	nn	nn	np	nn	np	nn	np	nn	np	np	np	np	np	nn	np	nn	nn	np	np	np	np	nn	np	nn	np	nn	np	nn	np	np	np	nn	np	np	np	nn	np	nn	nn	np	nn	nn	np	np	np	nn
Pp07_5015288	<lmxll>		(ll,lm)	lm	ll	lm	ll	lm	ll	lm	lm	ll	lm	lm	lm	lm	ll	lm	ll	ll	ll	lm	ll	--	ll	lm	lm	lm	lm	ll	ll	lm	ll	lm	ll	lm	lm	lm	lm	ll	ll	ll	lm	ll	ll	lm	ll	ll	ll
Pp07_5043657	<lmxll>		(ll,lm)	lm	ll	lm	ll	lm	ll	lm	lm	ll	lm	lm	lm	lm	ll	lm	ll	ll	ll	lm	ll	lm	ll	lm	lm	lm	lm	ll	ll	lm	ll	lm	ll	lm	lm	lm	lm	ll	ll	ll	lm	ll	ll	lm	ll	ll	ll
Pp07_5043684	<lmxll>		(ll,lm)	lm	ll	lm	ll	lm	ll	lm	lm	ll	lm	--	lm	lm	ll	lm	ll	ll	ll	lm	ll	lm	ll	lm	lm	lm	lm	ll	ll	lm	ll	lm	ll	lm	lm	lm	lm	ll	ll	ll	lm	ll	ll	lm	ll	ll	ll
Pp07_5043701	<lmxll>		(ll,lm)	lm	ll	lm	ll	lm	ll	lm	lm	ll	lm	--	lm	lm	ll	lm	ll	ll	ll	lm	ll	lm	ll	lm	lm	lm	lm	ll	ll	lm	ll	lm	ll	lm	lm	lm	lm	ll	ll	ll	lm	ll	ll	lm	ll	ll	ll
Pp07_5043725	<lmxll>		(ll,lm)	lm	ll	lm	ll	lm	ll	lm	lm	ll	lm	--	lm	lm	ll	lm	ll	ll	ll	lm	ll	lm	ll	lm	lm	lm	lm	ll	ll	lm	ll	lm	ll	lm	lm	lm	lm	ll	ll	ll	lm	ll	ll	lm	ll	ll	ll
Pp07_5052581	<lmxll>		(ll,lm)	lm	ll	lm	ll	lm	ll	lm	lm	ll	lm	lm	lm	--	ll	lm	ll	ll	ll	lm	ll	lm	ll	lm	lm	lm	lm	ll	ll	lm	ll	lm	ll	lm	lm	lm	lm	ll	ll	ll	lm	ll	ll	lm	ll	ll	ll
Pp07_5052675	<lmxll>		(ll,lm)	lm	ll	lm	ll	lm	ll	lm	lm	ll	lm	--	lm	--	ll	lm	ll	ll	ll	lm	ll	lm	ll	lm	lm	lm	lm	ll	ll	lm	ll	lm	ll	lm	--	--	lm	--	ll	ll	lm	ll	ll	lm	ll	ll	ll
Pp07_5074296	<lmxll>		(ll,lm)	lm	ll	lm	ll	lm	ll	lm	lm	ll	lm	lm	lm	lm	ll	lm	ll	ll	ll	lm	ll	lm	ll	lm	lm	lm	lm	ll	ll	lm	ll	lm	ll	lm	lm	lm	lm	ll	ll	ll	lm	ll	ll	lm	ll	ll	ll
Pp07_5074309	<lmxll>		(ll,lm)	lm	ll	lm	ll	lm	ll	lm	lm	ll	lm	--	lm	lm	ll	lm	ll	--	ll	lm	ll	lm	ll	--	lm	lm	lm	ll	ll	lm	ll	lm	ll	lm	lm	lm	lm	ll	ll	ll	lm	ll	ll	--	ll	ll	ll
Pp07_5095753	<lmxll>		(ll,lm)	lm	ll	lm	ll	lm	ll	lm	lm	ll	lm	lm	lm	lm	ll	lm	ll	ll	ll	lm	ll	lm	ll	--	lm	lm	lm	ll	ll	lm	ll	lm	ll	lm	lm	lm	lm	ll	ll	ll	lm	ll	ll	lm	ll	ll	ll
Pp07_5095758	<lmxll>		(ll,lm)	lm	ll	lm	ll	lm	ll	lm	lm	ll	lm	lm	lm	lm	ll	lm	ll	ll	ll	lm	ll	lm	ll	--	lm	lm	lm	ll	ll	lm	ll	lm	ll	lm	lm	lm	lm	ll	ll	ll	lm	ll	ll	lm	ll	ll	ll
Pp07_5096112	<lmxll>		(ll,lm)	lm	ll	lm	ll	--	ll	lm	lm	ll	lm	--	lm	lm	ll	lm	ll	ll	ll	lm	ll	lm	ll	lm	lm	lm	lm	ll	ll	lm	ll	lm	ll	lm	lm	lm	--	ll	ll	ll	lm	ll	ll	lm	ll	ll	ll
Pp07_5099215	<lmxll>		(ll,lm)	lm	ll	lm	ll	lm	ll	lm	lm	ll	lm	--	lm	lm	ll	lm	ll	ll	ll	lm	ll	lm	ll	--	lm	--	lm	ll	ll	lm	ll	lm	ll	--	lm	lm	lm	ll	ll	ll	lm	ll	ll	lm	ll	ll	ll
Pp07_5099429	<lmxll>		(ll,lm)	lm	ll	lm	ll	lm	ll	lm	lm	ll	lm	lm	lm	lm	ll	lm	ll	ll	ll	lm	--	lm	ll	--	lm	--	lm	ll	ll	lm	ll	lm	ll	lm	lm	lm	lm	ll	ll	ll	lm	ll	ll	lm	ll	ll	ll
Pp07_5100447	<lmxll>		(ll,lm)	lm	ll	lm	ll	lm	ll	lm	lm	ll	lm	lm	lm	lm	ll	lm	ll	ll	ll	lm	ll	lm	ll	lm	lm	--	lm	ll	ll	lm	ll	lm	ll	lm	lm	lm	--	ll	ll	ll	lm	ll	ll	lm	ll	ll	ll
Pp07_5100513	<lmxll>		(ll,lm)	lm	ll	lm	ll	lm	ll	lm	lm	ll	lm	--	lm	lm	ll	lm	ll	ll	ll	lm	ll	lm	ll	lm	lm	--	lm	ll	ll	lm	ll	lm	ll	lm	lm	lm	--	ll	ll	ll	lm	ll	ll	lm	ll	ll	ll
Pp07_5104336	<lmxll>		(ll,lm)	lm	ll	lm	ll	lm	ll	lm	lm	ll	lm	lm	lm	lm	ll	lm	ll	ll	ll	--	ll	lm	ll	lm	lm	lm	--	ll	ll	lm	ll	lm	ll	--	lm	lm	--	ll	ll	ll	lm	ll	ll	lm	ll	ll	ll
Pp07_5112214	<lmxll>		(ll,lm)	lm	ll	lm	ll	lm	ll	lm	lm	ll	lm	--	lm	lm	ll	lm	ll	ll	ll	lm	ll	lm	ll	lm	lm	lm	lm	ll	ll	lm	ll	lm	ll	lm	lm	lm	lm	ll	ll	ll	lm	ll	ll	lm	ll	ll	ll
Pp07_5116501	<lmxll>		(ll,lm)	lm	ll	lm	ll	lm	ll	lm	lm	ll	lm	lm	lm	lm	ll	lm	ll	ll	ll	lm	ll	lm	ll	lm	lm	lm	lm	ll	ll	lm	ll	lm	ll	lm	lm	lm	lm	ll	ll	ll	lm	ll	ll	lm	ll	ll	ll
Pp07_5149527	<lmxll>		(ll,lm)	--	ll	--	ll	lm	ll	lm	lm	ll	lm	lm	lm	lm	ll	lm	ll	ll	ll	lm	ll	lm	ll	--	lm	lm	lm	ll	ll	lm	ll	lm	ll	lm	lm	lm	lm	ll	ll	ll	lm	ll	ll	lm	ll	ll	ll
Pp07_5149563	<lmxll>		(ll,lm)	--	ll	--	ll	lm	ll	lm	lm	ll	lm	lm	lm	lm	ll	lm	ll	ll	ll	lm	ll	lm	ll	--	lm	lm	lm	ll	ll	lm	ll	lm	ll	lm	lm	lm	lm	ll	ll	ll	lm	ll	ll	lm	ll	--	ll
Pp07_5149749	<lmxll>		(ll,lm)	lm	ll	lm	--	lm	ll	lm	lm	ll	lm	lm	lm	--	ll	lm	ll	ll	ll	--	--	lm	ll	--	lm	lm	--	ll	--	lm	ll	lm	--	lm	lm	lm	lm	ll	ll	ll	lm	ll	ll	lm	ll	ll	ll
Pp07_5154558	<lmxll>		(ll,lm)	lm	ll	lm	ll	lm	ll	lm	lm	ll	lm	lm	lm	lm	ll	lm	ll	ll	ll	lm	--	lm	ll	lm	lm	lm	lm	ll	ll	lm	ll	lm	ll	lm	lm	--	lm	ll	ll	ll	lm	ll	ll	lm	--	ll	ll
Pp07_5154618	<lmxll>		(ll,lm)	lm	ll	lm	ll	lm	ll	lm	lm	ll	lm	lm	lm	lm	ll	lm	ll	ll	ll	lm	--	lm	ll	lm	lm	lm	lm	ll	ll	lm	ll	lm	ll	lm	lm	--	lm	ll	ll	ll	lm	ll	ll	lm	--	ll	ll
Pp07_5177920	<lmxll>		(ll,lm)	--	ll	lm	ll	lm	ll	lm	lm	ll	lm	lm	lm	--	ll	lm	ll	ll	ll	lm	ll	lm	ll	--	lm	lm	lm	ll	ll	lm	ll	lm	ll	--	lm	lm	--	ll	ll	ll	lm	ll	ll	lm	ll	ll	ll
Pp07_5178066	<lmxll>		(ll,lm)	--	ll	lm	ll	lm	ll	lm	lm	ll	lm	--	--	lm	ll	lm	ll	ll	ll	lm	ll	lm	ll	ll	lm	--	lm	ll	ll	lm	ll	lm	ll	lm	lm	lm	--	ll	ll	ll	lm	ll	ll	lm	ll	ll	ll
Pp07_5189969	<lmxll>		(ll,lm)	lm	ll	lm	ll	lm	ll	lm	lm	ll	lm	lm	lm	lm	ll	lm	ll	ll	ll	lm	ll	lm	ll	lm	lm	lm	lm	ll	ll	lm	ll	lm	ll	lm	lm	lm	lm	ll	ll	ll	lm	ll	ll	lm	ll	ll	ll
Pp07_5189982	<lmxll>		(ll,lm)	lm	ll	lm	ll	lm	ll	lm	lm	ll	lm	lm	lm	lm	ll	lm	ll	ll	ll	lm	ll	lm	ll	lm	lm	lm	lm	ll	ll	lm	ll	lm	ll	lm	lm	lm	lm	ll	ll	ll	lm	ll	ll	lm	ll	ll	ll
Pp07_5190029	<lmxll>		(ll,lm)	lm	ll	lm	ll	lm	ll	lm	lm	ll	lm	lm	lm	lm	ll	lm	ll	ll	ll	lm	ll	lm	ll	lm	lm	lm	lm	ll	ll	lm	ll	lm	ll	lm	lm	lm	lm	ll	ll	ll	lm	ll	ll	lm	ll	ll	ll
Pp07_5190076	<lmxll>		(ll,lm)	lm	ll	lm	ll	lm	ll	lm	lm	ll	lm	--	lm	lm	ll	lm	ll	ll	ll	lm	ll	lm	ll	--	lm	lm	lm	ll	ll	lm	ll	--	ll	lm	lm	lm	--	ll	ll	--	lm	ll	ll	lm	ll	ll	ll
Pp07_5223428	<lmxll>		(ll,lm)	lm	ll	lm	ll	lm	ll	lm	lm	ll	lm	lm	lm	lm	ll	lm	ll	ll	ll	lm	ll	lm	ll	lm	lm	lm	--	ll	ll	lm	ll	lm	ll	lm	lm	lm	lm	ll	ll	ll	lm	ll	ll	lm	ll	ll	ll
Pp07_5251672	<lmxll>		(ll,lm)	lm	ll	lm	ll	lm	ll	lm	lm	ll	--	--	--	lm	ll	lm	ll	ll	ll	lm	ll	lm	ll	--	ll	lm	lm	ll	ll	lm	ll	lm	ll	lm	lm	lm	lm	ll	ll	ll	lm	ll	ll	lm	ll	ll	ll
Pp07_5255310	<lmxll>		(ll,lm)	lm	ll	lm	ll	lm	ll	lm	lm	ll	lm	lm	lm	--	ll	lm	ll	ll	ll	--	ll	lm	ll	--	--	lm	lm	ll	ll	lm	ll	lm	ll	lm	--	lm	lm	ll	ll	ll	lm	ll	ll	lm	ll	ll	ll
Pp07_5255931	<lmxll>		(ll,lm)	lm	ll	lm	ll	lm	ll	lm	lm	ll	lm	lm	lm	lm	ll	lm	ll	ll	ll	lm	ll	lm	ll	--	lm	lm	--	ll	ll	lm	ll	lm	ll	lm	lm	--	lm	ll	ll	ll	lm	ll	ll	lm	ll	ll	ll
Pp07_5272707	<lmxll>		(ll,lm)	lm	ll	lm	ll	lm	ll	lm	lm	ll	--	lm	--	lm	ll	ll	ll	ll	ll	lm	ll	lm	ll	lm	lm	lm	lm	ll	ll	lm	ll	lm	ll	lm	lm	--	lm	ll	ll	ll	lm	ll	ll	lm	ll	ll	ll
Pp07_5272717	<lmxll>		(ll,lm)	lm	ll	lm	ll	lm	ll	lm	lm	ll	--	lm	--	lm	ll	ll	ll	ll	ll	lm	ll	lm	ll	lm	lm	lm	lm	ll	ll	lm	ll	lm	ll	lm	ll	--	lm	ll	ll	ll	lm	ll	ll	lm	ll	ll	ll
Pp07_5272909	<lmxll>		(ll,lm)	lm	ll	lm	ll	lm	ll	lm	lm	ll	--	lm	--	lm	ll	--	ll	ll	ll	lm	ll	lm	ll	lm	lm	lm	lm	ll	ll	lm	ll	lm	ll	lm	lm	--	lm	ll	ll	ll	lm	ll	ll	lm	ll	ll	ll
Pp07_5284463	<lmxll>		(ll,lm)	lm	ll	lm	ll	lm	ll	lm	lm	ll	--	lm	lm	lm	ll	lm	ll	ll	ll	lm	ll	--	ll	lm	lm	lm	lm	ll	ll	lm	ll	lm	ll	lm	lm	lm	lm	ll	ll	ll	lm	ll	ll	lm	ll	ll	ll
Pp07_5286520	<lmxll>		(ll,lm)	lm	ll	lm	ll	lm	ll	lm	lm	ll	lm	lm	lm	lm	ll	lm	ll	ll	ll	lm	ll	lm	ll	--	lm	--	--	ll	ll	lm	ll	lm	ll	lm	lm	--	lm	ll	ll	ll	lm	ll	ll	lm	ll	ll	ll
Pp07_5307206	<lmxll>		(ll,lm)	lm	ll	lm	ll	lm	ll	--	lm	ll	lm	--	lm	--	ll	lm	ll	ll	ll	--	ll	lm	ll	lm	lm	lm	lm	ll	ll	lm	ll	lm	ll	lm	lm	lm	lm	ll	ll	ll	lm	ll	ll	lm	ll	ll	ll
Pp07_5307228	<lmxll>		(ll,lm)	lm	ll	lm	ll	lm	ll	--	lm	ll	lm	--	lm	lm	ll	lm	ll	ll	ll	--	ll	lm	ll	lm	lm	lm	lm	ll	ll	lm	ll	lm	ll	lm	lm	lm	lm	ll	ll	ll	lm	ll	ll	lm	ll	ll	ll
Pp07_5332204	<lmxll>		(ll,lm)	lm	ll	lm	ll	lm	ll	lm	lm	ll	lm	lm	lm	lm	ll	lm	ll	ll	ll	lm	ll	lm	ll	lm	lm	lm	lm	ll	ll	lm	ll	lm	ll	lm	lm	lm	lm	ll	ll	ll	lm	ll	ll	lm	ll	ll	ll
Pp07_5332256	<lmxll>		(ll,lm)	lm	ll	lm	ll	lm	ll	lm	lm	ll	lm	lm	lm	lm	ll	lm	ll	ll	ll	lm	ll	lm	ll	lm	lm	lm	lm	ll	ll	lm	ll	lm	ll	lm	lm	lm	lm	ll	ll	ll	lm	ll	ll	lm	ll	ll	ll
Pp07_5346649	<lmxll>		(ll,lm)	lm	ll	lm	ll	lm	ll	lm	lm	ll	lm	lm	lm	lm	ll	lm	ll	ll	ll	lm	ll	lm	ll	lm	lm	lm	lm	ll	ll	lm	ll	lm	ll	lm	lm	lm	lm	ll	ll	ll	lm	ll	ll	lm	ll	ll	ll
Pp07_5369946	<lmxll>		(ll,lm)	lm	ll	lm	ll	lm	ll	lm	lm	ll	lm	lm	lm	lm	ll	lm	ll	ll	ll	lm	ll	lm	ll	lm	lm	lm	--	ll	ll	lm	ll	lm	ll	lm	lm	lm	lm	ll	ll	ll	lm	ll	ll	lm	ll	ll	ll
Pp07_5370006	<lmxll>		(ll,lm)	lm	ll	lm	ll	lm	ll	lm	lm	ll	lm	lm	lm	lm	ll	lm	ll	ll	ll	lm	ll	lm	ll	lm	lm	lm	lm	ll	ll	lm	ll	lm	ll	lm	lm	lm	lm	ll	ll	ll	lm	ll	ll	lm	ll	ll	ll
Pp07_5370095	<lmxll>		(ll,lm)	lm	ll	--	ll	lm	ll	lm	lm	ll	lm	lm	--	lm	ll	lm	ll	ll	ll	lm	ll	lm	ll	lm	lm	lm	lm	ll	ll	lm	ll	lm	ll	lm	lm	lm	lm	ll	ll	ll	lm	ll	ll	lm	ll	ll	ll
Pp07_5372325	<lmxll>		(ll,lm)	lm	ll	lm	ll	lm	ll	lm	lm	ll	lm	lm	lm	lm	ll	lm	ll	ll	ll	lm	ll	lm	ll	lm	lm	lm	lm	ll	ll	lm	ll	lm	ll	lm	lm	--	lm	ll	ll	ll	lm	ll	ll	lm	ll	ll	ll
Pp07_5372468	<lmxll>		(ll,lm)	lm	ll	lm	ll	lm	ll	lm	lm	ll	lm	lm	lm	lm	ll	lm	ll	ll	ll	lm	ll	lm	ll	lm	lm	lm	lm	ll	ll	lm	ll	lm	ll	lm	lm	--	lm	ll	ll	ll	lm	ll	ll	lm	ll	ll	ll
Pp07_5372511	<lmxll>		(ll,lm)	lm	ll	--	ll	lm	ll	lm	lm	ll	lm	lm	lm	--	ll	lm	ll	ll	ll	lm	ll	lm	ll	lm	lm	lm	--	ll	ll	lm	ll	lm	ll	lm	lm	--	lm	ll	ll	ll	lm	ll	ll	lm	ll	ll	ll
Pp07_5494964	<lmxll>		(ll,lm)	lm	ll	lm	ll	lm	ll	lm	--	--	--	--	lm	lm	ll	lm	ll	ll	ll	lm	ll	lm	ll	lm	lm	lm	--	ll	ll	lm	ll	lm	--	--	lm	lm	--	ll	ll	ll	lm	ll	ll	lm	ll	ll	ll
Pp07_5660017	<lmxll>		(ll,lm)	lm	ll	lm	ll	lm	ll	lm	lm	ll	--	--	lm	lm	ll	lm	ll	ll	ll	lm	ll	lm	ll	--	lm	lm	lm	ll	ll	lm	ll	lm	ll	--	lm	lm	--	ll	ll	ll	lm	ll	ll	lm	ll	ll	ll
Pp07_5666653	<lmxll>		(ll,lm)	lm	ll	lm	ll	lm	ll	lm	lm	ll	lm	lm	lm	lm	ll	lm	ll	ll	ll	lm	ll	lm	ll	lm	lm	lm	lm	ll	ll	lm	ll	lm	ll	lm	lm	lm	lm	ll	ll	ll	lm	ll	ll	lm	ll	ll	ll
Pp07_5683332	<lmxll>		(ll,lm)	lm	ll	lm	ll	lm	ll	lm	lm	ll	lm	ll	lm	lm	ll	lm	ll	ll	ll	lm	ll	lm	ll	--	lm	lm	lm	ll	ll	lm	ll	lm	ll	lm	lm	lm	lm	ll	ll	ll	lm	ll	ll	lm	ll	ll	ll
Pp07_5687349	<lmxll>		(ll,lm)	lm	ll	lm	ll	lm	ll	lm	lm	ll	lm	lm	lm	lm	ll	lm	ll	ll	ll	lm	ll	lm	ll	lm	lm	--	lm	ll	ll	lm	ll	lm	ll	lm	lm	lm	lm	ll	ll	ll	lm	ll	ll	lm	ll	ll	ll
Pp07_5692066	<lmxll>		(ll,lm)	lm	ll	lm	ll	lm	ll	lm	lm	ll	lm	lm	lm	lm	ll	lm	ll	ll	ll	lm	ll	lm	ll	lm	lm	lm	lm	ll	ll	lm	ll	lm	ll	lm	lm	lm	lm	ll	ll	ll	lm	ll	ll	lm	ll	ll	ll
Pp07_5702083	<lmxll>		(ll,lm)	lm	ll	lm	ll	lm	ll	lm	lm	ll	lm	--	lm	lm	ll	lm	ll	ll	ll	lm	ll	lm	ll	--	lm	lm	lm	ll	ll	lm	ll	lm	ll	lm	lm	lm	lm	ll	ll	ll	lm	ll	ll	lm	ll	ll	ll
Pp07_5704084	<lmxll>		(ll,lm)	lm	ll	lm	ll	lm	ll	lm	lm	ll	lm	--	lm	lm	ll	lm	ll	ll	ll	lm	ll	lm	ll	lm	lm	lm	lm	ll	ll	lm	ll	lm	ll	lm	lm	lm	lm	ll	ll	ll	lm	ll	ll	lm	ll	ll	ll
Pp07_5718133	<lmxll>		(ll,lm)	lm	ll	lm	ll	lm	ll	lm	lm	ll	lm	--	lm	lm	--	lm	ll	ll	ll	lm	ll	--	ll	lm	lm	lm	lm	ll	ll	lm	ll	lm	ll	--	lm	lm	lm	ll	ll	ll	lm	ll	ll	lm	ll	ll	ll
Pp07_5719993	<lmxll>		(ll,lm)	lm	ll	--	ll	lm	ll	lm	lm	ll	lm	lm	lm	lm	ll	lm	ll	ll	ll	lm	ll	lm	ll	--	lm	lm	lm	ll	ll	lm	ll	lm	ll	lm	lm	lm	lm	ll	ll	ll	lm	ll	ll	lm	ll	ll	ll
Pp07_5730564	<lmxll>		(ll,lm)	lm	ll	lm	ll	lm	ll	lm	lm	ll	lm	lm	lm	lm	ll	lm	ll	ll	ll	--	ll	ll	ll	lm	lm	lm	lm	ll	ll	lm	ll	--	ll	lm	lm	lm	lm	ll	ll	ll	lm	ll	ll	lm	ll	ll	ll
Pp07_5753378	<lmxll>		(ll,lm)	lm	ll	lm	ll	lm	ll	lm	lm	ll	lm	lm	lm	lm	ll	lm	ll	ll	ll	lm	ll	lm	ll	lm	lm	lm	lm	ll	ll	lm	ll	lm	ll	lm	lm	lm	lm	ll	ll	ll	lm	ll	ll	lm	ll	ll	ll
Pp07_5756238	<lmxll>		(ll,lm)	lm	ll	lm	ll	lm	ll	lm	lm	ll	lm	lm	lm	lm	ll	lm	ll	ll	ll	lm	ll	lm	ll	lm	lm	lm	lm	ll	ll	lm	ll	lm	ll	lm	lm	lm	lm	ll	ll	ll	lm	ll	ll	lm	ll	ll	ll
Pp07_5756651	<lmxll>		(ll,lm)	lm	ll	lm	ll	lm	ll	lm	lm	ll	lm	--	lm	lm	ll	lm	ll	ll	ll	ll	ll	lm	ll	lm	--	lm	lm	ll	ll	lm	ll	lm	ll	lm	lm	--	lm	ll	ll	ll	lm	ll	ll	lm	ll	ll	ll
Pp07_5759018	<lmxll>		(ll,lm)	lm	ll	lm	ll	lm	ll	lm	lm	ll	lm	lm	lm	lm	ll	lm	ll	ll	ll	lm	ll	lm	ll	lm	lm	--	lm	ll	ll	lm	ll	lm	ll	lm	lm	lm	lm	ll	ll	ll	lm	ll	ll	--	ll	ll	ll
Pp07_5759292	<lmxll>		(ll,lm)	lm	ll	lm	ll	lm	ll	lm	lm	ll	lm	lm	lm	lm	ll	lm	ll	ll	ll	lm	ll	lm	ll	--	lm	--	lm	ll	ll	lm	ll	lm	ll	lm	lm	--	lm	ll	ll	ll	lm	ll	ll	lm	ll	ll	ll
Pp07_5759295	<lmxll>		(ll,lm)	lm	ll	lm	ll	lm	ll	lm	lm	ll	lm	lm	lm	lm	ll	lm	ll	ll	ll	lm	ll	lm	ll	--	lm	--	lm	ll	ll	lm	ll	lm	ll	lm	lm	--	lm	ll	ll	ll	lm	ll	ll	lm	ll	ll	ll
Pp07_5759316	<lmxll>		(ll,lm)	--	ll	lm	ll	lm	ll	lm	lm	ll	lm	lm	lm	lm	ll	lm	ll	ll	ll	lm	ll	lm	ll	--	lm	--	lm	ll	ll	lm	ll	lm	ll	lm	lm	--	lm	ll	ll	ll	lm	ll	ll	lm	ll	ll	ll
Pp07_5764288	<lmxll>		(ll,lm)	lm	ll	lm	ll	--	ll	lm	lm	ll	lm	lm	lm	lm	ll	lm	ll	ll	ll	lm	ll	lm	ll	lm	lm	lm	lm	ll	ll	lm	ll	lm	ll	lm	lm	lm	lm	ll	ll	ll	lm	ll	ll	--	ll	ll	ll
Pp07_5764409	<lmxll>		(ll,lm)	lm	ll	--	ll	lm	ll	lm	lm	ll	lm	--	lm	lm	ll	lm	ll	ll	ll	lm	ll	--	ll	lm	lm	lm	--	ll	ll	lm	ll	lm	ll	lm	lm	--	lm	ll	ll	ll	lm	ll	ll	lm	ll	ll	ll
Pp07_5773814	<lmxll>		(ll,lm)	lm	ll	lm	ll	lm	ll	--	lm	ll	lm	lm	lm	lm	ll	lm	ll	ll	ll	lm	ll	lm	ll	lm	--	lm	--	ll	ll	lm	ll	lm	--	lm	--	lm	--	ll	ll	ll	ll	ll	ll	lm	ll	ll	ll
Pp07_5773917	<lmxll>		(ll,lm)	--	ll	lm	ll	lm	ll	lm	lm	ll	lm	lm	--	lm	ll	lm	ll	ll	ll	lm	ll	lm	ll	lm	--	lm	--	ll	ll	lm	ll	lm	ll	lm	lm	lm	lm	ll	ll	ll	lm	ll	ll	--	ll	ll	ll
Pp07_5801851	<lmxll>		(ll,lm)	lm	ll	lm	ll	lm	ll	lm	lm	ll	lm	lm	lm	lm	ll	lm	ll	ll	ll	lm	ll	lm	ll	lm	lm	lm	lm	ll	ll	lm	ll	lm	ll	lm	lm	lm	lm	ll	ll	ll	lm	ll	ll	lm	ll	ll	ll
Pp07_5801904	<lmxll>		(ll,lm)	lm	ll	lm	ll	lm	ll	lm	lm	ll	lm	lm	lm	lm	ll	lm	ll	ll	ll	lm	ll	lm	ll	lm	lm	lm	lm	ll	ll	lm	ll	lm	ll	lm	lm	lm	lm	ll	ll	ll	lm	ll	ll	lm	ll	ll	ll
Pp07_5801942	<lmxll>		(ll,lm)	lm	ll	lm	ll	lm	ll	lm	lm	ll	lm	lm	lm	lm	ll	lm	ll	ll	ll	lm	ll	lm	ll	lm	lm	lm	lm	ll	ll	lm	ll	lm	ll	lm	lm	lm	lm	ll	ll	ll	lm	ll	ll	lm	ll	ll	ll
Pp07_5807485	<lmxll>		(ll,lm)	lm	ll	lm	ll	lm	ll	lm	lm	ll	lm	lm	lm	lm	ll	lm	ll	ll	ll	lm	ll	lm	ll	lm	lm	lm	lm	ll	ll	lm	ll	lm	ll	lm	lm	lm	lm	ll	ll	ll	lm	ll	ll	lm	ll	ll	ll
Pp07_5807698	<lmxll>		(ll,lm)	lm	ll	lm	ll	lm	ll	lm	lm	ll	lm	lm	lm	lm	ll	lm	ll	ll	--	lm	ll	lm	ll	lm	lm	lm	lm	ll	ll	lm	ll	lm	ll	lm	lm	lm	lm	ll	ll	ll	lm	ll	ll	lm	ll	ll	ll
Pp07_5819317	<lmxll>		(ll,lm)	lm	ll	lm	ll	lm	ll	lm	lm	ll	lm	lm	lm	--	ll	lm	ll	ll	ll	lm	ll	lm	ll	lm	lm	--	lm	ll	ll	lm	ll	lm	ll	lm	lm	--	lm	ll	ll	ll	lm	ll	ll	lm	ll	ll	ll
Pp07_5819416	<lmxll>		(ll,lm)	lm	ll	lm	ll	lm	ll	--	lm	ll	lm	lm	lm	lm	ll	lm	ll	ll	ll	lm	ll	lm	ll	lm	lm	lm	lm	ll	ll	lm	ll	lm	ll	lm	lm	lm	lm	ll	ll	ll	lm	ll	ll	lm	ll	ll	ll
Pp07_5819431	<lmxll>		(ll,lm)	lm	ll	lm	ll	lm	ll	--	lm	ll	lm	lm	lm	lm	ll	lm	ll	ll	ll	lm	ll	lm	ll	lm	lm	lm	lm	ll	ll	lm	ll	lm	ll	lm	lm	lm	lm	ll	ll	ll	lm	ll	ll	lm	ll	ll	ll
Pp07_5819466	<lmxll>		(ll,lm)	lm	ll	lm	ll	lm	ll	--	lm	ll	lm	lm	lm	lm	ll	lm	ll	ll	ll	lm	ll	lm	ll	lm	lm	lm	lm	ll	ll	lm	ll	lm	ll	lm	lm	lm	lm	ll	ll	ll	lm	ll	ll	lm	ll	ll	ll
Pp07_5821298	<lmxll>		(ll,lm)	lm	ll	ll	ll	ll	ll	ll	lm	ll	lm	lm	lm	lm	ll	lm	ll	lm	ll	ll	lm	lm	ll	lm	lm	ll	lm	ll	ll	lm	ll	ll	lm	ll	lm	lm	ll	lm	ll	lm	lm	lm	ll	lm	ll	ll	lm
Pp07_5832437	<lmxll>		(ll,lm)	lm	ll	lm	ll	lm	ll	lm	lm	ll	lm	lm	lm	lm	ll	lm	ll	ll	ll	--	ll	lm	ll	lm	lm	--	lm	ll	ll	lm	ll	lm	ll	lm	lm	lm	--	ll	ll	ll	lm	ll	ll	lm	ll	ll	ll
Pp07_5835464	<lmxll>		(ll,lm)	lm	ll	lm	ll	lm	ll	lm	lm	ll	lm	--	lm	lm	ll	lm	ll	ll	ll	lm	ll	lm	ll	lm	lm	lm	lm	ll	ll	lm	ll	lm	ll	lm	lm	lm	lm	ll	ll	ll	lm	ll	ll	lm	ll	ll	ll
Pp07_5976865	<lmxll>		(ll,lm)	lm	ll	lm	ll	lm	ll	lm	lm	ll	lm	lm	lm	lm	ll	--	ll	ll	ll	lm	ll	lm	ll	lm	lm	lm	--	ll	ll	lm	ll	lm	ll	lm	lm	lm	lm	ll	ll	ll	lm	ll	ll	lm	ll	ll	ll
Pp07_5994981	<lmxll>		(ll,lm)	lm	ll	lm	ll	lm	ll	lm	lm	ll	lm	lm	lm	lm	ll	lm	ll	ll	ll	--	ll	lm	ll	ll	lm	lm	--	ll	ll	lm	ll	lm	ll	lm	lm	lm	--	ll	ll	ll	lm	ll	ll	lm	ll	ll	ll
Pp07_6012174	<lmxll>		(ll,lm)	ll	ll	lm	ll	ll	ll	lm	lm	ll	lm	lm	lm	lm	ll	lm	ll	ll	ll	lm	ll	lm	ll	lm	lm	lm	--	ll	ll	lm	ll	lm	ll	lm	lm	lm	--	ll	ll	ll	lm	ll	ll	lm	ll	ll	ll
Pp07_6133208	<lmxll>		(ll,lm)	lm	ll	lm	ll	--	ll	lm	lm	ll	lm	lm	lm	lm	ll	lm	ll	ll	ll	lm	ll	lm	ll	lm	lm	lm	lm	ll	ll	lm	ll	lm	ll	lm	lm	lm	lm	ll	ll	ll	lm	ll	ll	lm	ll	ll	ll
Pp07_6137450	<lmxll>		(ll,lm)	lm	ll	lm	ll	lm	ll	lm	lm	ll	lm	lm	lm	lm	ll	lm	ll	ll	ll	lm	ll	lm	ll	lm	lm	lm	lm	ll	ll	lm	ll	lm	ll	lm	lm	lm	lm	ll	ll	ll	lm	ll	ll	lm	ll	ll	ll
Pp07_6137546	<lmxll>		(ll,lm)	lm	ll	lm	ll	lm	ll	lm	lm	ll	lm	lm	lm	lm	ll	lm	ll	ll	ll	lm	ll	lm	ll	lm	lm	lm	lm	ll	ll	lm	ll	lm	ll	lm	lm	lm	lm	ll	ll	ll	lm	ll	ll	lm	ll	ll	ll
Pp07_6137640	<lmxll>		(ll,lm)	lm	ll	lm	ll	lm	ll	lm	lm	ll	lm	lm	lm	lm	ll	lm	ll	ll	ll	--	ll	lm	ll	lm	lm	lm	lm	ll	ll	lm	ll	lm	ll	lm	lm	lm	lm	ll	ll	ll	lm	ll	ll	lm	ll	ll	ll
Pp07_6149189	<lmxll>		(ll,lm)	ll	ll	lm	ll	lm	--	lm	lm	ll	lm	lm	lm	lm	ll	lm	ll	ll	ll	--	ll	ll	ll	ll	lm	ll	lm	ll	ll	lm	ll	lm	ll	lm	lm	lm	lm	ll	ll	ll	lm	ll	ll	lm	ll	ll	ll
Pp07_6156680	<nnxnp>		(nn,np)	nn	np	nn	nn	np	nn	np	nn	np	nn	np	np	nn	np	np	np	nn	np	nn	nn	nn	nn	np	nn	nn	--	np	np	np	np	np	nn	nn	nn	nn	nn	nn	np	np	nn	nn	np	np	np	nn	np
Pp07_6208682	<lmxll>		(ll,lm)	lm	ll	lm	ll	lm	ll	lm	lm	ll	lm	--	lm	lm	ll	lm	ll	--	ll	lm	ll	--	--	lm	lm	lm	lm	ll	ll	lm	ll	lm	ll	lm	lm	lm	lm	ll	ll	ll	lm	ll	ll	lm	ll	ll	ll
Pp07_6208740	<lmxll>		(ll,lm)	lm	ll	lm	ll	lm	ll	lm	lm	ll	lm	--	lm	lm	ll	lm	ll	--	ll	lm	ll	--	--	lm	lm	lm	lm	ll	ll	lm	ll	lm	ll	lm	lm	lm	lm	ll	ll	ll	lm	ll	ll	lm	ll	ll	ll
Pp07_6275193	<lmxll>		(ll,lm)	lm	ll	lm	ll	lm	ll	lm	lm	ll	lm	lm	lm	lm	ll	--	ll	ll	ll	lm	ll	--	ll	lm	lm	lm	lm	ll	ll	lm	ll	lm	ll	lm	lm	lm	lm	ll	ll	ll	lm	ll	ll	lm	ll	ll	ll
Pp07_6342821	<lmxll>		(ll,lm)	lm	ll	lm	ll	lm	ll	lm	lm	ll	lm	lm	lm	lm	ll	lm	ll	ll	ll	lm	ll	--	ll	--	lm	lm	lm	ll	--	lm	ll	lm	ll	lm	lm	lm	--	ll	ll	ll	lm	ll	ll	lm	ll	ll	ll
Pp07_6353460	<lmxll>		(ll,lm)	lm	ll	lm	ll	lm	ll	lm	lm	ll	lm	--	lm	lm	ll	lm	ll	ll	ll	lm	ll	lm	ll	lm	lm	lm	lm	ll	ll	lm	ll	lm	ll	lm	lm	lm	lm	ll	ll	ll	lm	ll	ll	--	ll	ll	ll
Pp07_6357704	<lmxll>		(ll,lm)	lm	ll	lm	ll	lm	ll	lm	lm	ll	lm	ll	lm	lm	ll	lm	ll	ll	ll	lm	ll	lm	ll	--	lm	lm	lm	ll	ll	lm	ll	lm	ll	lm	lm	lm	lm	ll	ll	ll	lm	ll	ll	lm	ll	ll	ll
Pp07_6362541	<lmxll>		(ll,lm)	lm	ll	lm	ll	lm	ll	lm	lm	ll	lm	lm	lm	lm	ll	lm	ll	ll	ll	lm	ll	lm	ll	--	lm	lm	lm	ll	ll	--	ll	lm	ll	lm	lm	lm	lm	ll	ll	ll	lm	ll	ll	lm	ll	ll	ll
Pp07_6378894	<lmxll>		(ll,lm)	lm	ll	lm	ll	lm	ll	lm	lm	ll	lm	lm	lm	lm	ll	lm	ll	ll	ll	lm	ll	lm	ll	lm	lm	lm	lm	ll	ll	lm	ll	--	ll	lm	lm	--	lm	ll	ll	ll	lm	ll	ll	lm	ll	ll	ll
Pp07_6378896	<lmxll>		(ll,lm)	lm	ll	lm	ll	lm	ll	lm	lm	ll	lm	lm	lm	lm	ll	lm	ll	ll	ll	lm	ll	lm	ll	lm	lm	lm	lm	ll	ll	lm	ll	--	ll	lm	lm	--	lm	ll	--	ll	lm	ll	ll	lm	ll	ll	ll
Pp07_6383417	<lmxll>		(ll,lm)	lm	ll	lm	ll	lm	ll	lm	lm	ll	lm	lm	lm	lm	ll	lm	ll	ll	ll	lm	ll	lm	ll	lm	lm	lm	lm	ll	ll	lm	ll	--	ll	lm	lm	--	lm	ll	ll	ll	lm	ll	ll	lm	ll	ll	ll
Pp07_6395370	<lmxll>		(ll,lm)	lm	ll	lm	ll	lm	ll	lm	lm	ll	lm	lm	lm	lm	ll	lm	ll	ll	ll	lm	ll	lm	ll	lm	lm	--	lm	ll	ll	lm	ll	lm	ll	lm	lm	lm	--	ll	ll	ll	lm	ll	ll	lm	ll	ll	ll
Pp07_6395390	<lmxll>		(ll,lm)	lm	ll	lm	ll	lm	ll	lm	lm	ll	lm	lm	lm	lm	ll	lm	ll	ll	ll	lm	ll	lm	ll	lm	lm	--	lm	ll	ll	lm	ll	--	ll	lm	lm	lm	--	ll	ll	ll	lm	ll	ll	lm	ll	ll	ll
Pp07_6465633	<lmxll>		(ll,lm)	ll	ll	lm	ll	lm	ll	lm	lm	ll	lm	lm	lm	--	ll	lm	ll	ll	ll	lm	ll	lm	ll	lm	--	lm	lm	ll	ll	lm	ll	lm	ll	ll	lm	lm	lm	ll	ll	ll	lm	ll	ll	lm	ll	ll	ll
Pp07_6478970	<nnxnp>		(nn,np)	np	nn	np	np	np	np	nn	np	np	np	np	np	nn	np	np	np	nn	np	np	nn	np	np	np	np	np	np	nn	np	nn	nn	np	nn	np	np	np	nn	nn	nn	nn	nn	nn	nn	np	nn	nn	np
Pp07_6479288	<lmxll>		(ll,lm)	--	ll	lm	ll	lm	ll	lm	lm	ll	lm	lm	lm	ll	ll	lm	ll	ll	ll	lm	ll	lm	ll	lm	lm	lm	ll	ll	ll	lm	ll	--	ll	lm	lm	lm	lm	ll	ll	ll	lm	ll	ll	lm	ll	ll	ll
Pp07_6482822	<lmxll>		(ll,lm)	lm	ll	--	ll	lm	ll	lm	lm	ll	lm	--	lm	lm	ll	--	ll	ll	ll	lm	--	lm	ll	lm	lm	ll	lm	ll	ll	lm	ll	lm	ll	--	lm	--	lm	ll	ll	ll	lm	ll	ll	lm	ll	ll	ll
Pp07_6525161	<lmxll>		(ll,lm)	lm	ll	ll	ll	lm	ll	lm	lm	ll	lm	lm	lm	lm	ll	lm	ll	ll	ll	lm	ll	lm	ll	lm	lm	lm	ll	ll	ll	lm	ll	lm	ll	lm	lm	lm	--	ll	ll	ll	lm	ll	ll	lm	--	ll	ll
Pp07_6525176	<lmxll>		(ll,lm)	lm	ll	lm	ll	lm	ll	lm	lm	ll	lm	lm	lm	lm	ll	lm	ll	ll	ll	lm	ll	lm	ll	--	ll	lm	lm	ll	ll	lm	ll	lm	ll	lm	lm	lm	ll	ll	ll	ll	lm	ll	ll	lm	--	ll	ll
Pp07_6525208	<lmxll>		(ll,lm)	lm	ll	lm	ll	lm	ll	lm	lm	ll	lm	lm	lm	lm	ll	lm	ll	ll	ll	lm	ll	lm	ll	lm	--	lm	lm	ll	ll	lm	ll	lm	ll	lm	lm	lm	--	ll	ll	ll	lm	ll	ll	lm	ll	ll	ll
Pp07_6576666	<lmxll>		(ll,lm)	lm	ll	lm	ll	lm	ll	lm	lm	ll	lm	--	lm	lm	ll	lm	ll	ll	ll	lm	ll	lm	ll	ll	lm	lm	lm	ll	ll	lm	ll	lm	ll	lm	lm	lm	lm	ll	ll	ll	lm	ll	ll	lm	ll	ll	ll
Pp07_6576709	<lmxll>		(ll,lm)	lm	ll	lm	ll	lm	ll	lm	lm	ll	lm	--	lm	lm	ll	lm	ll	ll	ll	ll	ll	lm	ll	ll	lm	lm	lm	ll	ll	lm	ll	lm	ll	lm	lm	lm	lm	ll	ll	ll	lm	ll	ll	lm	ll	ll	ll
Pp07_6576731	<lmxll>		(ll,lm)	lm	ll	lm	ll	lm	ll	lm	lm	ll	lm	--	lm	lm	ll	lm	ll	ll	ll	--	ll	lm	ll	ll	lm	lm	lm	ll	ll	lm	ll	lm	ll	lm	lm	lm	lm	ll	ll	ll	lm	ll	ll	lm	--	ll	ll
Pp07_6576742	<lmxll>		(ll,lm)	lm	ll	lm	ll	lm	ll	lm	lm	ll	lm	--	lm	lm	ll	lm	ll	ll	ll	ll	ll	lm	ll	ll	lm	lm	lm	ll	ll	lm	ll	lm	ll	ll	lm	lm	lm	ll	ll	ll	lm	ll	ll	lm	ll	ll	ll
Pp07_6577066	<lmxll>		(ll,lm)	lm	ll	lm	ll	lm	ll	lm	lm	ll	lm	lm	lm	ll	ll	lm	ll	ll	ll	lm	ll	lm	ll	lm	lm	lm	--	ll	ll	lm	ll	lm	ll	lm	lm	lm	lm	ll	ll	ll	lm	ll	ll	lm	ll	ll	ll
Pp07_6582864	<lmxll>		(ll,lm)	lm	ll	ll	ll	lm	ll	lm	lm	ll	--	lm	lm	lm	ll	--	ll	ll	ll	ll	ll	lm	ll	lm	lm	lm	lm	ll	ll	lm	ll	lm	ll	lm	lm	ll	lm	ll	ll	ll	lm	ll	ll	lm	ll	ll	ll
Pp07_6653148	<lmxll>		(ll,lm)	lm	ll	lm	ll	lm	ll	--	lm	ll	lm	lm	lm	lm	ll	lm	ll	ll	ll	lm	ll	lm	ll	lm	lm	lm	lm	ll	ll	lm	ll	--	ll	lm	lm	--	--	ll	ll	ll	lm	ll	ll	lm	ll	ll	ll
Pp07_6659400	<lmxll>		(ll,lm)	lm	ll	lm	ll	lm	ll	lm	lm	ll	--	lm	lm	lm	ll	lm	ll	ll	ll	--	ll	--	ll	ll	lm	--	lm	ll	ll	lm	ll	lm	ll	lm	lm	lm	--	ll	ll	ll	lm	ll	ll	lm	ll	ll	ll
Pp07_6659417	<lmxll>		(ll,lm)	lm	ll	lm	ll	lm	ll	lm	lm	ll	--	lm	lm	lm	ll	lm	ll	ll	ll	lm	ll	--	ll	ll	lm	--	lm	ll	ll	lm	ll	lm	ll	lm	lm	lm	--	ll	ll	ll	lm	ll	ll	lm	ll	ll	ll
Pp07_6659421	<lmxll>		(ll,lm)	lm	ll	lm	ll	lm	ll	lm	lm	ll	--	lm	lm	lm	ll	lm	ll	ll	ll	lm	ll	--	ll	ll	lm	--	lm	ll	ll	lm	ll	lm	ll	lm	lm	lm	--	ll	ll	ll	lm	ll	ll	lm	ll	ll	ll
Pp07_6676116	<lmxll>		(ll,lm)	lm	ll	lm	ll	lm	ll	lm	lm	ll	lm	lm	lm	lm	ll	lm	ll	ll	ll	lm	ll	lm	ll	lm	lm	lm	lm	ll	ll	lm	ll	--	ll	--	lm	lm	lm	ll	ll	ll	lm	ll	ll	lm	ll	ll	ll
Pp07_6676142	<lmxll>		(ll,lm)	lm	ll	lm	ll	lm	ll	lm	lm	ll	lm	lm	lm	lm	ll	lm	ll	ll	ll	lm	ll	lm	ll	lm	lm	lm	lm	ll	ll	lm	ll	--	ll	--	lm	lm	lm	ll	ll	ll	lm	ll	ll	lm	ll	ll	ll
Pp07_6676143	<lmxll>		(ll,lm)	lm	ll	lm	ll	lm	ll	lm	lm	ll	lm	lm	lm	lm	ll	lm	ll	ll	ll	lm	ll	lm	ll	lm	lm	lm	lm	ll	ll	lm	ll	--	ll	--	lm	lm	lm	ll	ll	ll	lm	ll	ll	lm	ll	ll	ll
Pp07_6676165	<lmxll>		(ll,lm)	lm	ll	lm	ll	lm	ll	lm	lm	ll	lm	lm	lm	lm	ll	lm	ll	ll	ll	lm	ll	lm	ll	lm	lm	lm	lm	ll	ll	lm	ll	lm	ll	--	lm	lm	lm	ll	ll	ll	lm	ll	ll	lm	ll	ll	ll
Pp07_6681930	<lmxll>		(ll,lm)	lm	ll	lm	ll	lm	ll	lm	lm	ll	lm	lm	lm	lm	ll	lm	ll	ll	ll	lm	ll	lm	ll	ll	lm	lm	lm	ll	ll	lm	ll	lm	ll	lm	lm	lm	lm	ll	ll	ll	lm	ll	ll	lm	ll	ll	ll
Pp07_6775365	<lmxll>		(ll,lm)	--	ll	lm	ll	lm	ll	lm	lm	ll	lm	lm	lm	lm	ll	lm	ll	ll	ll	lm	ll	lm	ll	--	lm	lm	lm	ll	ll	lm	ll	lm	ll	lm	lm	lm	lm	ll	ll	ll	lm	ll	ll	lm	ll	ll	ll
Pp07_6782614	<nnxnp>		(nn,np)	np	np	nn	np	nn	np	nn	nn	nn	nn	nn	nn	np	np	--	np	np	np	np	nn	--	np	np	nn	np	nn	np	np	np	np	nn	nn	nn	np	np	nn	nn	nn	nn	np	nn	np	nn	--	nn	np
Pp07_6782700	<nnxnp>		(nn,np)	np	np	nn	np	nn	np	nn	nn	nn	nn	nn	nn	np	np	--	np	np	np	np	nn	--	np	np	nn	np	nn	np	np	np	np	nn	nn	nn	np	np	nn	nn	nn	nn	np	nn	np	nn	--	nn	np
Pp07_6848769	<lmxll>		(ll,lm)	lm	ll	lm	ll	lm	ll	lm	lm	--	--	lm	lm	lm	ll	lm	ll	ll	ll	lm	ll	lm	ll	--	lm	lm	lm	ll	ll	lm	ll	--	ll	lm	lm	lm	lm	ll	ll	ll	lm	ll	ll	lm	ll	ll	ll
Pp07_6848851	<lmxll>		(ll,lm)	lm	ll	lm	ll	lm	ll	lm	lm	--	--	lm	lm	lm	ll	lm	ll	ll	ll	lm	ll	lm	ll	--	lm	lm	lm	ll	ll	lm	ll	--	ll	lm	lm	lm	lm	ll	ll	ll	lm	ll	ll	lm	ll	ll	ll
Pp07_6857800	<lmxll>		(ll,lm)	lm	ll	--	ll	--	ll	lm	lm	ll	lm	--	lm	--	ll	lm	ll	ll	ll	lm	ll	lm	ll	lm	lm	lm	lm	ll	ll	lm	ll	lm	ll	lm	lm	lm	lm	ll	ll	ll	lm	ll	ll	lm	ll	ll	ll
Pp07_6857801	<lmxll>		(ll,lm)	lm	ll	--	ll	--	ll	lm	lm	ll	lm	--	lm	--	ll	lm	ll	ll	ll	lm	ll	lm	ll	lm	lm	lm	lm	ll	ll	lm	ll	lm	ll	lm	lm	lm	lm	ll	ll	ll	lm	ll	ll	lm	ll	ll	ll
Pp07_6892190	<lmxll>		(ll,lm)	lm	ll	lm	ll	lm	ll	lm	lm	ll	lm	lm	lm	lm	ll	lm	ll	ll	ll	lm	ll	lm	ll	lm	lm	lm	ll	ll	ll	lm	ll	--	ll	lm	lm	--	--	ll	ll	ll	ll	ll	ll	lm	ll	ll	ll
Pp07_6899289	<lmxll>		(ll,lm)	lm	ll	lm	ll	lm	ll	lm	lm	ll	lm	lm	lm	lm	ll	lm	ll	ll	ll	lm	ll	lm	ll	lm	lm	--	lm	ll	ll	lm	ll	--	ll	lm	lm	lm	lm	ll	ll	ll	lm	ll	ll	--	ll	ll	ll
Pp07_6901242	<lmxll>		(ll,lm)	--	ll	lm	ll	--	ll	lm	lm	ll	lm	lm	lm	lm	ll	lm	ll	ll	ll	lm	ll	lm	ll	lm	lm	lm	--	ll	ll	lm	ll	--	ll	--	lm	lm	lm	ll	ll	ll	lm	ll	ll	lm	ll	ll	ll
Pp07_6901320	<lmxll>		(ll,lm)	--	ll	lm	ll	--	ll	lm	lm	ll	lm	lm	lm	lm	ll	lm	ll	ll	ll	lm	ll	lm	ll	lm	lm	lm	--	ll	ll	lm	ll	--	ll	--	lm	lm	lm	ll	ll	ll	lm	ll	ll	lm	ll	ll	ll
Pp07_6901334	<lmxll>		(ll,lm)	--	ll	lm	ll	--	ll	lm	lm	ll	lm	lm	lm	lm	ll	lm	ll	ll	ll	lm	ll	lm	ll	lm	lm	lm	--	ll	ll	lm	ll	--	ll	--	lm	lm	lm	ll	ll	ll	lm	ll	ll	lm	ll	ll	ll
Pp07_7006466	<lmxll>		(ll,lm)	lm	--	--	ll	lm	ll	lm	lm	ll	lm	--	lm	lm	ll	lm	ll	ll	ll	lm	ll	lm	ll	lm	lm	--	lm	ll	ll	lm	ll	--	ll	lm	lm	ll	lm	ll	ll	ll	--	ll	ll	lm	ll	ll	ll
Pp07_7023148	<lmxll>		(ll,lm)	lm	ll	lm	ll	lm	ll	lm	lm	ll	lm	lm	lm	lm	ll	lm	ll	ll	ll	lm	ll	--	ll	lm	lm	lm	--	ll	ll	--	ll	--	ll	lm	lm	lm	--	ll	ll	ll	lm	ll	ll	lm	ll	ll	ll
Pp07_7642747	<lmxll>		(ll,lm)	lm	ll	lm	ll	lm	ll	lm	lm	ll	lm	lm	lm	lm	ll	lm	ll	ll	ll	lm	ll	lm	ll	lm	lm	lm	lm	ll	ll	lm	ll	lm	ll	lm	lm	lm	--	ll	ll	ll	lm	ll	ll	lm	ll	ll	ll
Pp07_7732338	<lmxll>		(ll,lm)	lm	ll	lm	ll	lm	--	lm	lm	ll	lm	lm	lm	--	ll	ll	ll	ll	ll	lm	ll	lm	ll	lm	lm	--	lm	ll	ll	lm	ll	--	ll	lm	lm	--	lm	ll	ll	ll	lm	ll	ll	lm	ll	ll	ll
Pp07_7737912	<lmxll>		(ll,lm)	lm	ll	lm	ll	lm	ll	lm	lm	ll	lm	lm	lm	lm	ll	ll	ll	ll	ll	lm	ll	lm	ll	lm	lm	lm	lm	ll	--	lm	ll	--	ll	lm	lm	lm	lm	ll	ll	ll	lm	ll	ll	lm	ll	ll	ll
Pp07_7743111	<lmxll>		(ll,lm)	lm	ll	lm	ll	lm	ll	lm	lm	ll	lm	lm	lm	lm	ll	ll	--	ll	ll	lm	ll	lm	ll	--	lm	lm	lm	ll	ll	lm	ll	lm	ll	lm	lm	lm	--	ll	ll	ll	lm	ll	ll	lm	ll	ll	ll
Pp07_7776136	<lmxll>		(ll,lm)	lm	ll	lm	ll	--	ll	lm	lm	ll	lm	lm	lm	lm	ll	ll	ll	ll	ll	lm	ll	lm	ll	lm	lm	lm	lm	ll	ll	lm	ll	lm	ll	lm	lm	lm	--	ll	ll	ll	--	ll	ll	lm	ll	ll	ll
Pp07_7776153	<lmxll>		(ll,lm)	lm	ll	lm	ll	--	ll	lm	lm	ll	lm	lm	lm	lm	ll	ll	ll	ll	ll	lm	ll	lm	ll	lm	lm	lm	lm	ll	ll	lm	ll	lm	ll	lm	lm	lm	lm	ll	ll	ll	--	ll	ll	lm	ll	ll	ll
Pp07_7776461	<lmxll>		(ll,lm)	lm	ll	lm	ll	lm	ll	lm	lm	ll	lm	lm	lm	lm	ll	ll	ll	ll	ll	lm	ll	lm	ll	lm	lm	lm	lm	ll	ll	lm	ll	lm	ll	lm	lm	lm	lm	ll	ll	ll	lm	ll	ll	lm	ll	ll	ll
Pp07_7776475	<lmxll>		(ll,lm)	lm	ll	lm	ll	lm	ll	lm	lm	ll	lm	lm	lm	lm	ll	ll	ll	ll	ll	lm	ll	lm	ll	lm	lm	lm	lm	ll	ll	lm	ll	lm	ll	lm	lm	lm	lm	ll	ll	ll	lm	ll	ll	lm	ll	ll	ll
Pp07_7790701	<lmxll>		(ll,lm)	lm	ll	lm	ll	lm	ll	lm	lm	ll	--	lm	lm	lm	ll	ll	ll	ll	ll	lm	ll	lm	ll	lm	lm	lm	lm	ll	ll	lm	ll	--	ll	lm	lm	lm	lm	ll	ll	ll	lm	ll	ll	lm	ll	ll	ll
Pp07_7810341	<lmxll>		(ll,lm)	lm	ll	lm	ll	lm	ll	lm	lm	ll	lm	lm	lm	lm	ll	ll	ll	ll	ll	lm	ll	lm	ll	lm	lm	--	lm	ll	ll	lm	ll	--	ll	lm	lm	lm	lm	ll	lm	ll	lm	ll	ll	lm	ll	ll	ll
Pp07_7812932	<lmxll>		(ll,lm)	lm	ll	ll	ll	lm	ll	lm	lm	ll	lm	lm	lm	lm	--	ll	ll	ll	ll	lm	ll	--	ll	lm	lm	lm	lm	ll	ll	lm	ll	--	ll	lm	lm	lm	lm	ll	lm	ll	lm	ll	ll	lm	ll	ll	ll
Pp07_7812970	<lmxll>		(ll,lm)	lm	ll	ll	ll	lm	ll	lm	lm	ll	lm	lm	lm	lm	ll	ll	ll	ll	ll	lm	ll	--	ll	lm	lm	lm	lm	ll	ll	lm	ll	--	ll	lm	lm	lm	lm	ll	lm	ll	lm	ll	ll	lm	ll	ll	ll
Pp07_7812977	<lmxll>		(ll,lm)	lm	ll	ll	ll	lm	ll	lm	lm	ll	lm	lm	lm	lm	ll	ll	ll	ll	ll	lm	ll	ll	ll	lm	lm	lm	lm	ll	ll	lm	ll	--	ll	lm	lm	lm	lm	ll	lm	ll	lm	ll	ll	lm	ll	ll	ll
Pp07_7832130	<lmxll>		(ll,lm)	lm	ll	lm	ll	lm	ll	lm	lm	ll	lm	lm	lm	lm	ll	ll	ll	ll	ll	lm	ll	lm	ll	lm	lm	lm	lm	ll	ll	lm	ll	--	ll	lm	lm	lm	lm	ll	lm	ll	lm	ll	ll	lm	ll	ll	ll
Pp07_7847203	<nnxnp>		(nn,np)	nn	np	np	nn	np	np	np	np	nn	np	nn	nn	nn	nn	nn	np	nn	nn	nn	nn	np	nn	nn	nn	nn	np	nn	nn	np	np	nn	nn	np	nn	nn	np	np	np	nn	nn	np	np	nn	np	nn	nn
Pp07_8172720	<lmxll>		(ll,lm)	lm	ll	lm	ll	lm	ll	lm	lm	ll	lm	lm	ll	lm	ll	lm	lm	ll	ll	lm	ll	lm	ll	lm	lm	lm	--	lm	ll	ll	ll	ll	ll	ll	lm	--	--	ll	ll	ll	lm	ll	ll	lm	ll	ll	ll
Pp07_8797143	<nnxnp>		(nn,np)	nn	nn	np	nn	np	nn	np	nn	nn	np	--	np	np	nn	np	nn	nn	np	np	nn	np	np	np	np	nn	np	nn	nn	nn	np	nn	np	np	nn	--	nn	nn	np	nn	np	nn	nn	np	--	nn	nn
Pp07_8907659	<lmxll>		(ll,lm)	lm	ll	lm	ll	lm	ll	lm	lm	ll	lm	lm	lm	lm	ll	ll	ll	ll	ll	lm	ll	lm	ll	ll	lm	lm	lm	ll	ll	lm	ll	--	ll	lm	lm	lm	lm	ll	lm	ll	lm	ll	ll	lm	ll	ll	ll
Pp07_9066904	<lmxll>		(ll,lm)	ll	ll	ll	lm	ll	lm	--	lm	ll	ll	ll	ll	lm	lm	lm	--	lm	lm	lm	lm	lm	ll	ll	lm	ll	ll	lm	lm	lm	lm	--	ll	lm	ll	ll	ll	ll	lm	ll	ll	ll	lm	lm	lm	lm	lm
Pp07_9066943	<lmxll>		(ll,lm)	ll	ll	ll	lm	ll	lm	lm	lm	ll	ll	ll	ll	lm	lm	lm	lm	lm	lm	lm	lm	lm	ll	ll	lm	ll	ll	lm	lm	--	lm	--	ll	lm	ll	ll	ll	ll	lm	ll	ll	ll	lm	lm	lm	lm	lm
Pp07_9066949	<lmxll>		(ll,lm)	ll	ll	ll	lm	ll	lm	lm	lm	ll	ll	ll	ll	lm	lm	lm	lm	lm	lm	lm	lm	lm	ll	ll	lm	ll	ll	lm	lm	--	lm	--	ll	lm	ll	ll	ll	ll	lm	ll	ll	ll	lm	lm	lm	lm	lm
Pp07_9066995	<lmxll>		(ll,lm)	ll	ll	ll	lm	ll	lm	lm	lm	ll	ll	ll	ll	lm	lm	lm	lm	lm	lm	lm	lm	lm	ll	ll	lm	ll	ll	lm	lm	--	lm	--	ll	lm	ll	ll	ll	ll	lm	ll	ll	ll	lm	lm	lm	lm	lm
Pp07_9381527	<lmxll>		(ll,lm)	lm	ll	lm	ll	lm	--	lm	lm	ll	lm	lm	lm	lm	ll	ll	ll	ll	ll	lm	ll	lm	ll	ll	lm	lm	lm	ll	ll	lm	ll	--	ll	lm	lm	lm	lm	ll	lm	ll	lm	ll	ll	lm	ll	ll	ll
Pp07_10289221	<lmxll>		(ll,lm)	lm	ll	lm	ll	lm	ll	lm	lm	ll	lm	lm	lm	--	ll	ll	ll	ll	ll	lm	ll	lm	ll	ll	lm	--	lm	ll	ll	--	ll	--	ll	lm	lm	lm	lm	ll	lm	ll	lm	ll	ll	lm	ll	ll	ll
Pp07_10298118	<lmxll>		(ll,lm)	lm	ll	lm	ll	lm	ll	lm	lm	ll	lm	lm	lm	lm	ll	ll	ll	ll	ll	lm	ll	lm	ll	ll	lm	lm	lm	ll	ll	lm	ll	--	ll	lm	lm	lm	lm	ll	lm	ll	lm	ll	ll	lm	ll	ll	ll
Pp07_10298175	<lmxll>		(ll,lm)	lm	ll	lm	ll	lm	ll	lm	lm	ll	lm	lm	lm	lm	ll	ll	ll	ll	ll	lm	ll	lm	ll	--	lm	lm	lm	ll	ll	lm	ll	--	ll	lm	lm	lm	lm	ll	lm	ll	lm	ll	ll	lm	ll	ll	ll
Pp07_10298453	<lmxll>		(ll,lm)	lm	ll	lm	ll	lm	ll	lm	lm	ll	lm	--	lm	lm	ll	ll	ll	ll	ll	lm	ll	lm	ll	ll	lm	lm	lm	ll	ll	--	ll	--	ll	lm	lm	lm	lm	ll	lm	ll	lm	ll	ll	lm	ll	ll	ll
Pp07_10298493	<lmxll>		(ll,lm)	lm	ll	lm	ll	lm	ll	lm	lm	ll	lm	--	lm	lm	ll	ll	ll	ll	ll	lm	ll	lm	ll	ll	lm	lm	lm	ll	ll	lm	ll	--	ll	lm	lm	lm	lm	ll	lm	ll	lm	ll	ll	lm	ll	ll	ll
Pp07_10298541	<lmxll>		(ll,lm)	lm	ll	lm	ll	lm	ll	lm	lm	ll	lm	--	lm	lm	ll	ll	ll	ll	ll	lm	ll	lm	ll	ll	lm	lm	--	--	ll	lm	ll	--	ll	lm	lm	lm	lm	ll	lm	ll	lm	ll	ll	lm	ll	ll	ll
Pp07_10309579	<lmxll>		(ll,lm)	--	ll	lm	ll	lm	ll	lm	lm	ll	lm	lm	lm	lm	--	ll	ll	ll	ll	lm	ll	lm	ll	ll	lm	lm	lm	ll	ll	lm	ll	--	ll	lm	lm	lm	lm	ll	lm	ll	lm	ll	ll	lm	ll	ll	ll
Pp07_10309607	<lmxll>		(ll,lm)	--	ll	lm	ll	lm	ll	lm	lm	ll	lm	lm	lm	lm	--	ll	ll	ll	ll	lm	ll	lm	ll	ll	lm	lm	lm	ll	ll	lm	ll	--	ll	lm	lm	--	lm	ll	lm	ll	lm	ll	ll	lm	ll	ll	ll
Pp07_10309689	<lmxll>		(ll,lm)	--	ll	lm	ll	lm	ll	lm	lm	ll	lm	lm	lm	lm	--	ll	ll	ll	ll	lm	ll	lm	ll	ll	lm	lm	lm	ll	ll	lm	ll	--	ll	lm	lm	--	lm	ll	lm	ll	lm	ll	ll	lm	ll	ll	ll
Pp07_10330253	<lmxll>		(ll,lm)	lm	ll	lm	ll	lm	ll	lm	lm	ll	lm	lm	lm	lm	ll	ll	ll	ll	ll	lm	ll	lm	ll	ll	lm	lm	lm	ll	ll	lm	ll	--	ll	lm	lm	lm	lm	ll	lm	ll	lm	ll	ll	lm	ll	ll	ll
Pp07_10330532	<lmxll>		(ll,lm)	lm	ll	lm	ll	lm	ll	lm	lm	ll	lm	lm	lm	lm	ll	ll	ll	ll	ll	lm	ll	lm	--	ll	lm	--	lm	ll	ll	lm	ll	--	ll	lm	lm	lm	lm	ll	lm	ll	lm	ll	ll	lm	ll	ll	ll
Pp07_10348930	<lmxll>		(ll,lm)	lm	ll	lm	ll	lm	ll	lm	lm	ll	lm	--	lm	lm	ll	ll	ll	ll	ll	lm	ll	lm	ll	ll	--	lm	lm	ll	ll	lm	ll	--	ll	lm	lm	lm	lm	ll	lm	ll	lm	ll	ll	lm	ll	ll	ll
Pp07_10354455	<lmxll>		(ll,lm)	lm	ll	lm	ll	lm	--	lm	lm	ll	lm	lm	lm	lm	ll	ll	ll	ll	ll	lm	ll	--	ll	ll	--	--	lm	ll	ll	lm	ll	--	ll	lm	lm	lm	--	ll	--	ll	lm	ll	ll	lm	ll	ll	ll
Pp07_10369769	<lmxll>		(ll,lm)	lm	ll	lm	ll	lm	ll	lm	lm	ll	lm	lm	lm	lm	ll	ll	ll	ll	ll	lm	ll	lm	ll	ll	lm	--	lm	ll	ll	lm	ll	--	ll	lm	--	lm	lm	--	lm	ll	lm	ll	ll	lm	ll	ll	ll
Pp07_10377902	<lmxll>		(ll,lm)	lm	ll	lm	ll	lm	ll	lm	lm	ll	lm	--	lm	lm	ll	ll	ll	ll	ll	lm	ll	lm	ll	ll	lm	--	lm	ll	ll	lm	ll	--	ll	lm	lm	lm	lm	ll	lm	ll	lm	ll	ll	lm	ll	ll	ll
Pp07_10383460	<lmxll>		(ll,lm)	lm	ll	lm	ll	lm	ll	lm	lm	ll	lm	lm	lm	lm	ll	ll	ll	ll	ll	lm	--	lm	ll	ll	lm	lm	lm	ll	ll	lm	ll	--	ll	--	lm	lm	lm	ll	lm	ll	lm	ll	ll	--	ll	ll	ll
Pp07_10383461	<lmxll>		(ll,lm)	lm	ll	lm	ll	lm	ll	lm	lm	ll	lm	lm	lm	lm	ll	ll	ll	ll	ll	lm	--	lm	ll	ll	lm	lm	lm	ll	ll	lm	ll	--	ll	--	lm	lm	lm	ll	lm	ll	lm	ll	ll	--	ll	ll	ll
Pp07_10400171	<lmxll>		(ll,lm)	lm	ll	lm	ll	lm	ll	--	lm	ll	lm	lm	lm	lm	ll	ll	ll	ll	ll	lm	ll	lm	ll	ll	lm	lm	lm	ll	ll	lm	ll	lm	ll	lm	lm	lm	--	--	lm	ll	lm	ll	ll	lm	ll	ll	ll
Pp07_10400246	<lmxll>		(ll,lm)	lm	ll	lm	ll	lm	ll	lm	lm	ll	lm	lm	lm	lm	ll	ll	ll	ll	ll	lm	ll	lm	ll	ll	lm	lm	lm	ll	ll	lm	ll	--	ll	lm	lm	lm	lm	ll	lm	ll	lm	ll	ll	lm	ll	ll	ll
Pp07_10400604	<lmxll>		(ll,lm)	lm	ll	lm	ll	lm	ll	lm	lm	ll	lm	lm	lm	lm	ll	ll	ll	ll	ll	lm	ll	lm	ll	ll	lm	lm	lm	ll	ll	lm	ll	--	ll	lm	lm	lm	lm	ll	lm	ll	lm	ll	ll	lm	ll	ll	ll
Pp07_10400703	<lmxll>		(ll,lm)	lm	ll	lm	ll	lm	ll	lm	lm	ll	lm	lm	lm	lm	ll	ll	ll	ll	ll	lm	ll	lm	ll	--	lm	lm	lm	ll	ll	lm	ll	--	ll	lm	lm	lm	lm	ll	lm	ll	--	ll	ll	lm	ll	ll	ll
Pp07_10452464	<lmxll>		(ll,lm)	lm	ll	lm	ll	lm	ll	lm	lm	ll	lm	lm	lm	lm	ll	ll	ll	ll	ll	lm	ll	lm	ll	ll	lm	lm	lm	ll	ll	lm	ll	--	ll	lm	lm	lm	lm	ll	lm	ll	lm	ll	--	lm	ll	ll	ll
Pp07_10452511	<lmxll>		(ll,lm)	lm	ll	lm	ll	lm	ll	lm	lm	ll	lm	lm	lm	lm	ll	ll	ll	ll	ll	lm	ll	lm	ll	ll	lm	lm	lm	ll	ll	lm	ll	--	ll	lm	lm	lm	lm	ll	lm	ll	lm	ll	--	lm	--	ll	ll
Pp07_10465539	<lmxll>		(ll,lm)	lm	ll	lm	ll	lm	ll	lm	lm	ll	lm	lm	lm	lm	ll	ll	ll	ll	ll	lm	--	lm	ll	ll	lm	lm	lm	ll	ll	lm	ll	--	ll	lm	lm	lm	lm	ll	lm	ll	lm	ll	ll	lm	--	ll	ll
Pp07_10486912	<lmxll>		(ll,lm)	lm	ll	lm	ll	lm	ll	lm	lm	ll	lm	lm	lm	lm	ll	ll	ll	ll	ll	lm	ll	lm	ll	ll	lm	lm	lm	ll	ll	lm	ll	--	ll	lm	lm	lm	lm	ll	lm	ll	lm	--	ll	lm	--	ll	ll
Pp07_10486982	<lmxll>		(ll,lm)	lm	ll	lm	ll	lm	ll	lm	lm	ll	lm	lm	lm	lm	ll	ll	ll	ll	ll	lm	ll	lm	ll	ll	lm	lm	lm	ll	ll	lm	ll	--	ll	lm	lm	lm	lm	ll	lm	ll	lm	ll	ll	lm	--	ll	ll
Pp07_10493110	<lmxll>		(ll,lm)	lm	ll	lm	ll	lm	ll	lm	lm	ll	lm	lm	lm	lm	ll	ll	ll	ll	ll	lm	ll	lm	ll	ll	lm	--	lm	ll	ll	lm	ll	--	ll	lm	lm	--	lm	ll	lm	ll	lm	ll	ll	lm	ll	ll	ll
Pp07_10499612	<lmxll>		(ll,lm)	lm	ll	lm	ll	lm	ll	lm	lm	ll	lm	lm	lm	lm	ll	ll	ll	ll	ll	lm	ll	lm	ll	ll	lm	lm	lm	ll	ll	lm	ll	--	ll	lm	lm	lm	lm	ll	lm	ll	lm	ll	ll	lm	ll	ll	ll
Pp07_10512164	<lmxll>		(ll,lm)	lm	ll	lm	ll	lm	ll	lm	lm	ll	lm	lm	lm	lm	ll	ll	ll	ll	ll	lm	ll	lm	ll	ll	lm	lm	lm	ll	ll	lm	ll	--	ll	lm	lm	lm	lm	ll	lm	ll	lm	ll	ll	lm	ll	ll	ll
Pp07_10512196	<lmxll>		(ll,lm)	lm	ll	lm	ll	lm	ll	lm	lm	ll	lm	lm	lm	lm	ll	ll	ll	ll	ll	lm	ll	lm	ll	ll	lm	lm	lm	ll	ll	lm	ll	--	ll	lm	lm	lm	lm	ll	lm	ll	lm	ll	ll	lm	ll	ll	ll
Pp07_10520065	<lmxll>		(ll,lm)	lm	ll	lm	ll	lm	ll	lm	lm	ll	lm	lm	lm	lm	ll	ll	ll	ll	ll	lm	ll	lm	ll	ll	lm	lm	lm	ll	ll	lm	ll	--	ll	lm	lm	lm	lm	--	lm	ll	lm	ll	ll	lm	ll	ll	ll
Pp07_10522350	<lmxll>		(ll,lm)	lm	ll	lm	ll	lm	ll	lm	lm	ll	lm	--	lm	lm	ll	ll	ll	ll	ll	lm	ll	lm	ll	ll	lm	lm	lm	ll	ll	lm	ll	--	ll	lm	lm	lm	lm	ll	lm	ll	--	ll	ll	lm	ll	--	ll
Pp07_10667213	<lmxll>		(ll,lm)	lm	ll	lm	ll	lm	ll	lm	lm	ll	lm	lm	lm	lm	ll	ll	ll	ll	ll	lm	ll	lm	ll	ll	lm	lm	lm	ll	ll	lm	ll	lm	ll	lm	lm	lm	--	ll	lm	ll	lm	ll	ll	lm	ll	ll	ll
Pp07_10671247	<lmxll>		(ll,lm)	lm	ll	lm	ll	lm	ll	lm	lm	ll	lm	lm	lm	lm	ll	ll	ll	ll	--	lm	ll	lm	ll	ll	--	lm	--	ll	ll	lm	ll	lm	ll	lm	lm	lm	lm	ll	lm	ll	lm	ll	ll	lm	ll	ll	ll
Pp07_10671287	<lmxll>		(ll,lm)	lm	ll	lm	ll	lm	ll	lm	lm	ll	lm	lm	lm	lm	ll	ll	ll	ll	--	lm	ll	lm	ll	ll	--	lm	--	ll	ll	lm	ll	lm	ll	lm	lm	lm	lm	ll	lm	ll	lm	ll	ll	lm	ll	ll	ll
Pp07_10671298	<lmxll>		(ll,lm)	lm	ll	lm	ll	lm	ll	lm	lm	ll	lm	lm	lm	lm	ll	ll	ll	ll	--	lm	ll	lm	ll	ll	--	lm	--	ll	ll	lm	ll	lm	ll	lm	lm	lm	lm	ll	lm	ll	lm	ll	ll	lm	ll	ll	ll
Pp07_10674666	<lmxll>		(ll,lm)	lm	ll	lm	ll	lm	ll	lm	lm	ll	lm	lm	lm	lm	ll	ll	ll	ll	ll	lm	ll	lm	ll	ll	lm	lm	lm	ll	ll	lm	ll	lm	ll	lm	lm	lm	lm	ll	lm	ll	lm	ll	ll	lm	ll	ll	ll
Pp07_10674839	<lmxll>		(ll,lm)	lm	ll	--	ll	lm	ll	lm	lm	ll	lm	lm	lm	lm	ll	ll	ll	ll	ll	lm	ll	lm	ll	ll	lm	lm	lm	ll	ll	lm	ll	lm	ll	lm	lm	lm	lm	ll	lm	ll	lm	ll	ll	lm	ll	ll	ll
Pp07_10684715	<lmxll>		(ll,lm)	lm	ll	lm	ll	lm	ll	lm	lm	ll	lm	lm	lm	lm	ll	ll	ll	ll	ll	lm	ll	lm	ll	ll	lm	lm	lm	ll	ll	lm	ll	lm	ll	lm	lm	lm	lm	ll	lm	ll	lm	ll	ll	lm	ll	ll	ll
Pp07_10685001	<lmxll>		(ll,lm)	lm	ll	lm	ll	lm	ll	lm	lm	ll	lm	lm	lm	lm	ll	ll	ll	ll	ll	lm	ll	lm	ll	ll	--	lm	lm	ll	ll	lm	ll	lm	ll	lm	lm	lm	lm	ll	lm	--	lm	ll	ll	lm	ll	ll	ll
Pp07_10704788	<lmxll>		(ll,lm)	lm	ll	--	ll	lm	ll	lm	lm	ll	lm	--	lm	--	ll	ll	ll	ll	ll	lm	ll	lm	ll	ll	lm	lm	lm	ll	ll	lm	ll	lm	ll	--	lm	lm	lm	ll	lm	ll	lm	ll	ll	lm	ll	ll	ll
Pp07_10705088	<lmxll>		(ll,lm)	lm	ll	lm	ll	lm	ll	lm	lm	ll	lm	lm	lm	lm	ll	ll	ll	ll	ll	lm	--	lm	ll	ll	lm	lm	lm	ll	ll	lm	ll	lm	ll	lm	lm	lm	lm	ll	lm	ll	lm	ll	ll	lm	ll	ll	ll
Pp07_10715803	<lmxll>		(ll,lm)	lm	ll	lm	ll	lm	ll	lm	lm	ll	lm	lm	lm	lm	ll	ll	ll	ll	ll	lm	ll	lm	ll	ll	lm	--	lm	ll	ll	lm	ll	--	ll	lm	lm	lm	lm	ll	lm	ll	lm	ll	ll	lm	ll	ll	ll
Pp07_10721800	<lmxll>		(ll,lm)	lm	ll	lm	ll	lm	ll	lm	lm	ll	lm	lm	lm	lm	ll	ll	ll	ll	ll	lm	ll	lm	ll	ll	lm	lm	lm	ll	ll	lm	ll	--	ll	lm	lm	lm	lm	ll	lm	ll	lm	ll	ll	lm	ll	ll	ll
Pp07_10722183	<lmxll>		(ll,lm)	lm	ll	lm	ll	lm	ll	lm	lm	ll	lm	lm	lm	lm	ll	ll	ll	ll	ll	lm	ll	lm	ll	ll	lm	lm	lm	ll	ll	lm	ll	--	ll	lm	lm	lm	lm	ll	lm	ll	lm	--	ll	lm	ll	ll	ll
Pp07_10732165	<lmxll>		(ll,lm)	lm	ll	lm	ll	lm	ll	lm	lm	ll	lm	lm	lm	lm	ll	ll	ll	ll	ll	lm	ll	lm	ll	ll	lm	lm	lm	ll	ll	lm	ll	--	ll	lm	lm	lm	lm	ll	lm	ll	lm	ll	ll	lm	ll	ll	ll
Pp07_10743698	<lmxll>		(ll,lm)	lm	ll	lm	ll	lm	ll	lm	lm	ll	lm	lm	lm	lm	ll	ll	ll	ll	ll	lm	ll	lm	ll	ll	--	lm	lm	ll	ll	lm	ll	--	ll	--	lm	lm	lm	ll	lm	ll	lm	ll	ll	lm	ll	ll	ll
Pp07_10755154	<lmxll>		(ll,lm)	lm	ll	lm	ll	lm	ll	lm	lm	ll	lm	lm	lm	lm	ll	ll	ll	ll	ll	lm	ll	lm	ll	ll	lm	lm	lm	ll	ll	lm	ll	--	ll	lm	lm	lm	lm	ll	lm	ll	lm	ll	ll	lm	ll	ll	ll
Pp07_10755242	<lmxll>		(ll,lm)	lm	ll	lm	ll	lm	ll	lm	lm	ll	lm	lm	lm	lm	ll	ll	ll	ll	ll	lm	ll	lm	ll	ll	lm	lm	lm	ll	ll	lm	ll	--	ll	lm	lm	lm	lm	ll	lm	ll	lm	ll	ll	lm	ll	ll	ll
Pp07_10769621	<lmxll>		(ll,lm)	lm	ll	lm	ll	lm	ll	lm	lm	ll	lm	lm	lm	lm	ll	ll	ll	ll	ll	lm	ll	lm	ll	ll	lm	lm	lm	ll	ll	lm	ll	--	ll	lm	lm	lm	lm	ll	lm	ll	lm	ll	ll	lm	ll	ll	ll
Pp07_10769702	<lmxll>		(ll,lm)	lm	ll	lm	ll	lm	ll	lm	lm	ll	lm	lm	lm	lm	ll	ll	ll	ll	ll	lm	ll	lm	ll	ll	lm	lm	lm	ll	ll	lm	ll	--	ll	lm	lm	lm	lm	ll	lm	ll	lm	ll	ll	lm	ll	ll	ll
Pp07_10769707	<lmxll>		(ll,lm)	lm	ll	lm	ll	lm	ll	lm	lm	ll	lm	lm	lm	lm	ll	ll	ll	ll	ll	lm	ll	lm	ll	ll	lm	lm	lm	ll	ll	lm	ll	--	ll	lm	lm	lm	lm	ll	lm	ll	lm	ll	ll	lm	ll	--	ll
Pp07_10773650	<lmxll>		(ll,lm)	lm	ll	lm	ll	lm	ll	lm	lm	ll	lm	lm	lm	lm	ll	ll	ll	ll	ll	lm	ll	lm	ll	ll	lm	--	--	ll	ll	--	ll	--	ll	lm	lm	lm	lm	ll	lm	ll	lm	ll	ll	lm	ll	ll	ll
Pp07_10776942	<lmxll>		(ll,lm)	lm	ll	lm	ll	lm	ll	lm	lm	ll	lm	lm	lm	lm	ll	ll	ll	ll	ll	lm	ll	lm	ll	ll	lm	--	lm	ll	ll	lm	ll	--	ll	lm	lm	--	lm	ll	lm	ll	lm	ll	ll	lm	ll	ll	ll
Pp07_11038553	<lmxll>		(ll,lm)	--	ll	lm	ll	lm	ll	lm	lm	ll	lm	lm	lm	lm	ll	ll	--	ll	ll	lm	ll	lm	ll	ll	--	lm	lm	ll	ll	lm	ll	--	--	lm	lm	--	--	ll	lm	ll	lm	ll	ll	lm	ll	ll	ll
Pp07_11242654	<lmxll>		(ll,lm)	lm	ll	lm	ll	lm	ll	--	lm	ll	lm	lm	lm	--	ll	ll	ll	ll	ll	lm	ll	lm	ll	ll	lm	lm	lm	ll	ll	lm	ll	lm	ll	lm	lm	--	lm	ll	lm	ll	lm	ll	ll	lm	ll	ll	ll
Pp07_11243056	<lmxll>		(ll,lm)	lm	ll	lm	ll	lm	ll	lm	lm	ll	lm	lm	lm	lm	ll	ll	ll	ll	ll	lm	ll	lm	ll	ll	lm	lm	lm	ll	ll	lm	ll	lm	ll	lm	lm	--	--	ll	lm	ll	lm	ll	ll	--	ll	ll	ll
Pp07_11249500	<lmxll>		(ll,lm)	lm	ll	lm	ll	lm	ll	lm	lm	ll	lm	--	lm	lm	ll	ll	ll	ll	ll	--	ll	lm	ll	ll	lm	--	lm	ll	ll	lm	ll	lm	ll	lm	lm	lm	lm	ll	lm	ll	lm	ll	ll	lm	ll	ll	ll
Pp07_11274029	<lmxll>		(ll,lm)	lm	--	lm	ll	lm	ll	lm	lm	ll	lm	lm	lm	lm	ll	ll	ll	ll	ll	lm	ll	lm	ll	ll	lm	lm	lm	ll	ll	lm	ll	lm	ll	lm	lm	lm	lm	ll	lm	ll	lm	ll	ll	lm	ll	ll	ll
Pp07_11289910	<lmxll>		(ll,lm)	lm	ll	lm	ll	lm	ll	lm	lm	ll	lm	lm	lm	lm	ll	ll	ll	ll	ll	lm	ll	lm	ll	ll	lm	lm	lm	ll	ll	lm	ll	lm	ll	lm	lm	--	lm	ll	lm	ll	lm	ll	ll	lm	ll	ll	ll
Pp07_11290025	<lmxll>		(ll,lm)	lm	ll	lm	ll	lm	ll	lm	lm	ll	lm	lm	lm	lm	ll	ll	ll	ll	ll	lm	ll	lm	ll	ll	lm	lm	lm	ll	ll	lm	ll	lm	ll	lm	lm	--	lm	ll	lm	ll	lm	ll	ll	lm	ll	ll	ll
Pp07_11315872	<lmxll>		(ll,lm)	--	ll	lm	ll	lm	ll	lm	lm	ll	lm	lm	lm	lm	ll	ll	ll	ll	ll	lm	ll	lm	ll	ll	lm	lm	lm	ll	ll	lm	ll	--	ll	lm	lm	lm	lm	lm	lm	ll	lm	ll	ll	lm	ll	ll	ll
Pp07_11315991	<lmxll>		(ll,lm)	--	ll	lm	ll	lm	ll	lm	lm	ll	lm	lm	lm	lm	ll	ll	ll	ll	ll	lm	ll	--	ll	ll	lm	lm	lm	ll	ll	lm	ll	lm	ll	lm	lm	--	lm	lm	lm	ll	lm	ll	ll	lm	ll	ll	ll
Pp07_11365966	<lmxll>		(ll,lm)	lm	ll	lm	ll	lm	ll	lm	lm	ll	lm	lm	lm	lm	ll	ll	--	ll	ll	lm	ll	lm	ll	ll	lm	lm	lm	ll	ll	lm	ll	--	ll	lm	lm	lm	lm	lm	lm	ll	lm	ll	ll	lm	ll	ll	ll
Pp07_11387027	<lmxll>		(ll,lm)	lm	ll	lm	ll	--	ll	lm	lm	ll	lm	lm	lm	lm	ll	ll	ll	ll	ll	lm	ll	lm	ll	ll	lm	lm	lm	ll	ll	lm	ll	lm	ll	lm	lm	lm	lm	--	lm	ll	lm	ll	ll	lm	ll	ll	ll
Pp07_11387291	<lmxll>		(ll,lm)	lm	ll	lm	ll	lm	ll	--	lm	ll	lm	lm	lm	lm	ll	ll	ll	ll	ll	lm	ll	lm	ll	ll	lm	lm	lm	ll	--	lm	ll	lm	ll	lm	lm	--	--	lm	lm	ll	lm	ll	ll	lm	ll	ll	ll
Pp07_11387298	<lmxll>		(ll,lm)	lm	ll	lm	ll	lm	ll	--	lm	ll	lm	lm	lm	lm	ll	ll	ll	ll	ll	lm	ll	lm	ll	ll	lm	lm	lm	ll	--	lm	ll	lm	ll	lm	lm	--	--	lm	lm	ll	lm	ll	ll	lm	ll	ll	ll
Pp07_11387299	<lmxll>		(ll,lm)	lm	ll	lm	ll	lm	ll	--	lm	ll	lm	lm	lm	lm	ll	ll	ll	ll	ll	lm	ll	lm	ll	ll	lm	lm	lm	ll	--	lm	ll	lm	ll	lm	lm	--	--	lm	lm	ll	lm	ll	ll	lm	ll	ll	ll
Pp07_11388712	<lmxll>		(ll,lm)	lm	ll	lm	ll	lm	ll	lm	lm	ll	lm	lm	lm	--	ll	ll	ll	ll	ll	lm	ll	lm	ll	ll	lm	--	lm	ll	ll	lm	ll	lm	--	lm	lm	--	lm	lm	lm	ll	lm	ll	ll	lm	ll	ll	ll
Pp07_11396120	<lmxll>		(ll,lm)	lm	ll	lm	ll	lm	ll	lm	lm	ll	lm	lm	lm	lm	ll	ll	ll	ll	ll	lm	ll	lm	ll	ll	lm	lm	lm	ll	ll	lm	ll	lm	ll	lm	lm	lm	lm	lm	lm	ll	lm	ll	ll	lm	ll	ll	ll
Pp07_11396281	<lmxll>		(ll,lm)	lm	ll	--	ll	lm	ll	lm	--	ll	--	--	lm	lm	ll	ll	ll	ll	ll	lm	ll	lm	ll	ll	lm	--	lm	ll	ll	lm	ll	lm	ll	lm	lm	lm	lm	lm	lm	ll	lm	ll	ll	lm	ll	ll	ll
Pp07_11400355	<lmxll>		(ll,lm)	lm	ll	lm	ll	lm	ll	lm	lm	ll	lm	lm	lm	lm	ll	ll	ll	ll	ll	lm	ll	lm	ll	ll	lm	lm	lm	ll	ll	lm	ll	lm	ll	lm	lm	lm	lm	lm	lm	ll	lm	ll	ll	lm	ll	ll	ll
Pp07_11428995	<lmxll>		(ll,lm)	lm	ll	lm	ll	lm	ll	--	lm	ll	lm	lm	lm	lm	ll	ll	ll	ll	ll	lm	--	lm	ll	ll	lm	lm	lm	ll	ll	lm	ll	--	ll	lm	lm	lm	lm	lm	lm	ll	lm	ll	ll	lm	ll	ll	ll
Pp07_11430954	<lmxll>		(ll,lm)	lm	ll	lm	ll	lm	ll	lm	lm	ll	lm	lm	lm	--	ll	ll	ll	ll	ll	lm	ll	lm	ll	ll	lm	lm	lm	ll	ll	lm	ll	--	ll	lm	lm	lm	lm	--	--	ll	lm	ll	ll	lm	ll	ll	ll
Pp07_11439411	<lmxll>		(ll,lm)	lm	ll	lm	ll	lm	ll	lm	lm	ll	lm	lm	lm	lm	ll	ll	ll	ll	ll	lm	ll	lm	ll	ll	lm	lm	lm	ll	ll	lm	ll	lm	ll	lm	lm	lm	lm	lm	lm	ll	lm	ll	ll	lm	ll	ll	ll
Pp07_11439978	<lmxll>		(ll,lm)	lm	ll	lm	ll	lm	ll	lm	lm	ll	lm	--	lm	lm	ll	ll	ll	ll	ll	lm	ll	lm	ll	ll	lm	lm	lm	ll	ll	lm	ll	--	ll	lm	lm	lm	lm	lm	lm	ll	lm	ll	ll	lm	ll	ll	ll
Pp07_11443190	<lmxll>		(ll,lm)	lm	ll	lm	ll	lm	ll	lm	lm	ll	lm	lm	lm	lm	ll	ll	ll	ll	ll	lm	ll	lm	ll	ll	lm	lm	lm	ll	ll	lm	ll	--	ll	lm	lm	lm	lm	lm	lm	ll	lm	ll	ll	lm	ll	ll	ll
Pp07_11443547	<lmxll>		(ll,lm)	lm	ll	lm	ll	lm	ll	lm	lm	ll	lm	lm	lm	lm	ll	ll	ll	ll	ll	lm	ll	lm	ll	ll	lm	lm	lm	ll	ll	lm	ll	--	ll	lm	lm	lm	lm	lm	lm	ll	lm	ll	ll	lm	ll	ll	ll
Pp07_11469879	<lmxll>		(ll,lm)	lm	ll	lm	ll	lm	ll	--	--	ll	lm	lm	lm	ll	ll	ll	ll	ll	ll	lm	ll	lm	ll	ll	lm	lm	lm	ll	ll	lm	ll	--	ll	lm	lm	lm	lm	lm	lm	ll	lm	--	ll	lm	ll	ll	ll
Pp07_11470111	<lmxll>		(ll,lm)	--	ll	lm	ll	lm	ll	lm	lm	ll	lm	lm	lm	lm	ll	ll	ll	ll	ll	lm	ll	lm	ll	--	lm	lm	lm	ll	ll	lm	ll	lm	ll	lm	lm	lm	lm	--	lm	ll	lm	ll	ll	lm	ll	ll	ll
Pp07_11484290	<lmxll>		(ll,lm)	lm	ll	lm	ll	lm	ll	lm	lm	ll	lm	--	lm	lm	ll	ll	ll	ll	ll	lm	ll	lm	ll	ll	lm	lm	lm	ll	--	lm	ll	--	ll	lm	lm	lm	lm	lm	lm	ll	--	ll	ll	lm	ll	ll	ll
Pp07_11484350	<lmxll>		(ll,lm)	lm	ll	lm	ll	lm	ll	lm	lm	ll	lm	lm	lm	lm	ll	ll	ll	ll	ll	lm	ll	lm	ll	ll	lm	lm	--	ll	--	--	ll	--	ll	lm	lm	lm	lm	lm	lm	ll	lm	ll	ll	lm	ll	ll	ll
Pp07_11484570	<lmxll>		(ll,lm)	lm	ll	lm	ll	lm	ll	lm	lm	ll	lm	lm	lm	lm	ll	ll	ll	ll	ll	lm	ll	lm	ll	ll	lm	lm	lm	ll	ll	lm	ll	--	ll	lm	lm	lm	lm	lm	lm	ll	lm	ll	ll	lm	ll	ll	ll
Pp07_11494895	<lmxll>		(ll,lm)	lm	ll	lm	ll	lm	ll	lm	lm	ll	lm	--	lm	lm	ll	ll	ll	ll	ll	lm	ll	lm	ll	ll	--	lm	--	ll	ll	lm	ll	--	ll	lm	lm	lm	lm	lm	lm	ll	lm	ll	ll	lm	ll	ll	ll
Pp07_11514197	<lmxll>		(ll,lm)	lm	ll	lm	ll	lm	ll	lm	lm	ll	lm	lm	lm	lm	ll	ll	ll	ll	ll	lm	ll	lm	ll	ll	lm	lm	lm	ll	ll	lm	ll	lm	ll	lm	lm	lm	lm	lm	lm	ll	lm	ll	ll	lm	ll	ll	ll
Pp07_11521185	<lmxll>		(ll,lm)	lm	ll	lm	ll	lm	ll	lm	lm	ll	lm	lm	lm	lm	ll	ll	ll	ll	ll	lm	ll	lm	ll	ll	lm	lm	lm	ll	ll	lm	ll	lm	ll	lm	lm	lm	lm	lm	lm	ll	lm	ll	ll	lm	ll	ll	ll
Pp07_11525805	<lmxll>		(ll,lm)	--	ll	lm	ll	lm	ll	lm	lm	ll	lm	lm	lm	lm	ll	ll	ll	ll	ll	lm	ll	lm	ll	ll	lm	lm	lm	ll	ll	lm	ll	lm	ll	--	lm	lm	--	lm	lm	ll	lm	ll	ll	lm	ll	ll	ll
Pp07_11525917	<lmxll>		(ll,lm)	lm	ll	lm	ll	lm	--	lm	lm	ll	lm	lm	lm	lm	ll	ll	ll	ll	ll	lm	ll	lm	ll	ll	lm	--	lm	ll	ll	lm	ll	lm	ll	lm	lm	lm	lm	lm	lm	ll	lm	ll	ll	lm	ll	ll	ll
Pp07_11526068	<lmxll>		(ll,lm)	lm	ll	lm	ll	lm	ll	lm	lm	ll	lm	lm	lm	lm	ll	ll	ll	ll	ll	lm	ll	--	ll	ll	lm	--	lm	ll	ll	lm	ll	lm	ll	lm	lm	lm	lm	lm	lm	ll	--	ll	ll	lm	ll	ll	ll
Pp07_11564923	<lmxll>		(ll,lm)	lm	ll	lm	ll	lm	ll	lm	lm	ll	lm	lm	lm	lm	ll	ll	ll	ll	ll	lm	ll	lm	ll	ll	lm	lm	lm	ll	ll	lm	ll	--	ll	lm	lm	lm	lm	lm	lm	ll	lm	ll	ll	lm	ll	ll	ll
Pp07_11564959	<lmxll>		(ll,lm)	lm	ll	lm	ll	lm	ll	lm	lm	ll	lm	lm	lm	lm	ll	ll	ll	ll	ll	lm	ll	lm	ll	ll	lm	lm	lm	ll	ll	lm	ll	--	ll	lm	lm	lm	lm	lm	lm	ll	lm	ll	ll	lm	ll	ll	ll
Pp07_11565007	<lmxll>		(ll,lm)	lm	ll	lm	ll	lm	ll	lm	lm	ll	lm	lm	lm	lm	ll	ll	ll	ll	ll	lm	ll	lm	ll	ll	--	--	lm	ll	ll	lm	ll	--	ll	lm	lm	lm	lm	lm	lm	ll	lm	ll	ll	lm	ll	ll	ll
Pp07_11565117	<lmxll>		(ll,lm)	lm	ll	lm	ll	lm	--	lm	lm	ll	lm	lm	lm	lm	ll	ll	ll	ll	--	lm	ll	lm	ll	ll	lm	lm	lm	ll	ll	lm	ll	--	ll	lm	lm	lm	lm	lm	lm	ll	lm	ll	ll	lm	ll	ll	ll
Pp07_11565177	<lmxll>		(ll,lm)	lm	ll	lm	ll	lm	--	lm	lm	ll	lm	lm	lm	lm	ll	ll	ll	ll	--	lm	ll	lm	ll	ll	lm	lm	lm	ll	ll	lm	ll	--	ll	lm	lm	lm	lm	lm	lm	ll	lm	ll	ll	lm	ll	ll	ll
Pp07_11574875	<lmxll>		(ll,lm)	lm	ll	lm	ll	lm	ll	lm	lm	ll	lm	--	lm	lm	ll	ll	ll	ll	ll	lm	ll	lm	ll	ll	lm	lm	lm	ll	ll	lm	ll	--	ll	lm	lm	lm	--	--	lm	ll	lm	ll	ll	lm	ll	ll	ll
Pp07_11588813	<lmxll>		(ll,lm)	lm	ll	lm	ll	lm	ll	lm	lm	ll	lm	lm	lm	lm	ll	ll	ll	ll	ll	lm	ll	lm	ll	ll	lm	lm	lm	ll	ll	lm	ll	--	ll	lm	lm	lm	lm	lm	lm	ll	lm	ll	ll	lm	ll	ll	ll
Pp07_11588902	<lmxll>		(ll,lm)	lm	ll	lm	ll	lm	ll	lm	lm	ll	lm	lm	lm	lm	ll	ll	ll	ll	ll	lm	ll	lm	ll	ll	lm	lm	lm	ll	ll	lm	ll	--	ll	lm	lm	--	lm	lm	lm	ll	lm	ll	ll	lm	ll	ll	ll
Pp07_11602913	<lmxll>		(ll,lm)	lm	ll	lm	ll	lm	ll	lm	lm	ll	lm	lm	lm	lm	ll	ll	ll	ll	ll	lm	ll	lm	ll	ll	lm	lm	lm	ll	ll	lm	ll	--	ll	lm	lm	lm	lm	--	lm	ll	lm	ll	ll	lm	ll	ll	ll
Pp07_11608233	<lmxll>		(ll,lm)	lm	ll	lm	ll	lm	ll	lm	lm	ll	lm	lm	lm	--	ll	ll	ll	ll	ll	lm	ll	lm	ll	ll	lm	lm	lm	ll	ll	lm	ll	--	ll	lm	lm	--	lm	lm	lm	ll	lm	ll	ll	lm	ll	ll	ll
Pp07_11617185	<lmxll>		(ll,lm)	lm	ll	lm	ll	lm	--	lm	lm	ll	lm	lm	lm	lm	ll	ll	ll	ll	ll	lm	ll	lm	ll	ll	lm	lm	lm	ll	ll	lm	ll	--	--	lm	lm	lm	lm	lm	lm	ll	lm	ll	ll	lm	ll	ll	ll
Pp07_11727850	<lmxll>		(ll,lm)	--	ll	lm	ll	lm	ll	lm	lm	--	lm	lm	lm	lm	ll	ll	ll	ll	ll	lm	ll	lm	ll	ll	lm	--	--	ll	ll	lm	ll	--	ll	lm	lm	--	lm	lm	lm	ll	lm	ll	ll	lm	ll	ll	ll
Pp07_11727878	<lmxll>		(ll,lm)	--	ll	lm	ll	lm	ll	lm	lm	--	lm	lm	lm	lm	ll	ll	ll	ll	ll	lm	ll	lm	ll	ll	lm	--	--	ll	ll	lm	ll	--	ll	lm	lm	--	lm	lm	lm	ll	lm	ll	ll	lm	ll	ll	ll
Pp07_11777572	<lmxll>		(ll,lm)	lm	ll	lm	ll	lm	ll	lm	lm	ll	lm	lm	lm	lm	ll	ll	ll	ll	ll	lm	ll	lm	ll	ll	lm	lm	lm	ll	ll	lm	ll	--	ll	lm	lm	lm	lm	lm	lm	ll	lm	ll	ll	lm	ll	--	ll
Pp07_11777780	<lmxll>		(ll,lm)	lm	ll	lm	ll	lm	ll	lm	lm	ll	lm	lm	lm	lm	ll	ll	ll	ll	ll	lm	ll	lm	ll	ll	lm	lm	lm	ll	ll	lm	ll	--	ll	lm	lm	lm	lm	lm	lm	ll	lm	ll	ll	lm	ll	ll	ll
Pp07_11777790	<lmxll>		(ll,lm)	lm	ll	lm	ll	lm	ll	lm	lm	ll	lm	lm	lm	lm	ll	ll	ll	ll	ll	lm	ll	lm	ll	ll	lm	lm	lm	ll	ll	lm	ll	--	ll	lm	lm	lm	lm	lm	lm	ll	lm	ll	ll	lm	ll	ll	ll
Pp07_11814949	<lmxll>		(ll,lm)	lm	ll	lm	ll	lm	ll	lm	lm	ll	lm	lm	lm	lm	ll	ll	ll	ll	ll	lm	ll	lm	ll	ll	lm	lm	lm	ll	ll	lm	ll	--	ll	lm	lm	lm	lm	--	lm	ll	lm	ll	ll	lm	ll	ll	ll
Pp07_11826179	<lmxll>		(ll,lm)	lm	ll	--	ll	lm	ll	lm	lm	ll	lm	lm	lm	lm	ll	ll	ll	ll	ll	lm	--	--	ll	ll	lm	lm	lm	ll	ll	lm	ll	--	ll	lm	lm	lm	lm	lm	lm	ll	lm	ll	ll	lm	ll	ll	ll
Pp07_11826189	<lmxll>		(ll,lm)	lm	ll	--	ll	lm	ll	lm	lm	ll	lm	lm	lm	lm	ll	ll	ll	ll	ll	lm	ll	--	ll	ll	lm	lm	lm	ll	ll	lm	ll	--	ll	lm	lm	lm	lm	lm	lm	ll	lm	ll	ll	lm	ll	ll	ll
Pp07_11856336	<lmxll>		(ll,lm)	lm	ll	lm	ll	lm	ll	lm	lm	ll	lm	lm	lm	lm	ll	ll	ll	ll	ll	lm	ll	lm	ll	ll	lm	lm	lm	ll	ll	lm	ll	--	ll	lm	lm	lm	ll	lm	lm	ll	lm	ll	ll	lm	ll	ll	ll
Pp07_11859517	<lmxll>		(ll,lm)	--	ll	lm	ll	lm	ll	lm	lm	ll	lm	lm	lm	lm	ll	ll	ll	ll	ll	lm	ll	lm	ll	ll	lm	lm	lm	ll	ll	lm	ll	--	ll	lm	lm	lm	ll	lm	lm	ll	lm	ll	ll	lm	ll	ll	ll
Pp07_11874163	<lmxll>		(ll,lm)	lm	ll	lm	ll	lm	ll	lm	lm	ll	lm	lm	lm	lm	ll	ll	ll	ll	ll	lm	ll	lm	ll	ll	lm	lm	lm	ll	ll	lm	ll	--	ll	lm	lm	lm	ll	lm	lm	ll	lm	ll	ll	lm	ll	ll	ll
Pp07_11939139	<lmxll>		(ll,lm)	lm	ll	lm	ll	lm	ll	lm	lm	ll	lm	lm	lm	lm	ll	ll	ll	ll	ll	lm	ll	lm	ll	ll	lm	lm	lm	ll	ll	lm	ll	--	ll	lm	lm	lm	ll	--	lm	ll	lm	ll	ll	lm	ll	ll	ll
Pp07_11939638	<lmxll>		(ll,lm)	lm	ll	lm	ll	lm	ll	lm	lm	ll	lm	lm	lm	lm	ll	ll	ll	ll	ll	lm	ll	lm	ll	ll	lm	lm	lm	ll	ll	lm	ll	--	ll	lm	lm	lm	ll	lm	lm	ll	lm	ll	ll	lm	ll	ll	ll
Pp07_11943778	<lmxll>		(ll,lm)	lm	ll	lm	ll	--	ll	lm	--	ll	lm	lm	lm	lm	ll	ll	ll	ll	ll	lm	ll	lm	ll	ll	lm	lm	lm	ll	ll	lm	ll	--	ll	lm	lm	lm	ll	lm	lm	ll	lm	ll	ll	lm	ll	ll	ll
Pp07_11943978	<lmxll>		(ll,lm)	lm	ll	lm	ll	lm	ll	lm	lm	ll	lm	lm	lm	lm	ll	ll	ll	ll	ll	lm	ll	lm	ll	ll	lm	lm	lm	ll	ll	lm	ll	--	ll	lm	lm	lm	ll	lm	lm	ll	lm	ll	ll	lm	ll	ll	ll
Pp07_11943982	<lmxll>		(ll,lm)	lm	ll	lm	ll	lm	ll	lm	lm	ll	lm	lm	lm	lm	ll	ll	ll	ll	ll	lm	ll	lm	ll	ll	lm	lm	lm	ll	ll	lm	ll	--	ll	lm	lm	lm	ll	lm	lm	ll	lm	ll	ll	lm	ll	ll	ll
Pp07_11950580	<lmxll>		(ll,lm)	--	ll	lm	ll	lm	ll	lm	lm	ll	lm	lm	lm	lm	ll	ll	ll	ll	ll	lm	ll	lm	ll	ll	lm	lm	lm	ll	ll	lm	ll	--	ll	--	lm	lm	ll	lm	lm	ll	lm	ll	ll	lm	ll	ll	ll
Pp07_11950690	<lmxll>		(ll,lm)	lm	ll	lm	ll	lm	ll	lm	lm	ll	lm	lm	lm	lm	ll	ll	ll	ll	ll	lm	ll	lm	ll	ll	lm	lm	lm	ll	ll	lm	ll	--	ll	lm	lm	lm	ll	lm	lm	ll	lm	ll	ll	lm	ll	ll	ll
Pp07_11950720	<lmxll>		(ll,lm)	lm	ll	lm	ll	lm	ll	lm	lm	ll	lm	lm	lm	lm	ll	ll	ll	ll	ll	lm	ll	lm	ll	ll	lm	lm	lm	ll	ll	lm	ll	--	ll	lm	lm	lm	ll	lm	lm	ll	lm	ll	ll	lm	ll	ll	ll
Pp07_11994507	<lmxll>		(ll,lm)	lm	ll	lm	ll	lm	ll	lm	lm	ll	lm	lm	lm	lm	ll	ll	ll	ll	ll	lm	ll	lm	ll	ll	lm	lm	lm	ll	ll	lm	ll	--	ll	lm	lm	lm	ll	lm	lm	ll	lm	ll	ll	lm	ll	ll	ll
Pp07_12003637	<lmxll>		(ll,lm)	lm	ll	lm	ll	lm	ll	lm	lm	ll	lm	ll	lm	lm	ll	ll	ll	ll	ll	lm	--	lm	ll	ll	lm	--	lm	ll	ll	lm	ll	--	ll	lm	lm	lm	ll	lm	lm	ll	lm	ll	ll	lm	ll	ll	ll
Pp07_12049821	<lmxll>		(ll,lm)	lm	ll	lm	ll	lm	ll	lm	lm	ll	lm	lm	lm	lm	ll	ll	ll	ll	ll	lm	ll	lm	ll	ll	lm	lm	lm	ll	ll	lm	ll	lm	ll	lm	lm	lm	ll	lm	lm	ll	lm	ll	ll	lm	ll	ll	ll
Pp07_12120454	<lmxll>		(ll,lm)	lm	ll	lm	ll	lm	--	lm	lm	ll	lm	lm	lm	lm	ll	ll	ll	ll	ll	lm	ll	--	ll	ll	lm	--	lm	ll	ll	lm	ll	lm	ll	lm	lm	lm	ll	lm	--	ll	lm	ll	ll	lm	ll	ll	ll
Pp07_12120464	<lmxll>		(ll,lm)	lm	ll	lm	ll	lm	--	lm	lm	ll	lm	lm	lm	lm	ll	ll	ll	ll	ll	lm	ll	--	ll	ll	lm	--	lm	ll	ll	lm	ll	lm	ll	lm	lm	lm	ll	lm	--	ll	lm	ll	ll	lm	ll	ll	ll
Pp07_12120514	<lmxll>		(ll,lm)	lm	ll	lm	ll	lm	--	lm	lm	ll	lm	lm	lm	lm	ll	ll	ll	ll	ll	lm	ll	lm	ll	ll	lm	--	lm	ll	ll	lm	ll	lm	ll	lm	lm	lm	ll	lm	--	ll	lm	ll	ll	lm	ll	ll	ll
Pp07_12123154	<lmxll>		(ll,lm)	lm	ll	lm	ll	--	ll	lm	lm	ll	lm	lm	lm	lm	ll	ll	ll	ll	ll	lm	ll	lm	ll	ll	lm	lm	lm	ll	ll	lm	ll	--	ll	lm	lm	lm	--	lm	lm	ll	lm	ll	ll	lm	ll	ll	ll
Pp07_12206851	<lmxll>		(ll,lm)	--	ll	lm	ll	lm	ll	lm	lm	ll	lm	lm	lm	--	ll	ll	ll	ll	ll	lm	ll	lm	ll	ll	lm	lm	lm	ll	ll	lm	ll	lm	ll	lm	lm	lm	ll	lm	lm	ll	lm	ll	--	lm	ll	ll	ll
Pp07_12214653	<lmxll>		(ll,lm)	lm	ll	lm	ll	lm	ll	lm	lm	ll	lm	lm	lm	lm	ll	ll	ll	ll	ll	lm	--	lm	ll	ll	lm	lm	lm	ll	ll	lm	ll	--	ll	lm	lm	lm	ll	lm	lm	ll	lm	ll	ll	lm	ll	ll	ll
Pp07_12214695	<lmxll>		(ll,lm)	lm	ll	lm	ll	lm	ll	lm	lm	ll	lm	lm	lm	lm	ll	ll	ll	ll	ll	lm	--	lm	ll	ll	lm	lm	lm	ll	ll	lm	ll	--	ll	lm	lm	lm	ll	lm	lm	ll	lm	ll	ll	lm	ll	ll	ll
Pp07_12214920	<lmxll>		(ll,lm)	lm	ll	lm	ll	lm	ll	lm	lm	ll	lm	lm	lm	lm	ll	ll	ll	ll	ll	lm	ll	lm	ll	ll	lm	lm	lm	ll	ll	lm	ll	lm	ll	lm	lm	lm	ll	lm	lm	ll	lm	ll	ll	lm	ll	ll	ll
Pp07_12302322	<lmxll>		(ll,lm)	lm	ll	lm	ll	lm	ll	lm	lm	ll	lm	lm	lm	lm	ll	ll	ll	ll	ll	lm	ll	lm	ll	ll	ll	lm	lm	ll	ll	lm	--	lm	ll	lm	lm	lm	ll	lm	lm	ll	lm	ll	ll	lm	ll	ll	ll
Pp07_12337664	<lmxll>		(ll,lm)	--	ll	lm	ll	lm	ll	lm	lm	ll	lm	--	lm	lm	ll	ll	ll	ll	ll	lm	ll	lm	ll	ll	ll	lm	lm	ll	ll	lm	ll	lm	--	lm	lm	lm	ll	--	lm	ll	lm	ll	ll	lm	ll	ll	ll
Pp07_12344527	<lmxll>		(ll,lm)	lm	ll	lm	ll	lm	ll	--	lm	ll	lm	--	lm	lm	ll	ll	ll	ll	ll	lm	ll	lm	ll	--	ll	--	lm	ll	ll	lm	ll	lm	ll	lm	lm	--	ll	lm	lm	ll	--	--	ll	lm	ll	ll	ll
Pp07_12358964	<lmxll>		(ll,lm)	lm	ll	lm	ll	lm	ll	lm	lm	--	lm	lm	lm	lm	ll	--	ll	ll	ll	lm	--	lm	ll	--	ll	lm	lm	ll	ll	lm	--	lm	ll	lm	lm	lm	ll	lm	lm	ll	lm	ll	ll	lm	ll	ll	ll
Pp07_12361434	<lmxll>		(ll,lm)	lm	ll	lm	ll	lm	ll	lm	lm	ll	lm	lm	lm	lm	ll	ll	ll	ll	ll	lm	ll	lm	ll	ll	ll	lm	lm	ll	ll	lm	ll	lm	ll	lm	lm	lm	ll	lm	lm	ll	lm	ll	ll	lm	ll	ll	ll
Pp07_13403907	<nnxnp>		(nn,np)	nn	np	nn	np	nn	np	nn	nn	np	nn	nn	nn	nn	np	nn	np	np	nn	nn	nn	nn	nn	np	np	nn	nn	np	np	nn	np	nn	nn	np	np	np	np	nn	--	np	nn	np	np	nn	nn	nn	nn
Pp07_18206289	<lmxll>		(ll,lm)	lm	ll	ll	ll	ll	ll	ll	lm	ll	lm	lm	lm	lm	lm	lm	ll	lm	ll	ll	lm	lm	lm	lm	lm	lm	lm	ll	ll	lm	ll	lm	ll	ll	lm	lm	ll	lm	ll	lm	lm	lm	lm	lm	ll	ll	lm
Pp07_19512919	<nnxnp>		(nn,np)	nn	nn	np	np	nn	nn	np	nn	np	np	nn	np	np	np	np	np	np	nn	np	nn	nn	np	nn	np	nn	np	nn	np	np	np	nn	np	nn	np	nn	nn	nn	np	nn	nn	np	np	np	np	nn	nn
Pp07_21849881	<lmxll>		(ll,lm)	lm	lm	lm	ll	ll	ll	lm	ll	ll	lm	lm	lm	ll	ll	ll	ll	ll	lm	lm	ll	ll	lm	ll	ll	ll	lm	ll	lm	lm	ll	lm	ll	ll	ll	lm	lm	lm	lm	ll	lm	ll	ll	ll	ll	ll	lm
Pp07_21850057	<lmxll>		(ll,lm)	lm	--	lm	ll	ll	--	lm	ll	ll	lm	lm	lm	ll	ll	ll	ll	ll	lm	lm	ll	ll	lm	ll	ll	ll	lm	ll	lm	lm	ll	--	ll	ll	ll	lm	lm	lm	lm	ll	lm	ll	ll	ll	ll	ll	lm
Pp07_21974894	<lmxll>		(ll,lm)	lm	lm	lm	ll	ll	ll	lm	ll	ll	lm	lm	lm	ll	ll	ll	ll	ll	lm	lm	ll	ll	lm	ll	ll	ll	lm	ll	lm	lm	ll	lm	ll	ll	ll	lm	lm	lm	lm	ll	lm	ll	ll	ll	ll	ll	lm
Pp07_22004278	<lmxll>		(ll,lm)	lm	lm	lm	ll	ll	ll	lm	ll	ll	lm	lm	lm	ll	ll	ll	ll	ll	lm	lm	ll	ll	lm	ll	ll	ll	lm	ll	lm	lm	ll	lm	ll	ll	ll	lm	lm	lm	lm	ll	lm	ll	ll	ll	ll	ll	lm
Pp07_22037129	<lmxll>		(ll,lm)	lm	lm	lm	ll	ll	ll	lm	ll	ll	lm	lm	lm	ll	ll	ll	ll	ll	lm	lm	ll	ll	lm	ll	ll	ll	lm	ll	lm	lm	ll	lm	ll	ll	ll	lm	lm	lm	lm	ll	lm	ll	ll	ll	ll	ll	lm
Pp07_22052298	<lmxll>		(ll,lm)	lm	lm	lm	ll	ll	ll	lm	ll	ll	lm	lm	lm	ll	ll	ll	ll	ll	lm	lm	--	ll	lm	ll	ll	ll	lm	ll	lm	lm	ll	lm	ll	ll	ll	lm	lm	lm	lm	ll	lm	ll	ll	ll	ll	ll	lm
Pp07_22060512	<lmxll>		(ll,lm)	lm	lm	lm	ll	ll	ll	lm	ll	ll	lm	lm	lm	ll	ll	ll	ll	ll	lm	lm	ll	ll	lm	ll	ll	ll	lm	ll	lm	lm	ll	lm	ll	ll	ll	lm	lm	lm	lm	ll	lm	ll	ll	ll	ll	ll	lm
Pp07_22089977	<lmxll>		(ll,lm)	lm	--	lm	ll	ll	ll	lm	ll	ll	lm	lm	lm	ll	ll	ll	ll	ll	lm	lm	ll	ll	lm	ll	ll	ll	lm	ll	lm	lm	ll	--	ll	--	ll	lm	lm	lm	lm	ll	lm	ll	ll	ll	ll	ll	lm
Pp07_22090086	<lmxll>		(ll,lm)	lm	--	lm	ll	ll	ll	lm	ll	ll	lm	lm	lm	ll	ll	ll	ll	ll	lm	lm	ll	ll	lm	ll	ll	ll	lm	ll	lm	lm	ll	--	ll	--	ll	lm	lm	lm	lm	ll	lm	ll	ll	ll	ll	ll	lm
Pp07_22092167	<lmxll>		(ll,lm)	lm	--	lm	ll	ll	ll	lm	ll	ll	lm	lm	lm	ll	ll	ll	ll	ll	lm	lm	ll	ll	lm	ll	ll	ll	lm	ll	lm	lm	ll	--	ll	ll	ll	lm	lm	lm	lm	ll	lm	ll	ll	ll	ll	ll	lm
Pp07_22092223	<lmxll>		(ll,lm)	lm	--	lm	ll	ll	ll	lm	ll	ll	lm	lm	lm	ll	ll	ll	ll	ll	lm	lm	ll	ll	lm	ll	ll	ll	lm	ll	lm	lm	ll	--	ll	ll	ll	lm	lm	lm	lm	ll	lm	ll	ll	ll	ll	ll	lm
Pp07_22097318	<lmxll>		(ll,lm)	lm	--	lm	ll	ll	ll	lm	ll	ll	lm	lm	lm	ll	ll	ll	ll	ll	lm	lm	--	ll	lm	--	ll	ll	lm	ll	lm	lm	ll	--	ll	ll	ll	lm	lm	lm	lm	ll	lm	ll	ll	ll	ll	ll	lm
Pp07_22127730	<lmxll>		(ll,lm)	lm	lm	lm	ll	ll	ll	lm	ll	ll	lm	lm	lm	ll	ll	ll	ll	ll	lm	lm	ll	ll	lm	ll	ll	ll	lm	ll	lm	lm	ll	lm	ll	ll	ll	lm	lm	lm	lm	ll	lm	ll	ll	ll	ll	ll	lm
Pp07_22139360	<lmxll>		(ll,lm)	lm	--	lm	ll	ll	ll	lm	ll	ll	lm	lm	lm	ll	ll	--	--	ll	lm	lm	ll	ll	lm	ll	ll	ll	lm	ll	lm	lm	ll	--	ll	--	ll	lm	lm	lm	lm	ll	lm	ll	ll	ll	ll	ll	lm
Pp07_22151494	<lmxll>		(ll,lm)	lm	lm	lm	ll	ll	ll	lm	ll	ll	lm	lm	lm	ll	ll	ll	ll	ll	lm	lm	ll	ll	lm	ll	ll	ll	lm	ll	lm	lm	ll	lm	ll	ll	ll	lm	lm	lm	lm	ll	lm	ll	ll	ll	ll	ll	lm
Pp07_22175171	<lmxll>		(ll,lm)	lm	--	lm	--	ll	ll	lm	ll	ll	lm	lm	lm	ll	ll	ll	ll	ll	lm	lm	--	ll	lm	ll	ll	ll	lm	ll	lm	lm	ll	--	ll	--	ll	lm	lm	lm	lm	ll	lm	ll	--	ll	ll	ll	lm
Pp07_22211382	<lmxll>		(ll,lm)	lm	lm	lm	ll	ll	ll	lm	ll	ll	lm	lm	lm	ll	ll	ll	ll	ll	lm	lm	ll	ll	lm	ll	ll	ll	lm	ll	lm	lm	ll	lm	ll	ll	ll	lm	lm	lm	lm	ll	lm	ll	ll	ll	ll	ll	lm
Pp07_22211410	<lmxll>		(ll,lm)	lm	lm	lm	ll	ll	ll	lm	ll	ll	lm	lm	lm	ll	ll	ll	ll	ll	lm	lm	ll	ll	lm	ll	ll	ll	lm	ll	lm	lm	ll	lm	ll	ll	ll	lm	lm	lm	lm	ll	lm	ll	ll	ll	ll	ll	lm
Pp07_22226804	<lmxll>		(ll,lm)	--	--	lm	ll	ll	ll	lm	ll	ll	lm	lm	lm	ll	ll	ll	ll	ll	lm	lm	ll	ll	lm	ll	ll	ll	lm	ll	lm	lm	ll	--	ll	ll	ll	lm	lm	lm	lm	ll	lm	ll	ll	ll	ll	ll	lm
Pp07_22226816	<lmxll>		(ll,lm)	--	--	lm	ll	ll	ll	lm	ll	ll	lm	lm	lm	ll	ll	ll	ll	ll	lm	lm	ll	ll	lm	ll	ll	ll	lm	ll	lm	lm	ll	--	ll	ll	ll	lm	lm	lm	lm	ll	lm	ll	ll	ll	ll	ll	lm
Pp07_22228077	<lmxll>		(ll,lm)	lm	--	lm	ll	ll	ll	lm	ll	ll	lm	lm	lm	ll	ll	ll	ll	ll	lm	lm	ll	ll	lm	ll	ll	ll	lm	ll	lm	lm	ll	--	ll	ll	ll	lm	lm	lm	lm	ll	lm	ll	ll	ll	ll	--	lm
Pp07_22228080	<lmxll>		(ll,lm)	lm	--	lm	ll	ll	ll	lm	ll	ll	lm	lm	lm	ll	ll	ll	ll	ll	lm	lm	ll	ll	lm	ll	ll	ll	lm	ll	lm	lm	ll	--	ll	ll	ll	lm	lm	lm	lm	ll	lm	ll	ll	ll	ll	--	lm
Pp07_22312880	<lmxll>		(ll,lm)	lm	lm	lm	ll	ll	ll	lm	ll	ll	lm	lm	lm	ll	ll	ll	ll	ll	lm	lm	ll	ll	lm	ll	ll	ll	lm	ll	lm	lm	ll	lm	ll	ll	ll	lm	lm	lm	lm	ll	lm	ll	ll	ll	ll	ll	lm
scaffold_116_5629	<nnxnp>		(nn,np)	np	np	nn	np	nn	np	np	np	np	np	np	nn	np	nn	np	np	np	np	nn	np	nn	np	np	nn	nn	nn	nn	nn	nn	np	np	np	np	np	nn	np	np	nn	np	np	nn	nn	nn	np	nn	nn
scaffold_116_5770	<nnxnp>		(nn,np)	nn	nn	np	nn	np	nn	nn	nn	nn	nn	nn	np	nn	np	nn	nn	nn	nn	np	nn	np	nn	nn	np	np	np	np	np	np	nn	nn	nn	nn	nn	np	nn	--	np	nn	nn	np	np	np	nn	np	np
scaffold_164_4350	<hkxhk>		(hh,hk,kk)	hh	hk	hk	hk	kk	hh	hk	hh	hk	hk	hk	--	kk	hh	kk	hk	hh	kk	hk	hk	hk	hk	kk	hk	hk	hk	kk	hh	hk	--	kk	kk	--	kk	hk	hh	kk	hk	hh	kk	hh	hh	kk	--	kk	kk
scaffold_164_4417	<hkxhk>		(hh,hk,kk)	kk	hk	hk	hk	hh	kk	hk	kk	hk	hk	hk	--	hh	kk	hh	hk	kk	hh	hk	hk	hk	hk	hh	hk	hk	hk	hh	kk	hk	hh	hh	hh	--	hh	hk	kk	hh	hk	kk	hh	kk	kk	hh	hh	hh	hh
scaffold_168_1845	<lmxll>		(ll,lm)	lm	ll	ll	ll	ll	ll	ll	lm	ll	lm	--	lm	lm	lm	lm	ll	lm	ll	ll	lm	lm	ll	lm	lm	lm	lm	ll	ll	lm	ll	ll	ll	ll	lm	lm	ll	lm	ll	lm	lm	lm	--	lm	ll	ll	lm
scaffold_168_3770	<lmxll>		(ll,lm)	lm	ll	ll	ll	ll	ll	ll	lm	ll	lm	lm	lm	lm	lm	lm	ll	lm	ll	ll	lm	lm	ll	--	lm	lm	lm	ll	ll	lm	ll	ll	ll	ll	lm	lm	ll	lm	ll	lm	lm	lm	lm	lm	ll	ll	--
scaffold_188_3506	<lmxll>		(ll,lm)	lm	ll	lm	ll	lm	lm	ll	lm	lm	ll	lm	ll	lm	ll	lm	lm	ll	lm	lm	ll	ll	lm	ll	lm	lm	lm	ll	ll	ll	lm	ll	ll	lm	lm	ll	lm	ll	ll	lm	lm	ll	ll	ll	ll	ll	ll
scaffold_188_4509	<nnxnp>		(nn,np)	np	nn	nn	np	nn	np	np	--	nn	nn	np	np	nn	nn	np	nn	nn	nn	nn	np	np	--	np	nn	nn	np	nn	nn	nn	nn	np	np	np	nn	np	nn	np	nn	np	nn	np	np	nn	--	nn	np
scaffold_219_1010	<nnxnp>		(nn,np)	nn	nn	nn	np	nn	np	np	np	nn	np	nn	np	nn	nn	nn	np	nn	np	nn	nn	nn	np	--	np	np	np	np	nn	nn	nn	nn	nn	np	np	nn	np	np	nn	nn	np	nn	np	np	np	np	np
scaffold_219_2717	<nnxnp>		(nn,np)	np	nn	np	nn	np	nn	nn	nn	np	np	np	np	nn	np	np	nn	np	nn	nn	np	np	nn	np	nn	np	np	nn	nn	nn	np	nn	np	nn	nn	np	nn	np	np	np	nn	np	nn	nn	nn	nn	nn
scaffold_219_4438	<nnxnp>		(nn,np)	np	nn	np	nn	nn	np	nn	nn	np	np	np	np	nn	np	np	nn	nn	nn	nn	nn	nn	nn	np	np	np	nn	nn	np	nn	nn	np	nn	nn	nn	np	np	np	np	np	np	np	nn	nn	nn	np	nn
scaffold_219_4531	<nnxnp>		(nn,np)	np	nn	np	nn	nn	np	nn	nn	np	np	np	np	nn	np	np	nn	nn	nn	nn	nn	nn	nn	np	np	np	nn	nn	np	nn	nn	np	nn	nn	nn	np	np	np	np	np	np	np	nn	nn	nn	np	nn
scaffold_57_10374	<nnxnp>		(nn,np)	nn	np	nn	np	nn	np	np	np	nn	np	nn	np	np	nn	nn	np	nn	np	nn	nn	nn	np	np	np	np	np	np	nn	np	nn	np	nn	nn	np	nn	np	np	nn	nn	nn	nn	np	nn	nn	np	np
Pp02_27863	<nnxnp>		(nn,np)	np	np	np	nn	np	nn	nn	np	nn	np	nn	nn	np	nn	nn	np	--	np	np	np	nn	np	np	nn	nn	nn	np	nn	nn	np	np	np	np	np	nn	nn	nn	np	nn	nn	np	np	nn	nn	nn	nn
Pp02_472304	<lmxll>		(ll,lm)	lm	lm	ll	lm	ll	ll	ll	ll	ll	lm	lm	ll	lm	ll	lm	lm	lm	lm	lm	ll	lm	lm	ll	--	lm	lm	lm	ll	ll	lm	lm	ll	ll	lm	ll	ll	--	ll	lm	lm	lm	lm	lm	lm	lm	ll
Pp02_615467	<nnxnp>		(nn,np)	np	nn	np	nn	nn	nn	np	np	np	nn	nn	np	np	nn	np	nn	nn	np	np	np	nn	--	nn	np	np	np	np	np	np	np	nn	nn	nn	np	nn	np	nn	nn	np	nn	np	nn	np	np	np	--
Pp02_1181041	<lmxll>		(ll,lm)	lm	--	ll	ll	ll	ll	ll	lm	ll	lm	lm	--	lm	lm	lm	--	ll	ll	ll	lm	lm	lm	--	lm	lm	lm	--	ll	lm	ll	--	ll	ll	lm	lm	ll	lm	ll	lm	lm	lm	lm	lm	ll	ll	lm
Pp02_1258184	<lmxll>		(ll,lm)	ll	--	lm	lm	lm	lm	lm	ll	lm	ll	--	ll	ll	ll	ll	lm	ll	lm	lm	ll	ll	ll	ll	ll	ll	ll	lm	lm	ll	lm	--	lm	lm	ll	ll	lm	ll	lm	ll	ll	ll	ll	ll	lm	lm	--
Pp02_1258247	<lmxll>		(ll,lm)	ll	--	lm	lm	lm	lm	lm	ll	lm	ll	ll	ll	ll	ll	ll	lm	ll	lm	lm	ll	ll	ll	ll	ll	ll	ll	lm	lm	ll	lm	--	lm	lm	ll	ll	lm	ll	lm	ll	ll	ll	ll	ll	lm	lm	--
Pp02_1258277	<lmxll>		(ll,lm)	ll	--	lm	lm	lm	lm	lm	ll	lm	ll	ll	ll	ll	ll	ll	lm	ll	lm	lm	ll	ll	ll	ll	ll	ll	ll	lm	lm	ll	lm	--	lm	lm	ll	ll	lm	ll	lm	ll	--	ll	ll	ll	lm	lm	ll
Pp02_1285620	<lmxll>		(ll,lm)	ll	--	lm	lm	lm	lm	lm	ll	lm	ll	ll	ll	ll	ll	ll	lm	--	lm	lm	ll	ll	--	ll	ll	ll	ll	lm	lm	ll	lm	--	lm	lm	ll	ll	lm	ll	lm	ll	ll	ll	ll	ll	lm	lm	--
Pp02_1285637	<lmxll>		(ll,lm)	ll	--	lm	lm	lm	lm	lm	ll	lm	ll	ll	ll	ll	ll	ll	lm	ll	lm	lm	ll	ll	ll	ll	ll	ll	ll	lm	lm	ll	lm	--	lm	lm	ll	ll	lm	ll	lm	ll	ll	ll	ll	ll	lm	lm	ll
Pp02_1325903	<lmxll>		(ll,lm)	ll	--	lm	lm	lm	lm	lm	ll	lm	ll	ll	ll	ll	ll	ll	lm	ll	lm	lm	ll	ll	ll	--	ll	ll	ll	lm	lm	ll	lm	--	lm	lm	ll	ll	lm	ll	lm	ll	ll	ll	ll	ll	lm	lm	ll
Pp02_1326049	<lmxll>		(ll,lm)	ll	--	lm	lm	lm	lm	lm	ll	lm	ll	ll	ll	ll	ll	ll	lm	ll	lm	lm	--	ll	ll	ll	--	ll	ll	lm	lm	ll	lm	--	lm	lm	ll	ll	lm	ll	lm	ll	ll	ll	ll	ll	lm	lm	ll
Pp02_1326102	<lmxll>		(ll,lm)	ll	--	lm	lm	lm	lm	lm	ll	lm	ll	ll	ll	ll	ll	ll	lm	ll	lm	lm	--	ll	ll	ll	--	ll	ll	lm	lm	ll	lm	--	lm	lm	ll	ll	lm	ll	lm	ll	ll	ll	ll	ll	lm	lm	ll
Pp02_1326282	<lmxll>		(ll,lm)	ll	--	lm	lm	lm	lm	lm	ll	lm	ll	ll	ll	ll	ll	ll	lm	ll	lm	lm	ll	ll	ll	ll	ll	ll	ll	--	lm	ll	lm	--	lm	lm	ll	ll	lm	ll	lm	ll	ll	ll	ll	ll	lm	lm	ll
Pp02_1326299	<lmxll>		(ll,lm)	ll	--	lm	lm	lm	lm	lm	ll	lm	ll	ll	ll	ll	ll	ll	lm	ll	lm	lm	ll	ll	ll	ll	ll	ll	ll	--	lm	ll	lm	--	lm	lm	ll	ll	lm	ll	lm	ll	ll	ll	ll	ll	lm	lm	ll
Pp02_1345993	<lmxll>		(ll,lm)	ll	--	lm	lm	lm	lm	lm	ll	lm	ll	ll	ll	ll	ll	ll	lm	ll	lm	lm	ll	ll	ll	ll	ll	ll	ll	lm	lm	ll	lm	--	lm	lm	ll	ll	lm	ll	lm	ll	ll	ll	ll	ll	lm	lm	ll
Pp02_1346059	<lmxll>		(ll,lm)	ll	--	lm	lm	lm	lm	lm	ll	lm	ll	ll	ll	ll	ll	ll	lm	ll	--	lm	ll	ll	ll	ll	ll	ll	ll	lm	lm	ll	lm	--	lm	lm	ll	ll	lm	ll	lm	ll	ll	ll	ll	ll	lm	lm	ll
Pp02_1346126	<lmxll>		(ll,lm)	ll	--	lm	lm	lm	lm	lm	ll	lm	ll	ll	ll	ll	ll	ll	lm	ll	lm	lm	ll	ll	ll	ll	ll	ll	ll	lm	lm	ll	lm	--	lm	lm	ll	ll	lm	ll	lm	ll	ll	ll	ll	ll	lm	lm	ll
Pp02_1350507	<lmxll>		(ll,lm)	ll	--	lm	--	lm	lm	lm	ll	lm	ll	ll	ll	ll	ll	ll	lm	ll	lm	lm	ll	ll	ll	ll	ll	ll	ll	lm	lm	ll	lm	--	lm	lm	ll	ll	lm	ll	lm	ll	ll	ll	ll	ll	lm	lm	ll
Pp02_1353725	<lmxll>		(ll,lm)	ll	--	lm	lm	lm	lm	lm	ll	lm	ll	ll	ll	ll	ll	ll	ll	ll	lm	lm	ll	ll	ll	ll	ll	ll	ll	lm	lm	ll	lm	--	lm	lm	ll	ll	lm	ll	lm	ll	ll	ll	ll	ll	lm	lm	ll
Pp02_1370254	<lmxll>		(ll,lm)	ll	lm	lm	lm	--	lm	ll	ll	lm	ll	ll	ll	ll	ll	ll	lm	ll	lm	lm	ll	ll	ll	ll	ll	ll	ll	lm	lm	ll	lm	lm	lm	lm	ll	ll	lm	ll	lm	ll	ll	ll	ll	ll	lm	lm	ll
Pp02_1370314	<lmxll>		(ll,lm)	ll	--	lm	lm	lm	lm	--	ll	lm	ll	ll	ll	ll	ll	ll	lm	ll	lm	lm	ll	ll	ll	ll	ll	ll	ll	lm	lm	ll	lm	--	lm	lm	ll	ll	lm	ll	lm	ll	ll	ll	ll	ll	lm	lm	ll
Pp02_1493705	<lmxll>		(ll,lm)	ll	--	lm	lm	lm	lm	lm	ll	lm	ll	ll	ll	--	ll	ll	lm	ll	lm	lm	ll	ll	ll	ll	ll	ll	ll	lm	lm	ll	lm	--	lm	lm	--	ll	lm	ll	lm	ll	ll	ll	ll	ll	lm	lm	ll
Pp02_1493782	<lmxll>		(ll,lm)	ll	--	lm	lm	lm	lm	lm	ll	lm	ll	ll	ll	ll	ll	ll	lm	ll	lm	lm	ll	ll	ll	ll	ll	ll	ll	lm	lm	ll	lm	--	lm	lm	ll	ll	lm	ll	lm	ll	ll	ll	ll	ll	lm	lm	ll
Pp02_1844123	<lmxll>		(ll,lm)	lm	ll	ll	ll	ll	ll	ll	lm	ll	lm	lm	lm	lm	lm	lm	ll	lm	ll	ll	lm	lm	lm	lm	lm	lm	lm	ll	ll	lm	ll	ll	ll	ll	lm	lm	ll	lm	ll	lm	lm	lm	lm	lm	ll	ll	lm
Pp02_2194118	<lmxll>		(ll,lm)	lm	ll	ll	ll	ll	ll	ll	lm	ll	lm	--	lm	lm	lm	lm	ll	lm	--	ll	ll	lm	lm	--	lm	--	lm	ll	ll	lm	ll	ll	ll	ll	lm	lm	ll	lm	ll	lm	ll	lm	lm	lm	ll	ll	lm
Pp02_2194244	<lmxll>		(ll,lm)	lm	ll	ll	ll	ll	ll	--	lm	ll	lm	lm	lm	lm	lm	lm	ll	lm	ll	ll	lm	lm	lm	lm	lm	--	lm	ll	--	lm	ll	ll	ll	ll	lm	lm	ll	lm	ll	lm	lm	lm	lm	lm	ll	ll	lm
Pp02_2194419	<lmxll>		(ll,lm)	lm	ll	ll	ll	ll	ll	ll	lm	ll	lm	lm	lm	lm	lm	lm	ll	lm	ll	ll	lm	lm	lm	lm	lm	lm	lm	ll	ll	lm	ll	ll	ll	ll	lm	lm	ll	lm	ll	lm	lm	lm	lm	lm	ll	ll	lm
Pp02_2328395	<lmxll>		(ll,lm)	lm	ll	ll	ll	ll	ll	ll	lm	ll	lm	lm	lm	lm	lm	lm	ll	lm	ll	ll	--	lm	lm	lm	lm	lm	lm	ll	ll	lm	ll	--	ll	ll	lm	lm	ll	lm	ll	lm	lm	lm	lm	lm	ll	ll	lm
Pp02_2328405	<lmxll>		(ll,lm)	lm	ll	ll	ll	ll	ll	ll	lm	ll	lm	lm	lm	lm	lm	lm	ll	lm	ll	ll	--	lm	lm	lm	lm	lm	lm	ll	ll	lm	ll	--	ll	ll	lm	lm	ll	lm	ll	lm	lm	lm	lm	lm	ll	ll	lm
Pp02_2335429	<lmxll>		(ll,lm)	lm	ll	ll	ll	ll	ll	ll	lm	ll	lm	lm	lm	lm	lm	lm	ll	lm	ll	ll	lm	lm	lm	lm	lm	lm	lm	ll	ll	lm	ll	ll	ll	ll	lm	lm	ll	lm	ll	lm	lm	lm	lm	lm	ll	ll	lm
Pp02_2339096	<lmxll>		(ll,lm)	lm	ll	ll	ll	ll	ll	ll	lm	ll	lm	lm	lm	lm	lm	lm	ll	lm	ll	ll	lm	lm	lm	lm	lm	lm	lm	ll	ll	lm	ll	ll	ll	ll	lm	lm	ll	lm	ll	lm	lm	lm	lm	lm	ll	ll	lm
Pp02_2339354	<lmxll>		(ll,lm)	lm	ll	ll	ll	ll	ll	ll	lm	ll	lm	lm	lm	lm	lm	lm	ll	lm	ll	ll	lm	lm	lm	lm	lm	lm	lm	ll	ll	lm	ll	ll	ll	ll	lm	lm	ll	lm	ll	lm	lm	lm	lm	lm	ll	ll	lm
Pp02_2339360	<lmxll>		(ll,lm)	lm	ll	ll	ll	--	ll	ll	lm	ll	lm	lm	lm	lm	lm	lm	ll	lm	ll	ll	lm	lm	lm	lm	lm	lm	lm	ll	ll	lm	ll	ll	ll	ll	lm	lm	ll	lm	ll	lm	lm	lm	lm	lm	ll	ll	lm
Pp02_2340022	<lmxll>		(ll,lm)	lm	ll	ll	ll	ll	ll	ll	lm	ll	lm	lm	lm	lm	lm	lm	ll	lm	ll	ll	lm	lm	lm	lm	lm	lm	lm	ll	ll	lm	ll	ll	ll	ll	lm	lm	ll	--	ll	lm	lm	lm	lm	lm	ll	ll	lm
Pp02_2344075	<lmxll>		(ll,lm)	lm	ll	ll	ll	ll	ll	ll	lm	ll	lm	--	lm	lm	lm	lm	ll	lm	ll	ll	lm	lm	lm	lm	lm	lm	lm	ll	ll	lm	ll	ll	--	ll	lm	--	ll	lm	ll	lm	lm	lm	lm	lm	ll	ll	lm
Pp02_2344259	<lmxll>		(ll,lm)	lm	ll	ll	ll	ll	ll	ll	lm	ll	lm	lm	lm	lm	lm	lm	ll	lm	ll	ll	lm	lm	lm	lm	lm	lm	lm	ll	ll	lm	ll	ll	ll	ll	lm	lm	ll	lm	ll	lm	lm	lm	lm	lm	ll	ll	lm
Pp02_2348666	<lmxll>		(ll,lm)	lm	ll	ll	ll	ll	ll	ll	lm	ll	lm	lm	lm	lm	lm	lm	ll	lm	ll	ll	lm	lm	lm	--	lm	--	lm	ll	ll	lm	ll	ll	ll	ll	lm	lm	ll	lm	ll	lm	lm	lm	--	lm	ll	ll	lm
Pp02_2387511	<lmxll>		(ll,lm)	lm	ll	ll	ll	ll	ll	--	lm	ll	lm	lm	lm	lm	lm	lm	ll	lm	ll	ll	lm	lm	lm	lm	lm	lm	lm	--	ll	lm	ll	ll	ll	ll	lm	lm	ll	lm	ll	lm	lm	lm	lm	lm	ll	ll	lm
Pp02_2387694	<lmxll>		(ll,lm)	lm	ll	ll	ll	ll	ll	ll	lm	ll	lm	lm	lm	lm	lm	lm	ll	lm	ll	ll	lm	lm	lm	lm	lm	lm	lm	ll	ll	lm	ll	ll	ll	ll	lm	lm	ll	lm	ll	lm	lm	lm	--	lm	ll	ll	lm
Pp02_2387736	<lmxll>		(ll,lm)	lm	ll	ll	ll	ll	ll	ll	lm	ll	lm	lm	lm	lm	lm	lm	ll	lm	ll	ll	lm	lm	lm	lm	lm	lm	lm	ll	ll	lm	ll	ll	ll	ll	lm	lm	ll	lm	ll	lm	lm	lm	lm	lm	ll	ll	lm
Pp02_2403602	<lmxll>		(ll,lm)	lm	ll	ll	ll	ll	ll	ll	lm	ll	lm	lm	lm	lm	lm	lm	ll	lm	ll	ll	lm	lm	lm	lm	lm	lm	lm	ll	ll	lm	ll	ll	ll	ll	lm	lm	ll	lm	ll	lm	lm	lm	lm	lm	ll	ll	lm
Pp02_2403608	<lmxll>		(ll,lm)	lm	ll	ll	ll	ll	ll	ll	lm	ll	lm	lm	lm	lm	lm	lm	ll	lm	ll	ll	lm	lm	lm	lm	lm	lm	lm	ll	ll	lm	ll	ll	ll	ll	lm	lm	ll	lm	ll	lm	lm	lm	lm	lm	ll	ll	lm
Pp02_2462829	<lmxll>		(ll,lm)	lm	ll	ll	ll	ll	ll	ll	lm	ll	lm	lm	lm	--	lm	lm	ll	lm	ll	ll	lm	lm	lm	lm	lm	lm	lm	ll	ll	lm	ll	ll	ll	ll	lm	lm	ll	lm	ll	lm	lm	lm	lm	lm	ll	ll	lm
Pp02_2462840	<lmxll>		(ll,lm)	lm	ll	ll	ll	ll	ll	ll	lm	ll	lm	lm	lm	--	lm	lm	ll	lm	ll	ll	lm	lm	lm	lm	lm	lm	lm	ll	ll	lm	ll	ll	ll	ll	lm	lm	ll	lm	ll	lm	lm	lm	lm	lm	ll	ll	lm
Pp02_2462876	<lmxll>		(ll,lm)	lm	ll	ll	ll	ll	ll	ll	lm	ll	lm	lm	lm	--	lm	lm	ll	lm	ll	ll	lm	lm	lm	lm	lm	lm	lm	ll	ll	lm	ll	ll	ll	ll	lm	lm	ll	lm	ll	lm	lm	lm	lm	lm	ll	ll	lm
Pp02_2470608	<lmxll>		(ll,lm)	lm	ll	ll	--	ll	ll	ll	lm	ll	lm	ll	lm	lm	lm	lm	ll	lm	ll	ll	lm	lm	lm	lm	lm	lm	lm	ll	ll	lm	ll	ll	ll	--	lm	lm	ll	lm	ll	lm	lm	lm	lm	lm	ll	ll	lm
Pp02_2470624	<lmxll>		(ll,lm)	lm	ll	ll	--	ll	ll	ll	lm	ll	lm	ll	lm	lm	lm	lm	ll	lm	ll	ll	lm	lm	lm	lm	lm	lm	lm	ll	ll	lm	ll	ll	ll	--	lm	lm	ll	lm	ll	lm	lm	lm	lm	lm	ll	ll	lm
Pp02_2470691	<lmxll>		(ll,lm)	lm	ll	ll	ll	ll	ll	ll	lm	ll	lm	ll	lm	lm	lm	lm	ll	lm	ll	ll	lm	lm	lm	lm	lm	lm	lm	ll	ll	lm	ll	ll	ll	ll	lm	lm	ll	lm	ll	lm	lm	lm	lm	lm	ll	ll	lm
Pp02_2479664	<lmxll>		(ll,lm)	lm	ll	ll	ll	ll	ll	ll	lm	ll	lm	lm	lm	lm	lm	lm	ll	lm	ll	ll	lm	lm	lm	lm	lm	lm	lm	ll	ll	lm	ll	ll	ll	ll	lm	lm	ll	lm	ll	lm	lm	lm	lm	lm	ll	ll	lm
Pp02_2479699	<lmxll>		(ll,lm)	lm	ll	ll	ll	ll	ll	ll	lm	ll	lm	lm	lm	lm	lm	lm	ll	lm	ll	ll	lm	lm	lm	lm	lm	lm	lm	ll	ll	lm	ll	ll	ll	ll	lm	lm	ll	lm	ll	lm	lm	lm	lm	lm	ll	ll	lm
Pp02_2479800	<lmxll>		(ll,lm)	lm	ll	ll	ll	ll	ll	ll	lm	ll	lm	lm	lm	lm	lm	lm	ll	lm	ll	ll	lm	lm	lm	lm	lm	lm	lm	ll	ll	lm	ll	ll	ll	ll	lm	lm	ll	lm	ll	lm	lm	lm	lm	lm	ll	ll	lm
Pp02_2479834	<lmxll>		(ll,lm)	lm	ll	ll	ll	ll	ll	ll	lm	ll	lm	lm	lm	lm	lm	lm	ll	lm	ll	ll	lm	lm	lm	lm	lm	lm	lm	ll	ll	lm	ll	ll	ll	ll	lm	lm	ll	lm	ll	lm	lm	lm	lm	lm	ll	ll	lm
Pp02_2479994	<lmxll>		(ll,lm)	lm	ll	ll	ll	ll	ll	ll	lm	ll	lm	lm	lm	lm	lm	lm	ll	lm	ll	ll	lm	lm	lm	lm	--	lm	lm	ll	ll	lm	ll	ll	ll	ll	lm	lm	ll	--	ll	lm	lm	lm	lm	lm	ll	ll	lm
Pp02_2480029	<lmxll>		(ll,lm)	lm	ll	ll	ll	ll	ll	ll	lm	ll	lm	lm	lm	lm	lm	lm	ll	lm	ll	ll	lm	lm	lm	lm	lm	lm	lm	ll	ll	lm	ll	ll	ll	ll	lm	lm	ll	lm	ll	lm	lm	lm	lm	lm	ll	ll	lm
Pp02_2490997	<lmxll>		(ll,lm)	lm	ll	ll	ll	ll	ll	ll	lm	ll	lm	lm	lm	lm	lm	lm	ll	lm	ll	ll	lm	lm	lm	lm	lm	lm	lm	ll	ll	lm	ll	ll	ll	ll	lm	lm	ll	lm	ll	lm	lm	lm	lm	lm	ll	ll	lm
Pp02_2491139	<lmxll>		(ll,lm)	lm	ll	ll	ll	ll	ll	ll	lm	ll	lm	lm	lm	lm	lm	lm	ll	lm	ll	ll	lm	lm	lm	lm	lm	lm	lm	ll	ll	lm	ll	ll	ll	ll	lm	lm	ll	lm	ll	lm	lm	lm	lm	lm	ll	ll	lm
Pp02_2492624	<lmxll>		(ll,lm)	lm	ll	ll	ll	ll	ll	ll	lm	ll	lm	lm	lm	lm	lm	lm	ll	lm	ll	ll	lm	lm	lm	lm	lm	lm	lm	--	ll	lm	ll	ll	ll	ll	lm	lm	ll	lm	ll	lm	lm	lm	lm	lm	ll	ll	lm
Pp02_2503925	<lmxll>		(ll,lm)	lm	ll	ll	ll	ll	ll	ll	lm	ll	lm	lm	lm	lm	lm	lm	ll	lm	ll	ll	--	lm	lm	lm	lm	lm	--	ll	ll	lm	ll	ll	ll	ll	lm	--	ll	lm	ll	lm	lm	lm	lm	lm	ll	ll	lm
Pp02_2505976	<lmxll>		(ll,lm)	lm	ll	ll	ll	ll	ll	ll	lm	ll	lm	lm	lm	lm	lm	lm	ll	lm	ll	ll	lm	lm	lm	--	lm	lm	lm	ll	ll	lm	ll	ll	--	ll	lm	lm	ll	lm	ll	--	lm	lm	lm	lm	ll	ll	lm
Pp02_2510494	<nnxnp>		(nn,np)	nn	np	nn	np	nn	np	nn	np	np	np	nn	nn	np	nn	np	np	nn	--	np	--	np	nn	np	np	nn	np	nn	np	nn	np	np	np	nn	nn	np	np	np	nn	nn	nn	nn	np	nn	nn	nn	np
Pp02_2646687	<lmxll>		(ll,lm)	lm	ll	ll	ll	ll	ll	ll	lm	ll	lm	lm	lm	lm	lm	lm	ll	lm	ll	ll	lm	lm	--	--	lm	lm	lm	ll	ll	lm	ll	ll	ll	ll	lm	lm	ll	lm	ll	lm	lm	lm	lm	lm	ll	ll	lm
Pp02_2648688	<lmxll>		(ll,lm)	lm	ll	ll	ll	ll	ll	ll	lm	ll	lm	lm	lm	lm	lm	lm	ll	lm	ll	ll	lm	lm	lm	lm	lm	lm	lm	ll	ll	lm	ll	ll	ll	ll	lm	lm	ll	lm	ll	lm	lm	lm	lm	lm	ll	ll	lm
Pp02_2649082	<lmxll>		(ll,lm)	lm	ll	ll	ll	ll	ll	ll	lm	ll	lm	lm	lm	lm	lm	lm	ll	lm	ll	ll	lm	lm	lm	lm	lm	ll	lm	ll	ll	lm	ll	ll	ll	ll	lm	lm	ll	lm	ll	lm	lm	lm	lm	lm	ll	ll	lm
Pp02_2655327	<lmxll>		(ll,lm)	lm	ll	ll	ll	ll	ll	ll	lm	ll	lm	lm	lm	lm	lm	lm	ll	lm	ll	ll	lm	lm	lm	lm	lm	lm	lm	ll	ll	lm	ll	ll	ll	ll	lm	lm	ll	lm	ll	lm	lm	lm	lm	lm	ll	ll	lm
Pp02_2655588	<lmxll>		(ll,lm)	lm	ll	ll	ll	ll	ll	ll	lm	ll	lm	lm	lm	lm	lm	lm	ll	lm	ll	ll	lm	lm	lm	lm	lm	lm	lm	ll	ll	lm	ll	ll	ll	ll	lm	lm	ll	lm	ll	lm	lm	lm	lm	lm	ll	ll	lm
Pp02_2655601	<lmxll>		(ll,lm)	lm	ll	ll	ll	ll	ll	ll	lm	ll	lm	lm	lm	lm	lm	lm	ll	lm	ll	ll	lm	lm	lm	lm	lm	lm	lm	ll	ll	lm	ll	ll	ll	ll	lm	lm	ll	--	ll	lm	lm	lm	lm	lm	ll	ll	lm
Pp02_2678136	<lmxll>		(ll,lm)	lm	ll	ll	ll	ll	ll	ll	lm	ll	lm	lm	lm	lm	lm	lm	ll	lm	ll	ll	lm	lm	lm	lm	lm	lm	lm	ll	ll	lm	ll	ll	ll	ll	lm	lm	ll	lm	ll	lm	lm	lm	lm	lm	ll	ll	lm
Pp02_2678140	<lmxll>		(ll,lm)	lm	ll	ll	ll	ll	ll	ll	lm	ll	lm	lm	lm	lm	lm	lm	ll	lm	ll	ll	lm	lm	lm	lm	lm	lm	lm	ll	ll	lm	ll	ll	ll	ll	lm	lm	ll	lm	ll	lm	lm	lm	lm	lm	ll	ll	lm
Pp02_2681179	<lmxll>		(ll,lm)	lm	ll	ll	ll	ll	ll	ll	lm	ll	lm	lm	lm	lm	lm	lm	ll	lm	ll	ll	lm	lm	lm	--	lm	lm	lm	ll	ll	lm	ll	ll	ll	ll	lm	lm	ll	lm	ll	lm	lm	lm	lm	lm	ll	ll	lm
Pp02_2681233	<lmxll>		(ll,lm)	lm	ll	ll	ll	ll	ll	ll	lm	ll	lm	lm	lm	lm	lm	lm	ll	lm	ll	ll	lm	lm	lm	--	lm	lm	lm	ll	ll	lm	ll	ll	ll	ll	lm	lm	ll	lm	ll	lm	lm	lm	lm	lm	ll	ll	lm
Pp02_2686164	<lmxll>		(ll,lm)	lm	ll	ll	ll	ll	ll	ll	lm	ll	lm	lm	lm	lm	lm	lm	ll	lm	ll	ll	lm	lm	lm	lm	lm	lm	lm	ll	ll	lm	ll	ll	ll	ll	lm	lm	ll	lm	ll	lm	lm	lm	lm	lm	ll	ll	lm
Pp02_2686345	<lmxll>		(ll,lm)	lm	ll	ll	ll	ll	ll	ll	lm	ll	lm	lm	lm	lm	lm	lm	ll	lm	ll	ll	lm	lm	lm	lm	lm	lm	lm	ll	ll	lm	ll	ll	ll	ll	lm	lm	ll	lm	ll	lm	lm	lm	lm	lm	ll	ll	lm
Pp02_2686497	<lmxll>		(ll,lm)	lm	ll	ll	ll	ll	ll	ll	lm	ll	lm	lm	lm	ll	lm	lm	ll	--	ll	ll	lm	lm	lm	lm	lm	lm	lm	ll	ll	lm	ll	ll	ll	ll	lm	lm	ll	lm	ll	lm	lm	lm	lm	lm	ll	ll	lm
Pp02_2686498	<lmxll>		(ll,lm)	lm	ll	ll	ll	ll	ll	ll	lm	ll	lm	lm	lm	ll	lm	lm	ll	ll	ll	ll	lm	lm	lm	lm	lm	lm	lm	ll	ll	lm	ll	ll	ll	ll	lm	lm	ll	lm	ll	lm	lm	lm	lm	lm	ll	ll	lm
Pp02_2688685	<lmxll>		(ll,lm)	lm	ll	ll	ll	ll	ll	ll	lm	ll	lm	lm	lm	lm	lm	lm	ll	lm	ll	ll	lm	--	lm	--	lm	lm	lm	ll	--	lm	ll	ll	ll	ll	lm	lm	ll	lm	ll	lm	lm	lm	lm	lm	ll	ll	lm
Pp02_2688732	<lmxll>		(ll,lm)	lm	ll	ll	ll	ll	ll	ll	lm	ll	lm	lm	lm	lm	lm	lm	ll	lm	ll	ll	lm	--	lm	--	lm	lm	lm	ll	--	lm	ll	ll	ll	ll	lm	lm	ll	lm	ll	lm	lm	lm	lm	lm	ll	ll	lm
Pp02_2716835	<lmxll>		(ll,lm)	--	ll	ll	ll	ll	ll	ll	lm	ll	lm	lm	lm	lm	lm	lm	--	--	ll	ll	lm	lm	lm	lm	lm	lm	lm	ll	ll	lm	ll	ll	ll	ll	lm	lm	ll	lm	ll	lm	lm	lm	lm	lm	ll	--	lm
Pp02_2719811	<lmxll>		(ll,lm)	lm	ll	ll	ll	ll	ll	ll	lm	ll	lm	lm	lm	lm	lm	lm	ll	lm	ll	ll	lm	lm	lm	--	--	lm	--	ll	ll	lm	ll	ll	ll	ll	lm	lm	ll	lm	ll	lm	lm	lm	lm	lm	ll	ll	lm
Pp02_2719827	<lmxll>		(ll,lm)	lm	ll	ll	ll	ll	ll	ll	lm	ll	lm	lm	lm	lm	lm	lm	ll	lm	ll	ll	lm	lm	lm	ll	--	lm	--	ll	ll	lm	ll	ll	ll	ll	lm	lm	ll	lm	ll	lm	lm	lm	lm	lm	ll	ll	lm
Pp02_2723206	<lmxll>		(ll,lm)	lm	ll	ll	ll	ll	ll	ll	lm	ll	lm	lm	lm	lm	lm	lm	ll	lm	ll	ll	lm	lm	lm	--	lm	--	lm	ll	ll	lm	ll	ll	ll	ll	lm	--	ll	lm	ll	lm	lm	lm	lm	--	ll	ll	lm
Pp02_2723313	<lmxll>		(ll,lm)	lm	ll	ll	ll	ll	ll	ll	lm	ll	lm	lm	lm	lm	lm	lm	ll	lm	ll	ll	lm	lm	lm	--	lm	lm	lm	ll	ll	lm	ll	ll	ll	ll	lm	--	ll	lm	ll	lm	lm	lm	lm	lm	ll	ll	lm
Pp02_2723403	<lmxll>		(ll,lm)	lm	ll	ll	ll	ll	ll	ll	lm	ll	lm	lm	lm	lm	lm	lm	ll	lm	ll	ll	lm	lm	lm	--	lm	lm	lm	ll	ll	lm	ll	ll	ll	ll	lm	--	ll	lm	ll	lm	lm	lm	lm	lm	ll	ll	lm
Pp02_2723568	<lmxll>		(ll,lm)	lm	ll	ll	ll	ll	ll	ll	lm	ll	lm	lm	lm	lm	lm	lm	ll	lm	ll	ll	lm	lm	lm	lm	lm	lm	lm	ll	ll	lm	ll	ll	ll	ll	lm	lm	ll	lm	ll	lm	lm	lm	lm	lm	ll	ll	lm
Pp02_2726453	<lmxll>		(ll,lm)	lm	ll	ll	ll	ll	ll	ll	lm	ll	lm	lm	lm	lm	ll	lm	ll	lm	ll	ll	lm	lm	lm	lm	lm	lm	lm	ll	ll	lm	ll	ll	ll	ll	lm	lm	ll	lm	ll	lm	lm	lm	lm	lm	ll	ll	lm
Pp02_2726903	<lmxll>		(ll,lm)	lm	ll	ll	ll	ll	ll	ll	lm	ll	lm	--	lm	lm	lm	lm	ll	lm	ll	ll	ll	lm	lm	lm	lm	lm	lm	ll	ll	lm	ll	ll	ll	ll	lm	lm	ll	lm	ll	lm	lm	lm	lm	lm	ll	ll	--
Pp02_2750659	<lmxll>		(ll,lm)	--	ll	ll	ll	ll	ll	ll	lm	ll	lm	lm	lm	lm	lm	lm	ll	lm	ll	ll	lm	lm	lm	--	lm	--	lm	ll	ll	lm	ll	ll	ll	ll	lm	lm	ll	--	ll	lm	lm	lm	lm	lm	ll	ll	lm
Pp02_2750719	<lmxll>		(ll,lm)	lm	ll	ll	ll	ll	ll	ll	lm	ll	lm	lm	lm	lm	lm	lm	ll	lm	ll	ll	lm	lm	lm	--	lm	lm	lm	ll	ll	lm	ll	ll	ll	ll	lm	lm	ll	--	ll	lm	lm	lm	lm	lm	ll	ll	lm
Pp02_2755866	<lmxll>		(ll,lm)	lm	ll	ll	ll	ll	ll	ll	lm	ll	lm	lm	lm	lm	lm	lm	ll	lm	ll	ll	lm	lm	lm	--	lm	lm	lm	ll	ll	lm	ll	ll	ll	ll	lm	lm	ll	--	ll	lm	lm	lm	lm	lm	ll	ll	lm
Pp02_2755888	<lmxll>		(ll,lm)	lm	ll	ll	ll	ll	ll	ll	lm	ll	lm	lm	lm	lm	lm	lm	ll	lm	ll	ll	lm	lm	lm	--	lm	lm	lm	ll	ll	lm	ll	ll	ll	ll	lm	lm	ll	--	ll	lm	lm	lm	lm	lm	ll	ll	lm
Pp02_2758443	<lmxll>		(ll,lm)	lm	ll	ll	ll	ll	ll	ll	lm	ll	lm	lm	lm	--	lm	lm	ll	lm	ll	ll	lm	lm	lm	lm	lm	lm	lm	ll	ll	lm	ll	ll	ll	ll	lm	--	ll	lm	ll	lm	lm	lm	lm	lm	ll	ll	lm
Pp02_2762210	<lmxll>		(ll,lm)	lm	ll	ll	ll	ll	ll	ll	lm	--	lm	lm	lm	lm	lm	lm	ll	lm	ll	ll	lm	lm	lm	lm	lm	lm	lm	ll	ll	lm	ll	ll	ll	ll	lm	lm	ll	lm	ll	lm	lm	lm	lm	lm	ll	ll	lm
Pp02_2764194	<lmxll>		(ll,lm)	lm	ll	ll	ll	ll	ll	ll	lm	ll	lm	lm	lm	lm	lm	lm	ll	lm	ll	ll	lm	lm	lm	lm	lm	lm	lm	ll	ll	lm	ll	ll	ll	ll	lm	lm	ll	lm	ll	lm	lm	lm	lm	lm	ll	ll	lm
Pp02_2764270	<lmxll>		(ll,lm)	lm	ll	ll	ll	ll	ll	ll	lm	ll	lm	lm	lm	lm	lm	lm	ll	lm	ll	ll	lm	lm	lm	lm	lm	lm	lm	ll	ll	lm	ll	ll	ll	ll	lm	lm	ll	lm	ll	lm	lm	lm	lm	lm	ll	ll	lm
Pp02_2765118	<lmxll>		(ll,lm)	lm	ll	ll	ll	ll	ll	ll	lm	ll	lm	lm	lm	lm	lm	lm	ll	lm	ll	ll	lm	lm	lm	lm	lm	lm	lm	ll	ll	lm	ll	ll	ll	ll	lm	lm	ll	lm	ll	lm	lm	lm	lm	lm	ll	ll	lm
Pp02_2768122	<lmxll>		(ll,lm)	lm	ll	ll	ll	ll	ll	ll	lm	ll	lm	lm	lm	lm	lm	lm	ll	lm	ll	ll	lm	lm	--	lm	lm	lm	--	ll	ll	lm	ll	ll	ll	ll	lm	lm	ll	lm	ll	lm	lm	lm	lm	lm	ll	ll	--
Pp02_2770209	<lmxll>		(ll,lm)	lm	ll	ll	ll	ll	ll	ll	lm	ll	lm	lm	lm	lm	lm	lm	ll	lm	ll	ll	lm	lm	lm	lm	lm	lm	lm	ll	ll	lm	ll	ll	ll	ll	lm	lm	ll	lm	ll	lm	lm	lm	lm	lm	ll	ll	lm
Pp02_2770324	<lmxll>		(ll,lm)	--	ll	ll	ll	ll	ll	ll	lm	ll	lm	lm	lm	lm	lm	lm	ll	lm	ll	ll	lm	lm	lm	lm	lm	lm	lm	ll	ll	lm	ll	ll	ll	ll	lm	lm	ll	lm	ll	lm	lm	lm	lm	lm	ll	ll	lm
Pp02_2770920	<lmxll>		(ll,lm)	lm	ll	ll	ll	ll	ll	ll	lm	ll	lm	--	lm	lm	lm	lm	ll	lm	ll	ll	lm	lm	lm	lm	lm	--	lm	ll	ll	lm	ll	ll	ll	ll	lm	ll	ll	lm	ll	lm	lm	lm	lm	lm	ll	ll	lm
Pp02_2771050	<lmxll>		(ll,lm)	lm	ll	ll	ll	ll	ll	ll	lm	ll	lm	--	lm	lm	lm	lm	ll	lm	ll	ll	lm	lm	lm	lm	lm	--	lm	ll	ll	lm	ll	ll	ll	ll	lm	--	ll	lm	ll	lm	lm	lm	lm	lm	ll	ll	lm
Pp02_2774487	<lmxll>		(ll,lm)	lm	ll	ll	ll	ll	ll	ll	lm	ll	lm	lm	lm	lm	lm	lm	ll	lm	ll	ll	lm	lm	lm	lm	lm	lm	lm	ll	ll	lm	ll	ll	ll	ll	lm	--	ll	lm	ll	lm	lm	lm	--	lm	ll	ll	lm
Pp02_2781270	<lmxll>		(ll,lm)	ll	lm	lm	lm	lm	lm	lm	ll	--	ll	ll	ll	ll	ll	ll	ll	ll	lm	lm	ll	ll	ll	--	ll	ll	ll	lm	lm	ll	lm	lm	lm	lm	ll	ll	lm	ll	lm	ll	ll	ll	ll	ll	lm	lm	ll
Pp02_2785605	<lmxll>		(ll,lm)	--	lm	lm	lm	lm	lm	lm	ll	lm	ll	ll	ll	ll	ll	ll	lm	ll	lm	lm	ll	ll	--	--	ll	ll	ll	lm	lm	ll	lm	lm	--	lm	ll	ll	lm	ll	lm	ll	ll	ll	ll	ll	--	lm	ll
Pp02_2814679	<lmxll>		(ll,lm)	ll	--	lm	lm	lm	lm	lm	ll	lm	ll	ll	ll	ll	ll	ll	lm	ll	lm	lm	ll	ll	ll	ll	ll	ll	ll	lm	lm	ll	lm	--	lm	lm	ll	ll	lm	ll	lm	ll	ll	ll	ll	ll	lm	lm	ll
Pp02_2814729	<lmxll>		(ll,lm)	ll	--	lm	lm	lm	lm	lm	ll	lm	ll	ll	ll	ll	ll	ll	lm	ll	lm	lm	ll	ll	ll	ll	ll	ll	ll	lm	lm	ll	lm	--	lm	lm	ll	ll	lm	ll	lm	ll	ll	ll	ll	ll	lm	lm	ll
Pp02_2828789	<lmxll>		(ll,lm)	lm	--	ll	ll	ll	ll	ll	lm	ll	lm	lm	lm	lm	lm	lm	ll	lm	ll	ll	lm	lm	lm	lm	lm	lm	lm	ll	ll	lm	ll	--	ll	ll	lm	lm	ll	lm	ll	lm	lm	lm	lm	lm	ll	ll	lm
Pp02_2828792	<lmxll>		(ll,lm)	lm	--	ll	ll	ll	ll	ll	lm	ll	lm	lm	lm	lm	lm	lm	ll	lm	ll	ll	lm	lm	lm	lm	lm	lm	lm	ll	ll	lm	ll	--	ll	ll	lm	lm	ll	lm	ll	lm	lm	lm	lm	lm	ll	ll	lm
Pp02_2867592	<lmxll>		(ll,lm)	lm	ll	ll	ll	ll	ll	ll	lm	ll	lm	lm	lm	lm	lm	lm	ll	lm	ll	ll	lm	lm	lm	lm	lm	lm	lm	ll	ll	lm	ll	ll	ll	ll	lm	lm	ll	lm	ll	lm	lm	lm	lm	lm	ll	ll	lm
Pp02_2867750	<lmxll>		(ll,lm)	lm	ll	ll	ll	ll	ll	ll	lm	ll	lm	lm	lm	lm	lm	lm	ll	lm	ll	ll	lm	lm	lm	lm	lm	lm	lm	ll	ll	lm	ll	ll	ll	ll	lm	lm	ll	lm	ll	lm	lm	lm	lm	lm	ll	ll	lm
Pp02_2867934	<lmxll>		(ll,lm)	lm	ll	ll	ll	ll	ll	ll	lm	ll	lm	lm	lm	--	lm	lm	ll	lm	ll	ll	lm	lm	lm	--	lm	lm	--	ll	ll	lm	ll	ll	ll	ll	lm	--	ll	lm	ll	lm	lm	lm	lm	lm	ll	ll	lm
Pp02_2870097	<lmxll>		(ll,lm)	lm	ll	ll	ll	ll	ll	ll	lm	ll	lm	lm	lm	lm	lm	lm	ll	lm	ll	ll	--	lm	--	--	lm	ll	lm	ll	ll	lm	ll	ll	ll	ll	lm	lm	ll	lm	ll	lm	lm	lm	lm	lm	ll	ll	lm
Pp02_2871829	<lmxll>		(ll,lm)	lm	ll	ll	ll	ll	ll	ll	lm	ll	lm	lm	lm	lm	lm	lm	ll	lm	ll	ll	lm	lm	lm	lm	lm	lm	lm	ll	ll	lm	ll	ll	ll	ll	lm	--	ll	lm	ll	lm	lm	lm	lm	lm	ll	ll	lm
Pp02_2881075	<lmxll>		(ll,lm)	lm	ll	ll	ll	ll	ll	ll	lm	ll	lm	lm	lm	--	lm	lm	ll	lm	ll	ll	lm	lm	lm	lm	--	lm	--	ll	ll	lm	ll	ll	ll	ll	lm	lm	ll	lm	ll	lm	lm	lm	lm	lm	ll	ll	lm
Pp02_2881102	<lmxll>		(ll,lm)	lm	ll	ll	ll	ll	ll	ll	lm	ll	lm	lm	lm	--	lm	lm	ll	lm	ll	ll	lm	lm	lm	lm	--	lm	--	ll	ll	lm	ll	ll	ll	ll	lm	lm	ll	lm	ll	lm	lm	lm	lm	lm	ll	ll	lm
Pp02_2895768	<lmxll>		(ll,lm)	lm	ll	ll	ll	ll	ll	ll	lm	ll	--	lm	lm	lm	lm	lm	ll	lm	ll	ll	lm	lm	lm	lm	lm	ll	lm	ll	ll	lm	ll	ll	ll	ll	lm	lm	ll	lm	ll	lm	lm	lm	--	lm	ll	ll	lm
Pp02_2906665	<lmxll>		(ll,lm)	ll	--	lm	lm	lm	lm	lm	ll	lm	ll	ll	ll	ll	ll	ll	lm	ll	lm	lm	ll	ll	ll	ll	ll	ll	ll	lm	lm	ll	lm	--	lm	lm	ll	ll	lm	ll	lm	ll	ll	ll	ll	ll	lm	lm	ll
Pp02_2906675	<lmxll>		(ll,lm)	ll	--	lm	lm	lm	lm	lm	ll	lm	ll	ll	ll	ll	ll	ll	lm	ll	lm	lm	ll	ll	ll	ll	ll	ll	ll	lm	lm	ll	lm	--	lm	lm	ll	ll	lm	ll	lm	ll	ll	ll	ll	ll	lm	lm	ll
Pp02_2906897	<lmxll>		(ll,lm)	ll	--	lm	lm	lm	lm	lm	ll	lm	ll	ll	ll	ll	ll	ll	lm	ll	lm	lm	ll	ll	ll	ll	ll	ll	ll	lm	lm	ll	lm	--	lm	lm	ll	ll	lm	ll	lm	ll	ll	ll	ll	ll	lm	lm	ll
Pp02_2912533	<lmxll>		(ll,lm)	lm	ll	ll	ll	ll	ll	ll	lm	ll	lm	lm	lm	lm	lm	lm	ll	lm	ll	ll	lm	lm	lm	lm	lm	lm	lm	ll	ll	lm	ll	ll	ll	ll	lm	lm	ll	lm	ll	lm	lm	lm	--	lm	ll	ll	lm
Pp02_2945689	<lmxll>		(ll,lm)	ll	--	lm	lm	lm	lm	lm	ll	lm	ll	ll	ll	ll	ll	ll	lm	ll	lm	lm	ll	ll	ll	ll	ll	ll	ll	lm	lm	ll	lm	--	lm	lm	ll	ll	lm	ll	lm	ll	ll	ll	ll	ll	lm	lm	ll
Pp02_2945733	<lmxll>		(ll,lm)	ll	--	lm	lm	lm	lm	lm	ll	lm	ll	ll	ll	ll	ll	ll	lm	ll	lm	lm	ll	ll	ll	ll	ll	ll	ll	lm	lm	ll	lm	--	lm	lm	ll	ll	lm	ll	lm	ll	ll	ll	ll	ll	lm	lm	ll
Pp02_2945816	<lmxll>		(ll,lm)	ll	--	lm	lm	lm	lm	lm	ll	lm	ll	ll	ll	ll	ll	ll	lm	--	lm	lm	ll	ll	ll	ll	ll	ll	ll	lm	lm	ll	lm	--	lm	lm	ll	ll	lm	ll	lm	ll	ll	ll	ll	ll	lm	lm	ll
Pp02_2958907	<lmxll>		(ll,lm)	ll	--	lm	lm	lm	lm	lm	ll	lm	ll	ll	ll	ll	ll	ll	lm	ll	lm	lm	ll	ll	ll	ll	ll	ll	ll	lm	lm	ll	lm	--	lm	lm	ll	ll	lm	ll	lm	ll	ll	ll	ll	ll	lm	lm	ll
Pp02_2959096	<lmxll>		(ll,lm)	ll	--	lm	lm	lm	lm	lm	ll	lm	ll	ll	ll	ll	ll	ll	lm	ll	lm	lm	ll	ll	ll	ll	ll	ll	ll	lm	lm	ll	lm	--	lm	lm	ll	ll	lm	ll	lm	ll	ll	ll	ll	ll	lm	lm	ll
Pp02_2959174	<lmxll>		(ll,lm)	lm	ll	ll	ll	ll	ll	ll	lm	ll	lm	lm	lm	lm	lm	lm	ll	lm	ll	ll	lm	lm	lm	lm	lm	lm	lm	ll	ll	lm	ll	ll	ll	ll	lm	lm	ll	lm	ll	lm	lm	lm	lm	lm	ll	ll	lm
Pp02_2962379	<lmxll>		(ll,lm)	ll	--	lm	lm	lm	lm	lm	ll	lm	ll	ll	ll	ll	ll	ll	lm	ll	lm	lm	ll	ll	ll	ll	ll	ll	ll	--	lm	ll	lm	--	lm	lm	ll	ll	lm	ll	lm	ll	ll	ll	ll	ll	lm	lm	ll
Pp02_2966092	<lmxll>		(ll,lm)	ll	--	lm	lm	lm	lm	lm	ll	lm	ll	ll	ll	ll	ll	ll	lm	ll	lm	lm	ll	ll	ll	ll	ll	ll	ll	lm	lm	ll	lm	--	lm	lm	ll	ll	lm	ll	lm	ll	ll	ll	ll	ll	lm	lm	ll
Pp02_2966146	<lmxll>		(ll,lm)	ll	--	lm	lm	lm	lm	lm	ll	lm	ll	ll	ll	ll	ll	ll	lm	ll	lm	lm	ll	ll	ll	ll	ll	ll	ll	lm	lm	ll	lm	--	lm	lm	ll	ll	lm	ll	lm	ll	ll	ll	ll	ll	lm	lm	ll
Pp02_2966238	<lmxll>		(ll,lm)	ll	--	lm	lm	lm	lm	lm	ll	lm	ll	ll	ll	ll	ll	ll	lm	ll	lm	lm	ll	ll	ll	ll	ll	ll	ll	lm	lm	ll	lm	--	lm	lm	ll	ll	lm	ll	lm	ll	ll	ll	ll	ll	lm	lm	ll
Pp02_2966289	<lmxll>		(ll,lm)	ll	--	lm	lm	lm	lm	lm	ll	lm	ll	ll	ll	ll	ll	ll	lm	ll	lm	lm	ll	ll	ll	ll	ll	ll	ll	lm	lm	ll	lm	--	lm	lm	ll	ll	lm	ll	lm	ll	ll	ll	ll	ll	lm	lm	ll
Pp02_2966314	<lmxll>		(ll,lm)	ll	--	lm	lm	lm	lm	lm	ll	lm	ll	ll	ll	ll	ll	ll	lm	ll	lm	lm	ll	ll	ll	ll	ll	ll	ll	lm	lm	ll	lm	--	lm	lm	ll	ll	lm	ll	lm	ll	ll	ll	ll	ll	lm	lm	ll
Pp02_2986313	<lmxll>		(ll,lm)	ll	--	lm	lm	lm	lm	lm	ll	lm	ll	ll	ll	ll	ll	ll	lm	--	lm	lm	ll	ll	ll	ll	ll	ll	ll	lm	lm	ll	lm	--	lm	lm	ll	ll	lm	ll	lm	ll	ll	ll	ll	ll	lm	lm	--
Pp02_2987503	<lmxll>		(ll,lm)	ll	--	lm	lm	lm	lm	lm	ll	lm	ll	ll	ll	ll	ll	ll	lm	ll	lm	lm	ll	ll	ll	ll	ll	ll	ll	lm	lm	ll	lm	--	lm	lm	ll	ll	lm	ll	lm	ll	--	ll	ll	ll	lm	lm	ll
Pp02_3009729	<lmxll>		(ll,lm)	ll	lm	lm	lm	lm	lm	lm	ll	lm	ll	ll	ll	ll	ll	ll	lm	ll	lm	lm	ll	ll	ll	ll	ll	ll	ll	lm	lm	ll	lm	lm	lm	lm	ll	ll	lm	ll	lm	ll	ll	ll	ll	ll	lm	lm	ll
Pp02_3009778	<lmxll>		(ll,lm)	ll	lm	lm	lm	lm	lm	lm	ll	lm	ll	ll	ll	ll	ll	ll	lm	ll	lm	lm	ll	ll	ll	ll	ll	ll	ll	lm	lm	ll	lm	lm	lm	lm	ll	ll	lm	ll	lm	ll	ll	ll	ll	ll	lm	lm	ll
Pp02_3022898	<lmxll>		(ll,lm)	ll	lm	lm	lm	lm	lm	lm	ll	lm	ll	ll	ll	ll	ll	ll	lm	ll	lm	lm	ll	ll	ll	ll	ll	ll	ll	lm	lm	ll	lm	lm	lm	lm	ll	ll	lm	ll	lm	ll	ll	ll	ll	ll	lm	lm	ll
Pp02_3022936	<lmxll>		(ll,lm)	lm	ll	ll	ll	ll	ll	ll	lm	ll	lm	lm	lm	lm	lm	lm	ll	lm	ll	ll	lm	lm	lm	lm	lm	lm	lm	ll	ll	lm	ll	ll	ll	ll	lm	lm	ll	lm	ll	lm	lm	lm	lm	lm	ll	ll	lm
Pp02_3023055	<lmxll>		(ll,lm)	lm	ll	ll	ll	ll	ll	ll	lm	ll	lm	lm	lm	lm	lm	lm	ll	lm	ll	ll	lm	lm	lm	lm	lm	lm	lm	ll	ll	lm	ll	ll	ll	ll	lm	lm	ll	lm	ll	lm	lm	lm	lm	lm	ll	ll	lm
Pp02_3023068	<lmxll>		(ll,lm)	ll	lm	lm	lm	lm	lm	lm	ll	lm	ll	ll	ll	ll	ll	ll	lm	ll	lm	lm	ll	ll	ll	ll	ll	ll	ll	lm	lm	ll	lm	lm	lm	lm	ll	ll	lm	ll	lm	ll	ll	ll	ll	ll	lm	lm	ll
Pp02_3101664	<lmxll>		(ll,lm)	ll	--	lm	lm	lm	lm	lm	ll	lm	ll	ll	ll	ll	ll	ll	lm	ll	lm	lm	--	ll	ll	--	ll	ll	ll	lm	lm	ll	lm	--	lm	lm	ll	ll	--	ll	lm	ll	ll	ll	ll	ll	lm	lm	ll
Pp02_3101720	<lmxll>		(ll,lm)	--	ll	ll	ll	ll	ll	ll	lm	ll	lm	lm	lm	lm	lm	lm	ll	lm	ll	ll	lm	lm	lm	--	lm	--	lm	ll	ll	lm	ll	ll	ll	ll	lm	lm	ll	lm	ll	lm	lm	lm	lm	lm	ll	ll	lm
Pp02_3103614	<lmxll>		(ll,lm)	lm	ll	ll	ll	ll	ll	ll	lm	ll	lm	--	lm	lm	lm	lm	ll	lm	ll	ll	--	lm	lm	lm	lm	lm	--	ll	ll	lm	ll	ll	ll	ll	lm	lm	ll	lm	ll	lm	lm	lm	lm	lm	ll	ll	lm
Pp02_3137310	<lmxll>		(ll,lm)	ll	--	lm	lm	lm	lm	lm	ll	lm	ll	ll	ll	ll	ll	ll	lm	ll	lm	lm	ll	ll	ll	ll	ll	ll	ll	lm	lm	ll	lm	--	lm	lm	ll	ll	lm	ll	lm	ll	ll	ll	ll	ll	lm	lm	ll
Pp02_3137336	<lmxll>		(ll,lm)	ll	--	lm	lm	lm	lm	lm	ll	lm	ll	ll	ll	ll	ll	ll	lm	ll	lm	lm	ll	ll	ll	ll	ll	ll	ll	lm	lm	ll	lm	--	lm	lm	ll	ll	lm	ll	lm	ll	ll	ll	ll	ll	lm	lm	ll
Pp02_3137372	<lmxll>		(ll,lm)	ll	--	lm	lm	lm	lm	lm	ll	lm	ll	ll	ll	ll	ll	ll	lm	ll	lm	lm	ll	ll	ll	ll	ll	ll	ll	lm	lm	ll	lm	--	lm	lm	ll	ll	lm	ll	lm	ll	ll	ll	ll	ll	lm	lm	ll
Pp02_3185150	<lmxll>		(ll,lm)	ll	--	lm	lm	lm	--	lm	ll	lm	ll	ll	ll	ll	ll	ll	lm	ll	lm	--	ll	ll	ll	ll	ll	ll	ll	lm	lm	ll	lm	--	lm	lm	ll	ll	--	ll	lm	ll	ll	ll	ll	ll	lm	lm	ll
Pp02_3185271	<lmxll>		(ll,lm)	ll	--	lm	lm	lm	--	lm	ll	lm	ll	ll	ll	ll	ll	ll	lm	ll	lm	--	ll	ll	ll	ll	ll	ll	ll	lm	lm	ll	lm	--	lm	lm	ll	ll	--	ll	lm	ll	ll	ll	ll	ll	lm	lm	ll
Pp02_3191223	<lmxll>		(ll,lm)	lm	ll	ll	ll	ll	ll	ll	lm	ll	lm	lm	lm	lm	lm	lm	ll	lm	ll	ll	lm	lm	lm	lm	lm	lm	lm	ll	ll	lm	ll	ll	ll	ll	lm	--	ll	--	ll	lm	lm	lm	lm	lm	ll	ll	lm
Pp02_3191238	<lmxll>		(ll,lm)	lm	ll	ll	ll	ll	ll	ll	lm	ll	lm	lm	lm	lm	lm	lm	ll	lm	ll	ll	lm	lm	lm	lm	lm	lm	lm	ll	ll	lm	ll	ll	ll	ll	lm	--	ll	--	ll	lm	lm	lm	lm	lm	ll	ll	lm
Pp02_3191257	<lmxll>		(ll,lm)	lm	ll	ll	ll	ll	ll	ll	lm	ll	lm	lm	lm	lm	lm	lm	ll	lm	ll	ll	lm	lm	lm	lm	lm	lm	lm	ll	ll	lm	ll	ll	ll	ll	lm	--	ll	--	ll	lm	lm	lm	lm	lm	ll	ll	lm
Pp02_3191274	<lmxll>		(ll,lm)	ll	--	lm	lm	lm	lm	lm	ll	lm	ll	ll	ll	ll	ll	ll	lm	ll	lm	lm	ll	ll	ll	ll	ll	ll	ll	lm	lm	ll	lm	--	lm	lm	ll	--	lm	ll	lm	ll	ll	ll	ll	ll	lm	lm	ll
Pp02_3191306	<lmxll>		(ll,lm)	lm	ll	ll	ll	ll	ll	ll	lm	ll	lm	lm	lm	lm	lm	lm	ll	lm	ll	ll	lm	lm	lm	lm	lm	lm	lm	ll	ll	lm	ll	ll	ll	ll	lm	--	ll	--	ll	lm	lm	lm	lm	lm	ll	ll	lm
Pp02_3202245	<lmxll>		(ll,lm)	ll	--	lm	lm	lm	lm	--	ll	lm	ll	ll	ll	ll	ll	ll	lm	ll	--	--	ll	ll	ll	ll	ll	ll	ll	lm	lm	ll	lm	--	lm	lm	ll	ll	lm	ll	lm	ll	ll	ll	ll	ll	lm	lm	ll
Pp02_3202465	<lmxll>		(ll,lm)	ll	--	lm	lm	lm	lm	lm	ll	lm	ll	ll	ll	ll	ll	ll	lm	ll	lm	lm	--	ll	ll	ll	ll	ll	ll	lm	lm	ll	lm	--	lm	lm	ll	ll	lm	ll	lm	ll	ll	ll	ll	ll	lm	lm	ll
Pp02_3202554	<lmxll>		(ll,lm)	ll	--	lm	lm	lm	lm	lm	ll	lm	ll	ll	ll	ll	ll	ll	lm	ll	lm	lm	--	ll	ll	ll	ll	ll	ll	lm	lm	ll	lm	--	lm	lm	ll	ll	lm	ll	lm	ll	ll	ll	ll	ll	lm	lm	ll
Pp02_3202657	<lmxll>		(ll,lm)	ll	--	lm	lm	lm	lm	lm	ll	lm	ll	ll	ll	ll	ll	ll	lm	ll	lm	lm	lm	ll	ll	ll	ll	ll	ll	lm	lm	ll	lm	--	lm	lm	ll	ll	lm	ll	lm	ll	ll	ll	ll	ll	--	lm	ll
Pp02_3202715	<lmxll>		(ll,lm)	ll	--	lm	lm	lm	lm	--	ll	lm	ll	ll	ll	ll	ll	ll	lm	ll	lm	lm	--	ll	ll	ll	ll	ll	ll	lm	lm	ll	lm	--	lm	lm	ll	ll	lm	ll	lm	ll	ll	ll	ll	ll	lm	lm	ll
Pp02_3208343	<lmxll>		(ll,lm)	ll	--	lm	lm	lm	lm	lm	ll	lm	ll	ll	ll	ll	ll	ll	lm	ll	lm	lm	ll	ll	ll	ll	ll	ll	ll	lm	lm	ll	lm	--	lm	lm	ll	ll	lm	ll	lm	ll	ll	ll	ll	ll	lm	lm	ll
Pp02_3208344	<lmxll>		(ll,lm)	lm	ll	ll	ll	ll	ll	ll	lm	ll	lm	lm	lm	lm	lm	lm	ll	lm	ll	ll	lm	lm	lm	--	lm	lm	lm	ll	ll	lm	ll	ll	ll	ll	lm	lm	ll	lm	ll	lm	lm	lm	lm	lm	ll	ll	lm
Pp02_3208356	<lmxll>		(ll,lm)	ll	--	lm	lm	--	lm	lm	ll	lm	ll	ll	ll	ll	ll	ll	lm	ll	lm	lm	ll	ll	ll	ll	ll	ll	ll	lm	lm	ll	lm	--	lm	lm	ll	ll	lm	ll	lm	ll	ll	ll	ll	ll	lm	lm	ll
Pp02_3208359	<lmxll>		(ll,lm)	ll	--	lm	lm	--	lm	lm	ll	lm	ll	ll	ll	ll	ll	ll	lm	ll	lm	lm	ll	ll	ll	ll	ll	ll	ll	lm	lm	ll	lm	--	lm	lm	ll	ll	lm	ll	lm	ll	ll	ll	ll	ll	lm	lm	ll
Pp02_3243023	<lmxll>		(ll,lm)	lm	ll	ll	ll	ll	ll	ll	lm	ll	lm	lm	lm	lm	lm	lm	ll	lm	ll	ll	lm	lm	lm	lm	lm	lm	lm	ll	ll	lm	ll	ll	ll	ll	lm	lm	ll	lm	ll	lm	lm	lm	lm	lm	ll	ll	lm
Pp02_3952857	<lmxll>		(ll,lm)	ll	--	lm	lm	lm	lm	lm	ll	lm	ll	ll	ll	ll	ll	ll	lm	ll	lm	lm	ll	ll	ll	ll	ll	ll	ll	lm	lm	ll	lm	--	lm	lm	ll	ll	lm	ll	lm	ll	ll	ll	ll	ll	lm	lm	--
Pp02_3952985	<lmxll>		(ll,lm)	ll	--	lm	lm	lm	lm	lm	ll	lm	ll	ll	ll	ll	ll	ll	lm	ll	lm	lm	--	ll	ll	ll	ll	ll	ll	lm	lm	ll	lm	--	lm	lm	ll	ll	lm	ll	lm	ll	ll	ll	ll	ll	lm	lm	--
Pp02_3953049	<lmxll>		(ll,lm)	ll	--	lm	lm	lm	lm	lm	ll	lm	ll	ll	ll	ll	ll	ll	lm	ll	lm	lm	--	ll	ll	ll	ll	ll	ll	lm	lm	ll	lm	--	lm	lm	ll	ll	lm	ll	lm	ll	ll	ll	ll	ll	lm	lm	--
Pp02_3958784	<lmxll>		(ll,lm)	ll	--	lm	lm	lm	lm	lm	ll	lm	ll	ll	ll	ll	ll	ll	lm	ll	lm	lm	ll	ll	ll	ll	ll	ll	ll	lm	lm	ll	lm	--	lm	lm	ll	ll	lm	ll	lm	ll	ll	ll	ll	ll	lm	lm	ll
Pp02_3959031	<lmxll>		(ll,lm)	ll	--	lm	lm	lm	lm	lm	ll	lm	ll	ll	ll	ll	ll	ll	lm	ll	lm	lm	ll	ll	ll	ll	ll	ll	ll	lm	lm	ll	lm	--	lm	lm	ll	ll	lm	ll	lm	ll	ll	ll	ll	ll	lm	lm	ll
Pp02_4003898	<lmxll>		(ll,lm)	lm	--	ll	--	ll	ll	ll	lm	ll	lm	lm	lm	lm	lm	lm	ll	lm	ll	ll	lm	lm	lm	--	lm	lm	lm	ll	ll	lm	ll	ll	ll	ll	lm	lm	ll	lm	ll	lm	lm	lm	--	lm	ll	ll	lm
Pp02_4009624	<lmxll>		(ll,lm)	lm	ll	ll	ll	ll	ll	ll	lm	ll	lm	lm	lm	lm	lm	lm	ll	lm	ll	ll	lm	lm	lm	--	--	lm	lm	ll	ll	lm	ll	--	ll	ll	lm	lm	ll	lm	ll	lm	lm	lm	lm	lm	ll	--	lm
Pp02_4024922	<lmxll>		(ll,lm)	lm	--	ll	ll	ll	ll	ll	lm	ll	lm	lm	lm	lm	lm	lm	ll	lm	ll	ll	lm	lm	lm	lm	lm	--	lm	ll	ll	lm	ll	ll	ll	ll	lm	lm	ll	lm	ll	lm	lm	lm	lm	lm	ll	--	lm
Pp02_4069488	<lmxll>		(ll,lm)	ll	lm	lm	ll	lm	lm	lm	ll	lm	ll	ll	ll	ll	ll	ll	lm	ll	lm	lm	ll	ll	ll	ll	ll	ll	ll	lm	lm	ll	lm	lm	lm	lm	ll	--	ll	ll	lm	ll	ll	ll	ll	ll	lm	lm	ll
Pp02_4069506	<lmxll>		(ll,lm)	ll	lm	lm	lm	lm	lm	lm	ll	lm	ll	ll	ll	ll	ll	ll	lm	ll	lm	lm	ll	ll	ll	ll	ll	ll	ll	lm	lm	ll	lm	lm	lm	lm	ll	ll	ll	ll	lm	ll	ll	ll	ll	ll	lm	lm	ll
Pp02_4184353	<lmxll>		(ll,lm)	lm	ll	ll	ll	ll	ll	ll	lm	ll	lm	lm	lm	lm	lm	lm	ll	lm	ll	ll	lm	lm	lm	lm	lm	lm	lm	ll	ll	lm	ll	ll	ll	ll	lm	lm	ll	lm	ll	lm	lm	lm	lm	lm	ll	ll	lm
Pp02_4206646	<lmxll>		(ll,lm)	lm	ll	ll	ll	ll	ll	ll	lm	ll	lm	lm	lm	lm	lm	lm	ll	lm	ll	ll	lm	lm	--	lm	lm	lm	lm	ll	ll	lm	ll	ll	ll	ll	lm	--	ll	lm	ll	--	lm	lm	lm	lm	ll	ll	lm
Pp02_4211061	<lmxll>		(ll,lm)	lm	ll	ll	ll	ll	ll	ll	lm	ll	lm	lm	lm	lm	lm	lm	ll	lm	ll	ll	lm	lm	lm	--	lm	lm	lm	ll	ll	lm	ll	ll	ll	ll	lm	lm	ll	lm	ll	lm	lm	lm	lm	lm	ll	ll	lm
Pp02_4211092	<lmxll>		(ll,lm)	lm	ll	ll	ll	ll	ll	ll	lm	ll	lm	lm	lm	lm	lm	lm	ll	lm	ll	ll	lm	lm	lm	--	lm	lm	lm	ll	ll	lm	ll	ll	ll	ll	lm	lm	ll	lm	ll	lm	lm	lm	lm	lm	ll	ll	lm
Pp02_4212836	<lmxll>		(ll,lm)	lm	lm	ll	ll	ll	ll	ll	lm	ll	lm	lm	lm	lm	ll	lm	ll	lm	ll	ll	--	lm	lm	lm	lm	lm	lm	ll	ll	lm	ll	lm	ll	ll	lm	--	ll	lm	ll	lm	lm	lm	lm	lm	ll	ll	lm
Pp02_4212910	<lmxll>		(ll,lm)	lm	ll	ll	ll	ll	ll	ll	lm	ll	lm	lm	lm	--	--	lm	ll	lm	ll	ll	lm	lm	lm	lm	--	ll	ll	ll	ll	lm	ll	ll	ll	ll	lm	--	ll	lm	ll	lm	lm	lm	lm	lm	ll	ll	lm
Pp02_4493010	<lmxll>		(ll,lm)	lm	ll	ll	ll	ll	ll	ll	lm	ll	lm	lm	lm	lm	lm	lm	ll	lm	ll	ll	lm	lm	lm	lm	lm	lm	lm	ll	ll	lm	ll	ll	ll	ll	lm	lm	ll	lm	ll	lm	lm	lm	lm	lm	ll	ll	lm
Pp02_4526256	<lmxll>		(ll,lm)	lm	ll	ll	ll	ll	ll	ll	lm	ll	lm	lm	lm	lm	lm	lm	ll	lm	ll	ll	lm	lm	lm	lm	lm	lm	lm	ll	ll	lm	ll	ll	ll	ll	lm	lm	ll	lm	ll	lm	lm	lm	lm	lm	ll	ll	lm
Pp02_4534145	<lmxll>		(ll,lm)	lm	ll	ll	ll	ll	ll	ll	lm	ll	lm	lm	lm	lm	lm	lm	ll	lm	ll	ll	lm	lm	lm	lm	lm	lm	lm	ll	ll	lm	ll	ll	ll	ll	lm	lm	ll	lm	ll	lm	lm	lm	lm	lm	ll	ll	lm
Pp02_4534196	<lmxll>		(ll,lm)	lm	ll	ll	ll	ll	ll	ll	lm	ll	lm	lm	lm	lm	lm	lm	ll	lm	ll	ll	lm	lm	lm	lm	lm	lm	lm	ll	ll	lm	ll	ll	ll	ll	lm	lm	ll	lm	ll	lm	lm	ll	--	--	ll	ll	lm
Pp02_4536231	<lmxll>		(ll,lm)	lm	ll	ll	ll	ll	ll	ll	lm	ll	--	--	lm	lm	lm	lm	ll	--	ll	ll	lm	lm	lm	lm	lm	lm	lm	ll	ll	lm	ll	ll	ll	ll	lm	lm	ll	lm	ll	lm	lm	lm	lm	lm	ll	ll	lm
Pp02_4539050	<lmxll>		(ll,lm)	lm	ll	ll	ll	ll	ll	ll	lm	ll	lm	lm	lm	lm	lm	lm	ll	lm	ll	ll	lm	lm	lm	--	lm	lm	lm	ll	ll	--	ll	ll	ll	ll	lm	lm	ll	lm	ll	lm	lm	lm	ll	lm	ll	ll	lm
Pp02_4539235	<lmxll>		(ll,lm)	lm	ll	ll	ll	ll	ll	ll	lm	ll	lm	lm	lm	lm	lm	lm	ll	lm	ll	ll	lm	lm	lm	lm	lm	lm	lm	ll	ll	lm	ll	ll	--	--	lm	lm	ll	lm	ll	lm	lm	lm	lm	lm	ll	ll	lm
Pp02_4549667	<lmxll>		(ll,lm)	--	ll	ll	ll	ll	ll	ll	lm	ll	lm	lm	lm	lm	lm	lm	ll	lm	ll	ll	lm	lm	lm	lm	lm	lm	lm	ll	ll	lm	ll	ll	ll	ll	lm	lm	ll	lm	ll	lm	lm	lm	lm	lm	ll	ll	lm
Pp02_4553629	<lmxll>		(ll,lm)	lm	ll	ll	ll	ll	ll	ll	lm	ll	lm	lm	lm	lm	lm	lm	ll	lm	ll	ll	lm	--	lm	lm	lm	lm	lm	ll	ll	lm	ll	ll	ll	ll	lm	lm	ll	lm	ll	lm	lm	lm	lm	lm	ll	ll	lm
Pp02_4559319	<lmxll>		(ll,lm)	lm	ll	ll	ll	ll	ll	ll	lm	ll	lm	lm	lm	lm	lm	lm	ll	lm	ll	ll	lm	lm	lm	lm	lm	lm	lm	ll	ll	lm	ll	ll	ll	ll	lm	lm	ll	lm	ll	lm	lm	lm	lm	lm	ll	ll	lm
Pp02_4572295	<lmxll>		(ll,lm)	lm	ll	ll	ll	ll	ll	ll	lm	ll	lm	lm	lm	lm	lm	lm	ll	lm	ll	ll	lm	lm	lm	lm	lm	--	lm	ll	ll	lm	ll	ll	ll	ll	lm	lm	ll	lm	ll	lm	lm	lm	lm	lm	ll	ll	lm
Pp02_4572353	<lmxll>		(ll,lm)	lm	ll	ll	ll	ll	ll	ll	lm	ll	lm	lm	lm	lm	lm	lm	ll	lm	ll	ll	lm	lm	lm	lm	lm	lm	lm	ll	ll	lm	ll	ll	ll	ll	lm	lm	ll	lm	ll	lm	lm	lm	lm	lm	ll	ll	lm
Pp02_4572584	<lmxll>		(ll,lm)	lm	ll	ll	ll	ll	ll	ll	lm	ll	lm	lm	lm	lm	lm	lm	ll	lm	ll	ll	lm	lm	lm	lm	lm	lm	lm	ll	ll	lm	ll	ll	ll	ll	lm	lm	ll	lm	ll	lm	lm	lm	lm	lm	ll	ll	lm
Pp02_4574808	<lmxll>		(ll,lm)	lm	ll	ll	ll	ll	ll	ll	lm	ll	--	--	lm	lm	lm	lm	ll	lm	ll	ll	--	--	lm	lm	lm	lm	lm	ll	ll	lm	ll	ll	ll	ll	lm	lm	ll	lm	ll	lm	lm	lm	lm	lm	ll	ll	lm
Pp02_4574896	<lmxll>		(ll,lm)	lm	ll	ll	ll	ll	ll	ll	lm	ll	lm	lm	lm	lm	lm	lm	ll	lm	ll	ll	lm	lm	lm	lm	lm	lm	lm	ll	ll	lm	ll	ll	--	ll	lm	lm	ll	lm	ll	lm	lm	lm	lm	lm	ll	ll	lm
Pp02_4585033	<lmxll>		(ll,lm)	lm	ll	ll	ll	ll	ll	ll	lm	ll	lm	--	lm	lm	lm	lm	ll	lm	ll	ll	lm	lm	lm	lm	lm	--	lm	ll	ll	lm	ll	ll	ll	ll	lm	lm	ll	lm	ll	lm	lm	lm	lm	lm	ll	ll	lm
Pp02_4606341	<lmxll>		(ll,lm)	lm	ll	ll	ll	ll	ll	ll	lm	ll	lm	lm	lm	lm	lm	lm	ll	lm	ll	ll	lm	lm	lm	lm	lm	lm	lm	ll	ll	lm	ll	ll	ll	ll	lm	lm	ll	lm	ll	lm	lm	lm	lm	lm	ll	ll	lm
Pp02_4606359	<lmxll>		(ll,lm)	lm	ll	ll	ll	ll	ll	ll	lm	ll	lm	lm	lm	lm	lm	lm	ll	lm	ll	ll	lm	lm	lm	lm	lm	lm	lm	ll	ll	lm	ll	ll	ll	ll	lm	lm	ll	lm	ll	lm	lm	lm	lm	lm	ll	ll	lm
Pp02_4610884	<lmxll>		(ll,lm)	lm	ll	ll	ll	ll	ll	ll	lm	ll	lm	lm	lm	lm	lm	lm	ll	lm	ll	ll	lm	lm	lm	lm	lm	lm	lm	ll	ll	lm	ll	ll	--	ll	lm	lm	ll	lm	ll	lm	lm	lm	lm	lm	ll	ll	lm
Pp02_4612128	<lmxll>		(ll,lm)	lm	ll	--	ll	ll	ll	ll	lm	ll	lm	lm	lm	--	lm	--	ll	lm	ll	ll	lm	lm	lm	--	lm	lm	lm	ll	ll	lm	ll	ll	ll	ll	lm	lm	ll	lm	ll	lm	lm	lm	--	lm	ll	ll	lm
Pp02_4639525	<lmxll>		(ll,lm)	lm	ll	ll	ll	ll	ll	ll	lm	ll	lm	lm	lm	lm	lm	lm	ll	lm	ll	ll	lm	lm	lm	lm	lm	--	lm	ll	ll	lm	ll	ll	ll	ll	lm	lm	ll	lm	ll	lm	lm	lm	lm	lm	ll	ll	lm
Pp02_4639544	<lmxll>		(ll,lm)	lm	ll	ll	ll	ll	ll	ll	lm	ll	lm	lm	lm	lm	lm	--	ll	lm	ll	ll	lm	lm	lm	lm	lm	--	lm	ll	ll	--	ll	ll	ll	ll	lm	lm	ll	lm	ll	lm	lm	lm	lm	lm	ll	ll	lm
Pp02_4639854	<lmxll>		(ll,lm)	lm	ll	ll	ll	ll	ll	ll	lm	ll	lm	lm	lm	lm	lm	lm	ll	lm	ll	ll	lm	lm	lm	lm	lm	lm	lm	ll	ll	lm	ll	ll	ll	ll	lm	lm	ll	lm	ll	lm	lm	lm	lm	lm	ll	ll	lm
Pp02_4647354	<lmxll>		(ll,lm)	lm	ll	ll	ll	ll	ll	ll	lm	ll	lm	--	lm	lm	lm	lm	ll	lm	ll	ll	lm	lm	lm	--	lm	lm	lm	ll	ll	lm	ll	ll	ll	ll	lm	lm	ll	lm	ll	lm	lm	lm	lm	lm	ll	ll	lm
Pp02_4647371	<lmxll>		(ll,lm)	lm	ll	ll	ll	ll	ll	ll	lm	ll	lm	--	lm	lm	lm	lm	ll	lm	ll	ll	lm	lm	lm	--	lm	lm	lm	ll	ll	lm	ll	ll	ll	ll	lm	lm	ll	lm	ll	lm	lm	lm	lm	lm	ll	ll	lm
Pp02_4647389	<lmxll>		(ll,lm)	lm	ll	ll	ll	ll	ll	ll	lm	ll	lm	--	lm	lm	lm	lm	ll	lm	ll	ll	lm	lm	lm	--	lm	lm	lm	ll	ll	lm	ll	ll	ll	ll	lm	lm	ll	lm	ll	lm	lm	lm	lm	lm	ll	ll	lm
Pp02_4655977	<lmxll>		(ll,lm)	lm	ll	ll	ll	ll	ll	ll	lm	ll	lm	lm	lm	lm	lm	lm	ll	lm	ll	ll	lm	lm	lm	lm	lm	lm	lm	ll	ll	lm	ll	ll	ll	ll	lm	lm	ll	lm	ll	lm	lm	lm	lm	lm	ll	ll	lm
Pp02_4656011	<lmxll>		(ll,lm)	lm	ll	ll	ll	ll	ll	ll	lm	ll	lm	lm	lm	lm	lm	lm	ll	lm	ll	ll	lm	lm	lm	lm	lm	lm	lm	ll	ll	lm	ll	ll	ll	ll	lm	lm	ll	lm	ll	lm	lm	lm	lm	lm	ll	ll	lm
Pp02_4670141	<lmxll>		(ll,lm)	lm	ll	ll	ll	ll	ll	ll	lm	ll	lm	lm	lm	lm	lm	lm	ll	lm	ll	ll	lm	lm	ll	--	lm	lm	ll	ll	ll	lm	ll	ll	--	ll	lm	lm	ll	--	ll	lm	lm	--	lm	--	ll	ll	lm
Pp02_4670173	<lmxll>		(ll,lm)	lm	ll	ll	ll	ll	ll	ll	lm	ll	lm	lm	lm	lm	lm	lm	ll	lm	ll	ll	lm	lm	lm	--	lm	lm	ll	ll	ll	lm	ll	ll	ll	ll	lm	lm	ll	ll	ll	lm	lm	--	lm	lm	ll	ll	lm
Pp02_4670347	<lmxll>		(ll,lm)	lm	ll	ll	ll	ll	ll	ll	lm	ll	lm	lm	lm	lm	lm	lm	ll	lm	ll	ll	lm	lm	lm	--	lm	lm	lm	ll	ll	lm	ll	ll	ll	ll	lm	lm	ll	ll	ll	lm	lm	lm	lm	lm	ll	ll	lm
Pp02_4670351	<lmxll>		(ll,lm)	lm	ll	ll	ll	ll	ll	ll	lm	ll	lm	lm	lm	lm	lm	lm	ll	lm	ll	ll	lm	lm	lm	--	lm	lm	lm	ll	ll	lm	ll	ll	ll	ll	lm	lm	ll	ll	ll	lm	lm	lm	lm	lm	ll	ll	lm
Pp02_4693002	<lmxll>		(ll,lm)	lm	ll	ll	ll	ll	ll	ll	lm	ll	lm	lm	lm	--	lm	lm	ll	lm	ll	ll	lm	lm	lm	--	lm	lm	lm	ll	ll	lm	ll	ll	ll	ll	lm	lm	ll	lm	ll	lm	lm	lm	lm	lm	ll	ll	lm
Pp02_4693128	<lmxll>		(ll,lm)	lm	ll	ll	ll	ll	ll	ll	lm	ll	lm	lm	lm	--	lm	lm	ll	lm	ll	ll	lm	lm	lm	--	lm	lm	lm	ll	ll	lm	ll	ll	ll	ll	lm	lm	ll	lm	ll	lm	lm	lm	lm	lm	ll	ll	lm
Pp02_4694609	<lmxll>		(ll,lm)	lm	ll	ll	ll	ll	ll	ll	lm	ll	lm	--	lm	lm	lm	lm	ll	lm	ll	ll	lm	lm	lm	--	--	--	lm	ll	ll	lm	ll	ll	ll	ll	lm	lm	ll	lm	ll	lm	lm	lm	lm	lm	ll	ll	lm
Pp02_4699671	<lmxll>		(ll,lm)	lm	ll	ll	ll	ll	ll	ll	lm	ll	lm	lm	lm	lm	lm	lm	ll	lm	ll	ll	lm	lm	lm	lm	--	lm	lm	ll	ll	lm	ll	ll	ll	ll	lm	lm	ll	lm	ll	lm	lm	lm	lm	lm	ll	ll	lm
Pp02_4699756	<lmxll>		(ll,lm)	lm	ll	ll	ll	ll	ll	ll	lm	ll	lm	lm	lm	lm	lm	lm	ll	lm	ll	ll	lm	lm	lm	lm	--	lm	lm	ll	ll	lm	ll	ll	ll	ll	lm	lm	ll	lm	ll	lm	--	lm	lm	lm	ll	ll	--
Pp02_4699761	<lmxll>		(ll,lm)	lm	ll	ll	ll	ll	ll	ll	lm	ll	lm	lm	lm	lm	lm	lm	ll	lm	ll	ll	lm	lm	lm	lm	--	lm	lm	ll	ll	lm	ll	ll	ll	ll	lm	--	ll	lm	ll	lm	--	lm	lm	lm	ll	ll	--
Pp02_4704013	<lmxll>		(ll,lm)	lm	ll	ll	ll	ll	ll	ll	lm	ll	lm	lm	lm	--	lm	lm	ll	lm	ll	ll	ll	lm	lm	lm	lm	--	--	ll	ll	lm	ll	ll	ll	ll	lm	lm	ll	lm	ll	lm	lm	lm	lm	lm	--	ll	lm
Pp02_4704118	<lmxll>		(ll,lm)	lm	ll	ll	ll	ll	ll	ll	lm	ll	lm	lm	lm	lm	lm	lm	ll	lm	ll	ll	lm	lm	lm	lm	lm	--	lm	ll	ll	lm	ll	ll	ll	ll	lm	lm	ll	lm	ll	lm	lm	lm	lm	lm	ll	ll	lm
Pp02_4715419	<lmxll>		(ll,lm)	lm	ll	ll	ll	ll	ll	ll	lm	ll	lm	lm	--	--	lm	lm	ll	lm	ll	ll	--	lm	lm	lm	lm	lm	lm	ll	--	lm	ll	ll	ll	ll	lm	lm	ll	lm	ll	lm	lm	lm	lm	lm	ll	ll	lm
Pp02_4726102	<lmxll>		(ll,lm)	--	ll	ll	ll	ll	ll	ll	lm	ll	lm	lm	lm	lm	lm	lm	ll	lm	ll	ll	lm	lm	--	lm	lm	lm	lm	ll	ll	lm	ll	ll	ll	ll	lm	lm	--	lm	ll	lm	lm	lm	lm	lm	ll	ll	lm
Pp02_4726114	<lmxll>		(ll,lm)	--	ll	ll	ll	ll	ll	ll	lm	ll	lm	lm	lm	lm	lm	lm	ll	lm	ll	ll	lm	lm	--	lm	lm	lm	lm	ll	ll	lm	ll	ll	ll	ll	lm	lm	--	lm	ll	lm	lm	lm	lm	lm	ll	ll	lm
Pp02_4748259	<lmxll>		(ll,lm)	lm	ll	ll	ll	ll	ll	ll	lm	ll	lm	lm	lm	lm	lm	lm	ll	lm	ll	ll	lm	lm	lm	lm	lm	lm	lm	ll	ll	lm	ll	ll	ll	ll	lm	lm	ll	lm	ll	lm	lm	lm	lm	lm	--	ll	lm
Pp02_4748319	<lmxll>		(ll,lm)	lm	ll	ll	ll	ll	ll	ll	lm	ll	lm	lm	lm	--	lm	lm	ll	lm	ll	ll	lm	lm	lm	--	--	lm	lm	ll	ll	lm	ll	ll	ll	ll	lm	lm	ll	--	ll	lm	lm	lm	lm	lm	ll	ll	lm
Pp02_4759647	<lmxll>		(ll,lm)	lm	ll	ll	ll	ll	ll	ll	lm	ll	lm	lm	lm	lm	lm	lm	ll	lm	ll	ll	lm	--	lm	lm	lm	lm	lm	ll	ll	lm	ll	ll	ll	ll	lm	lm	ll	lm	ll	lm	lm	lm	lm	lm	ll	ll	lm
Pp02_4759748	<lmxll>		(ll,lm)	lm	ll	ll	ll	ll	ll	ll	lm	ll	lm	lm	lm	--	lm	lm	ll	lm	ll	ll	lm	lm	lm	--	lm	lm	lm	ll	ll	lm	ll	ll	ll	ll	lm	--	ll	lm	ll	lm	lm	lm	lm	lm	ll	ll	lm
Pp02_4761479	<lmxll>		(ll,lm)	lm	ll	ll	ll	ll	ll	ll	lm	ll	lm	lm	lm	lm	lm	lm	ll	lm	ll	ll	lm	lm	lm	lm	lm	lm	lm	ll	ll	lm	ll	ll	ll	ll	lm	lm	ll	lm	ll	lm	lm	lm	lm	lm	ll	ll	lm
Pp02_4767135	<lmxll>		(ll,lm)	lm	ll	ll	ll	ll	ll	ll	lm	ll	lm	lm	lm	lm	lm	lm	ll	lm	ll	ll	lm	lm	lm	lm	lm	lm	lm	ll	ll	lm	ll	ll	ll	ll	lm	lm	ll	lm	ll	lm	lm	lm	lm	lm	ll	ll	lm
Pp02_4767226	<lmxll>		(ll,lm)	lm	ll	ll	ll	ll	ll	ll	lm	ll	lm	lm	lm	lm	lm	lm	ll	lm	ll	ll	lm	lm	lm	lm	lm	lm	lm	ll	ll	lm	ll	ll	ll	ll	lm	lm	ll	lm	ll	lm	lm	lm	lm	lm	ll	ll	lm
Pp02_4767248	<lmxll>		(ll,lm)	lm	ll	ll	ll	ll	ll	ll	lm	ll	lm	lm	lm	lm	lm	lm	ll	lm	ll	ll	lm	lm	lm	lm	lm	lm	lm	ll	ll	lm	ll	ll	ll	ll	lm	lm	ll	lm	ll	lm	lm	lm	lm	lm	ll	ll	lm
Pp02_4767379	<lmxll>		(ll,lm)	lm	ll	ll	ll	ll	ll	ll	lm	ll	lm	lm	lm	lm	lm	lm	ll	lm	ll	ll	lm	lm	lm	lm	lm	lm	lm	ll	ll	lm	ll	ll	ll	ll	lm	lm	ll	lm	ll	lm	lm	lm	--	lm	ll	ll	lm
Pp02_4767412	<lmxll>		(ll,lm)	lm	ll	ll	ll	ll	ll	ll	lm	ll	lm	lm	lm	lm	lm	lm	ll	lm	ll	ll	lm	lm	lm	lm	lm	lm	lm	ll	ll	lm	ll	ll	ll	ll	lm	lm	ll	lm	ll	lm	lm	lm	lm	lm	ll	ll	lm
Pp02_4774727	<lmxll>		(ll,lm)	lm	ll	ll	ll	ll	ll	ll	lm	ll	lm	lm	lm	lm	lm	lm	ll	lm	ll	ll	--	lm	lm	lm	lm	lm	lm	ll	ll	lm	ll	ll	ll	ll	lm	lm	ll	lm	ll	lm	lm	lm	lm	lm	ll	ll	lm
Pp02_4775762	<lmxll>		(ll,lm)	lm	ll	ll	ll	ll	ll	ll	lm	ll	lm	lm	lm	lm	lm	lm	ll	lm	ll	ll	lm	lm	lm	lm	lm	lm	lm	ll	ll	lm	ll	ll	ll	ll	lm	lm	ll	lm	ll	lm	ll	lm	ll	lm	ll	ll	lm
Pp02_4841747	<lmxll>		(ll,lm)	lm	ll	ll	ll	ll	ll	ll	lm	ll	lm	lm	lm	lm	lm	lm	ll	lm	ll	ll	lm	lm	lm	lm	lm	lm	lm	ll	ll	lm	ll	ll	ll	ll	lm	lm	ll	lm	ll	lm	lm	lm	lm	lm	ll	ll	lm
Pp02_4841765	<lmxll>		(ll,lm)	lm	ll	ll	ll	ll	ll	ll	lm	ll	lm	lm	lm	lm	lm	lm	ll	lm	ll	ll	lm	lm	lm	lm	lm	lm	lm	ll	ll	lm	ll	ll	ll	ll	lm	lm	ll	lm	ll	lm	lm	lm	lm	lm	ll	ll	lm
Pp02_4864213	<lmxll>		(ll,lm)	--	ll	ll	ll	ll	ll	ll	lm	ll	lm	lm	lm	lm	lm	lm	ll	lm	ll	ll	lm	lm	lm	lm	lm	lm	lm	ll	ll	lm	ll	ll	ll	ll	lm	lm	ll	lm	ll	lm	lm	lm	lm	lm	ll	ll	lm
Pp02_4864232	<lmxll>		(ll,lm)	--	ll	ll	ll	ll	ll	ll	lm	ll	lm	lm	lm	lm	lm	lm	ll	lm	ll	ll	--	lm	lm	lm	lm	--	lm	ll	ll	lm	ll	ll	ll	ll	lm	--	ll	lm	ll	lm	lm	lm	lm	lm	ll	ll	lm
Pp02_4867087	<lmxll>		(ll,lm)	lm	ll	ll	ll	ll	ll	ll	lm	ll	lm	lm	lm	lm	lm	lm	ll	lm	ll	ll	lm	lm	lm	--	lm	lm	lm	--	ll	lm	ll	ll	ll	ll	lm	lm	ll	lm	ll	lm	lm	lm	lm	lm	ll	ll	lm
Pp02_4867135	<lmxll>		(ll,lm)	lm	ll	ll	ll	ll	ll	ll	lm	ll	lm	lm	lm	lm	lm	lm	ll	lm	ll	ll	lm	lm	lm	--	lm	lm	lm	--	ll	lm	ll	ll	ll	ll	lm	lm	ll	lm	ll	lm	lm	lm	lm	lm	ll	ll	lm
Pp02_4867144	<lmxll>		(ll,lm)	lm	ll	ll	ll	ll	ll	ll	lm	ll	lm	lm	lm	lm	lm	lm	ll	lm	ll	ll	lm	lm	lm	--	lm	lm	lm	--	ll	lm	ll	ll	ll	ll	lm	lm	ll	lm	ll	lm	lm	lm	lm	lm	ll	ll	lm
Pp02_4867209	<lmxll>		(ll,lm)	lm	ll	ll	ll	ll	ll	ll	lm	ll	lm	lm	lm	lm	lm	lm	ll	lm	ll	ll	lm	lm	lm	--	lm	lm	lm	--	ll	lm	ll	ll	ll	ll	lm	lm	ll	lm	ll	lm	lm	lm	lm	lm	ll	ll	lm
Pp02_4871462	<lmxll>		(ll,lm)	lm	ll	ll	ll	ll	ll	ll	lm	ll	lm	lm	lm	lm	lm	lm	ll	lm	ll	ll	lm	lm	lm	lm	lm	lm	lm	ll	ll	lm	ll	ll	ll	ll	lm	lm	ll	lm	ll	lm	lm	lm	lm	lm	ll	--	lm
Pp02_4871673	<lmxll>		(ll,lm)	lm	ll	ll	ll	ll	ll	ll	lm	ll	lm	lm	lm	lm	lm	lm	ll	lm	ll	ll	lm	lm	lm	--	lm	lm	lm	ll	ll	lm	ll	ll	ll	ll	lm	lm	ll	lm	ll	lm	lm	lm	lm	lm	ll	ll	lm
Pp02_4871741	<lmxll>		(ll,lm)	lm	ll	ll	ll	ll	ll	ll	lm	ll	lm	lm	lm	lm	lm	lm	ll	lm	ll	ll	lm	lm	lm	--	lm	lm	lm	ll	ll	lm	ll	ll	ll	ll	lm	lm	ll	lm	ll	lm	lm	lm	lm	lm	ll	ll	lm
Pp02_4880864	<lmxll>		(ll,lm)	lm	ll	ll	ll	ll	ll	ll	lm	ll	lm	lm	lm	lm	lm	lm	ll	lm	ll	ll	lm	--	lm	--	--	--	lm	ll	ll	lm	ll	ll	ll	ll	lm	--	ll	lm	ll	lm	lm	lm	--	lm	ll	ll	lm
Pp02_4880965	<lmxll>		(ll,lm)	lm	ll	ll	ll	ll	ll	ll	lm	ll	lm	lm	lm	lm	lm	lm	ll	lm	ll	ll	lm	lm	lm	lm	lm	lm	lm	ll	ll	lm	ll	ll	ll	ll	lm	lm	ll	lm	ll	lm	lm	lm	lm	lm	ll	ll	lm
Pp02_4881044	<lmxll>		(ll,lm)	lm	ll	ll	ll	ll	ll	ll	lm	ll	lm	lm	lm	lm	lm	lm	ll	lm	ll	ll	lm	lm	lm	lm	lm	lm	lm	ll	ll	lm	ll	ll	ll	ll	lm	lm	ll	lm	ll	lm	lm	lm	lm	lm	ll	ll	lm
Pp02_4890654	<lmxll>		(ll,lm)	lm	ll	ll	ll	ll	ll	ll	lm	ll	lm	lm	lm	lm	lm	lm	ll	--	ll	ll	lm	lm	lm	lm	lm	lm	lm	ll	ll	--	ll	ll	ll	ll	lm	lm	ll	lm	ll	lm	lm	lm	lm	lm	ll	ll	lm
Pp02_4890737	<lmxll>		(ll,lm)	lm	ll	ll	ll	ll	ll	ll	lm	ll	lm	--	lm	--	lm	lm	ll	--	ll	ll	lm	lm	lm	lm	lm	--	lm	ll	ll	lm	ll	ll	ll	ll	lm	lm	ll	lm	ll	lm	lm	lm	lm	lm	ll	ll	lm
Pp02_4914700	<lmxll>		(ll,lm)	lm	ll	ll	ll	ll	ll	ll	lm	ll	lm	lm	lm	lm	lm	lm	ll	lm	ll	ll	lm	lm	lm	lm	lm	lm	lm	ll	ll	lm	ll	ll	ll	ll	lm	lm	ll	lm	ll	lm	lm	lm	lm	lm	ll	ll	lm
Pp02_4919905	<lmxll>		(ll,lm)	lm	ll	ll	ll	ll	ll	ll	lm	ll	lm	lm	lm	lm	lm	lm	ll	lm	ll	ll	lm	lm	lm	lm	lm	lm	lm	ll	ll	lm	ll	ll	ll	ll	lm	lm	ll	lm	ll	lm	lm	lm	lm	lm	ll	ll	lm
Pp02_4919985	<lmxll>		(ll,lm)	lm	ll	ll	ll	ll	ll	ll	lm	ll	lm	lm	lm	lm	lm	lm	ll	lm	ll	ll	lm	lm	lm	lm	lm	lm	lm	ll	ll	lm	ll	ll	ll	ll	lm	lm	ll	lm	ll	lm	lm	lm	lm	lm	ll	ll	lm
Pp02_4920036	<lmxll>		(ll,lm)	lm	ll	ll	ll	ll	ll	ll	lm	ll	lm	ll	--	lm	lm	lm	ll	lm	ll	ll	lm	lm	lm	lm	lm	lm	lm	ll	ll	lm	ll	ll	ll	ll	lm	--	ll	lm	ll	lm	lm	lm	lm	lm	ll	ll	lm
Pp02_4920071	<lmxll>		(ll,lm)	lm	ll	ll	ll	ll	ll	ll	lm	ll	lm	--	--	lm	lm	--	ll	lm	ll	ll	lm	lm	lm	lm	lm	lm	lm	ll	ll	lm	ll	ll	ll	ll	lm	--	ll	lm	ll	lm	lm	lm	lm	lm	ll	ll	lm
Pp02_4920093	<lmxll>		(ll,lm)	lm	ll	ll	ll	ll	ll	ll	lm	ll	lm	--	--	lm	lm	--	ll	lm	ll	ll	lm	lm	lm	lm	lm	lm	lm	ll	ll	lm	ll	ll	ll	ll	lm	--	ll	lm	ll	lm	lm	lm	lm	lm	ll	ll	lm
Pp02_4946339	<lmxll>		(ll,lm)	lm	ll	ll	ll	ll	ll	ll	lm	ll	lm	lm	lm	lm	lm	lm	ll	lm	ll	ll	lm	lm	lm	lm	lm	lm	lm	ll	ll	lm	ll	ll	ll	ll	lm	lm	ll	lm	ll	lm	lm	lm	lm	lm	ll	ll	lm
Pp02_4946402	<lmxll>		(ll,lm)	lm	ll	ll	ll	ll	ll	ll	lm	ll	lm	--	lm	lm	--	lm	ll	lm	ll	ll	lm	lm	lm	lm	lm	lm	lm	ll	ll	lm	ll	ll	ll	ll	lm	lm	ll	lm	ll	lm	lm	lm	lm	lm	ll	ll	lm
Pp02_4946539	<lmxll>		(ll,lm)	lm	ll	ll	ll	ll	ll	ll	lm	ll	lm	lm	lm	lm	lm	lm	ll	lm	ll	ll	lm	lm	lm	lm	lm	lm	lm	ll	ll	lm	ll	ll	ll	ll	lm	lm	ll	lm	ll	lm	lm	lm	lm	lm	ll	ll	lm
Pp02_4946560	<lmxll>		(ll,lm)	lm	ll	ll	ll	ll	ll	ll	lm	ll	lm	lm	lm	lm	lm	lm	ll	lm	ll	ll	lm	lm	lm	lm	lm	lm	lm	ll	ll	lm	ll	ll	ll	ll	lm	lm	ll	lm	ll	lm	lm	lm	lm	lm	ll	ll	lm
Pp02_4973993	<lmxll>		(ll,lm)	lm	ll	ll	ll	ll	ll	ll	lm	ll	lm	lm	lm	lm	lm	lm	ll	lm	ll	ll	lm	lm	lm	lm	lm	lm	lm	ll	ll	lm	ll	ll	ll	ll	lm	lm	ll	lm	ll	lm	lm	lm	lm	lm	ll	ll	lm
Pp02_4976004	<lmxll>		(ll,lm)	lm	ll	ll	--	ll	ll	ll	lm	ll	lm	lm	lm	lm	lm	lm	ll	lm	ll	ll	lm	lm	lm	--	lm	--	lm	ll	ll	lm	ll	ll	ll	ll	lm	lm	ll	lm	ll	lm	lm	lm	lm	lm	ll	ll	lm
Pp02_4992549	<lmxll>		(ll,lm)	lm	ll	ll	ll	ll	ll	ll	lm	ll	lm	lm	lm	lm	lm	lm	ll	lm	ll	ll	lm	lm	lm	lm	lm	lm	lm	ll	ll	lm	ll	ll	ll	ll	lm	lm	ll	lm	ll	lm	lm	lm	lm	lm	ll	ll	lm
Pp02_4992601	<lmxll>		(ll,lm)	lm	ll	ll	ll	ll	ll	ll	lm	ll	lm	lm	lm	lm	lm	lm	ll	lm	ll	ll	lm	lm	lm	lm	lm	lm	lm	ll	ll	lm	ll	ll	ll	ll	lm	lm	ll	lm	ll	lm	lm	lm	lm	lm	ll	ll	lm
Pp02_5003542	<lmxll>		(ll,lm)	lm	ll	ll	ll	ll	ll	ll	lm	ll	lm	lm	lm	lm	lm	lm	ll	lm	ll	ll	lm	lm	lm	lm	lm	lm	lm	ll	ll	lm	ll	ll	ll	ll	lm	lm	ll	lm	ll	lm	lm	lm	lm	lm	ll	ll	lm
Pp02_5003565	<lmxll>		(ll,lm)	lm	ll	ll	ll	ll	ll	ll	lm	ll	lm	lm	lm	lm	lm	lm	ll	lm	ll	ll	lm	lm	lm	lm	lm	lm	lm	ll	ll	lm	ll	ll	ll	ll	lm	lm	ll	lm	ll	lm	lm	lm	lm	lm	ll	ll	lm
Pp02_5003594	<lmxll>		(ll,lm)	lm	ll	ll	ll	ll	ll	ll	lm	ll	lm	lm	lm	lm	lm	lm	ll	lm	--	ll	lm	lm	lm	lm	lm	lm	lm	ll	ll	lm	ll	ll	ll	ll	lm	lm	ll	lm	ll	lm	lm	lm	lm	lm	ll	ll	lm
Pp02_5003762	<lmxll>		(ll,lm)	lm	ll	ll	ll	ll	ll	ll	lm	ll	lm	lm	lm	lm	lm	lm	ll	lm	ll	ll	lm	lm	lm	lm	lm	lm	lm	ll	ll	lm	ll	ll	ll	ll	lm	lm	ll	lm	ll	lm	lm	lm	lm	lm	ll	ll	lm
Pp02_5006499	<lmxll>		(ll,lm)	lm	ll	ll	ll	ll	ll	ll	lm	ll	lm	lm	lm	lm	lm	lm	ll	lm	ll	ll	lm	lm	lm	lm	lm	lm	lm	ll	ll	lm	ll	ll	ll	ll	lm	lm	ll	--	ll	lm	lm	lm	lm	lm	ll	ll	lm
Pp02_5006535	<lmxll>		(ll,lm)	lm	ll	ll	ll	ll	ll	ll	lm	ll	lm	lm	lm	lm	lm	lm	ll	lm	ll	ll	lm	lm	lm	lm	lm	lm	lm	ll	ll	lm	ll	ll	ll	ll	lm	lm	ll	--	ll	lm	lm	lm	lm	lm	ll	ll	lm
Pp02_5006578	<lmxll>		(ll,lm)	lm	ll	ll	ll	ll	ll	ll	lm	ll	lm	lm	lm	lm	lm	lm	ll	lm	ll	ll	lm	lm	lm	lm	lm	lm	lm	ll	ll	lm	ll	ll	ll	ll	lm	lm	ll	lm	ll	lm	lm	lm	lm	lm	ll	ll	lm
Pp02_5015525	<lmxll>		(ll,lm)	lm	ll	ll	ll	ll	ll	ll	lm	ll	lm	lm	lm	lm	lm	lm	ll	lm	ll	ll	lm	lm	lm	--	lm	lm	lm	ll	ll	lm	ll	ll	ll	ll	lm	lm	ll	lm	ll	lm	lm	lm	lm	lm	ll	ll	lm
Pp02_5015537	<lmxll>		(ll,lm)	lm	ll	ll	ll	ll	ll	ll	lm	ll	lm	lm	lm	lm	lm	lm	ll	lm	ll	ll	lm	lm	lm	--	lm	lm	lm	ll	ll	lm	ll	ll	ll	ll	lm	lm	ll	lm	ll	lm	lm	lm	lm	lm	ll	ll	lm
Pp02_5015573	<lmxll>		(ll,lm)	lm	ll	ll	ll	ll	ll	ll	lm	ll	lm	--	lm	lm	--	lm	ll	lm	ll	ll	lm	lm	lm	--	lm	lm	lm	ll	ll	lm	ll	ll	ll	ll	lm	lm	ll	lm	ll	lm	lm	lm	lm	lm	ll	ll	lm
Pp02_5017974	<lmxll>		(ll,lm)	--	ll	ll	ll	ll	ll	ll	--	ll	lm	--	lm	lm	lm	lm	ll	lm	ll	ll	lm	lm	lm	--	lm	--	lm	ll	ll	lm	ll	ll	ll	--	lm	lm	ll	lm	ll	lm	lm	lm	lm	lm	ll	ll	lm
Pp02_5037388	<lmxll>		(ll,lm)	lm	ll	ll	ll	ll	ll	ll	lm	ll	lm	lm	lm	lm	lm	lm	ll	lm	ll	ll	lm	lm	lm	lm	lm	--	lm	ll	ll	lm	ll	ll	ll	ll	lm	--	ll	lm	ll	--	lm	lm	lm	lm	ll	ll	--
Pp02_5037398	<lmxll>		(ll,lm)	lm	ll	ll	ll	ll	ll	ll	lm	ll	lm	lm	lm	lm	lm	lm	ll	lm	ll	ll	lm	lm	lm	lm	lm	--	lm	ll	ll	lm	ll	ll	ll	ll	lm	--	ll	lm	ll	--	lm	lm	lm	lm	ll	ll	--
Pp02_5037591	<lmxll>		(ll,lm)	lm	ll	ll	ll	ll	ll	ll	lm	ll	lm	lm	lm	lm	lm	lm	ll	lm	ll	ll	lm	lm	lm	lm	lm	lm	lm	ll	ll	lm	ll	ll	ll	ll	lm	--	ll	lm	ll	lm	lm	lm	lm	lm	ll	ll	lm
Pp02_5057262	<lmxll>		(ll,lm)	lm	ll	ll	ll	ll	ll	ll	lm	ll	lm	lm	lm	lm	lm	lm	ll	lm	ll	ll	lm	lm	lm	lm	lm	lm	lm	ll	ll	lm	ll	ll	ll	ll	lm	lm	ll	lm	ll	lm	lm	lm	lm	lm	ll	ll	lm
Pp02_5060613	<lmxll>		(ll,lm)	lm	ll	ll	ll	ll	ll	ll	lm	ll	lm	--	lm	lm	lm	lm	ll	lm	ll	ll	lm	lm	lm	lm	lm	lm	lm	ll	ll	lm	ll	ll	ll	ll	lm	lm	ll	lm	ll	lm	lm	lm	lm	lm	ll	ll	lm
Pp02_5062818	<lmxll>		(ll,lm)	lm	ll	ll	ll	ll	ll	ll	lm	ll	lm	lm	lm	lm	lm	lm	ll	lm	ll	ll	lm	lm	lm	lm	lm	lm	lm	ll	ll	lm	ll	ll	ll	ll	lm	lm	ll	lm	ll	lm	lm	lm	lm	lm	ll	ll	lm
Pp02_5077974	<lmxll>		(ll,lm)	lm	ll	ll	ll	ll	ll	ll	lm	ll	lm	lm	lm	lm	lm	lm	ll	lm	ll	ll	lm	lm	lm	lm	lm	lm	lm	ll	ll	lm	ll	ll	ll	ll	lm	lm	ll	lm	ll	lm	lm	lm	--	lm	ll	ll	lm
Pp02_5086793	<lmxll>		(ll,lm)	lm	ll	ll	ll	ll	ll	ll	lm	ll	lm	lm	lm	lm	lm	lm	ll	lm	ll	ll	lm	lm	lm	--	lm	lm	lm	ll	ll	--	ll	ll	ll	--	lm	lm	ll	lm	ll	lm	lm	lm	lm	lm	ll	ll	lm
Pp02_5093327	<lmxll>		(ll,lm)	lm	ll	ll	ll	ll	ll	ll	lm	ll	lm	lm	lm	lm	lm	lm	ll	lm	ll	ll	lm	lm	lm	lm	lm	--	lm	ll	ll	lm	ll	ll	ll	ll	lm	lm	ll	lm	ll	lm	lm	lm	lm	lm	ll	ll	lm
Pp02_5102800	<lmxll>		(ll,lm)	lm	ll	ll	ll	ll	--	ll	lm	ll	lm	lm	lm	lm	lm	lm	ll	lm	ll	ll	lm	lm	lm	lm	lm	lm	lm	ll	ll	lm	ll	ll	ll	ll	lm	lm	ll	lm	ll	lm	lm	lm	lm	lm	ll	ll	lm
Pp02_5102842	<lmxll>		(ll,lm)	lm	ll	ll	ll	ll	ll	ll	lm	ll	lm	lm	lm	lm	lm	lm	ll	lm	ll	ll	lm	lm	lm	lm	lm	lm	lm	ll	ll	lm	ll	ll	ll	ll	lm	lm	ll	lm	ll	lm	lm	lm	lm	lm	ll	ll	lm
Pp02_5119933	<lmxll>		(ll,lm)	lm	ll	ll	ll	ll	--	ll	lm	ll	lm	lm	lm	lm	lm	lm	ll	lm	ll	ll	lm	lm	lm	lm	lm	lm	lm	ll	ll	lm	ll	ll	ll	ll	lm	lm	ll	lm	ll	lm	lm	lm	lm	lm	ll	ll	lm
Pp02_5120043	<lmxll>		(ll,lm)	lm	ll	ll	ll	ll	ll	ll	lm	ll	lm	--	lm	lm	lm	lm	ll	lm	ll	ll	ll	lm	lm	lm	lm	lm	ll	ll	ll	lm	ll	ll	ll	ll	lm	lm	ll	lm	ll	lm	lm	lm	lm	lm	ll	ll	lm
Pp02_5152733	<lmxll>		(ll,lm)	lm	ll	ll	ll	ll	ll	ll	lm	ll	--	lm	lm	lm	--	lm	ll	lm	ll	ll	lm	--	lm	--	lm	lm	lm	ll	ll	lm	ll	ll	ll	ll	--	lm	ll	--	ll	lm	--	lm	lm	lm	ll	ll	lm
Pp02_5152910	<lmxll>		(ll,lm)	lm	ll	ll	ll	ll	ll	ll	lm	ll	lm	lm	lm	lm	lm	lm	ll	lm	ll	ll	lm	--	lm	--	lm	lm	lm	ll	ll	lm	ll	ll	ll	ll	lm	lm	ll	lm	ll	lm	lm	lm	lm	lm	ll	ll	lm
Pp02_5152949	<lmxll>		(ll,lm)	lm	ll	ll	ll	ll	ll	ll	lm	ll	lm	lm	lm	lm	lm	lm	ll	lm	ll	ll	lm	--	lm	--	lm	lm	lm	ll	ll	lm	ll	ll	ll	ll	lm	lm	ll	lm	ll	lm	lm	lm	lm	lm	ll	ll	lm
Pp02_5176514	<lmxll>		(ll,lm)	lm	ll	ll	ll	ll	ll	ll	lm	ll	lm	lm	lm	lm	lm	lm	ll	lm	ll	ll	lm	lm	lm	lm	lm	--	lm	ll	ll	lm	ll	ll	ll	ll	lm	lm	ll	lm	ll	lm	lm	lm	lm	lm	ll	ll	lm
Pp02_5364782	<lmxll>		(ll,lm)	lm	ll	ll	ll	ll	ll	ll	lm	ll	lm	lm	lm	lm	lm	lm	ll	lm	ll	ll	lm	lm	ll	lm	lm	lm	lm	ll	ll	lm	ll	ll	ll	ll	lm	lm	ll	lm	ll	lm	lm	lm	lm	lm	ll	ll	lm
Pp02_5364796	<lmxll>		(ll,lm)	lm	ll	ll	ll	ll	ll	ll	lm	ll	lm	lm	lm	lm	lm	lm	ll	lm	ll	ll	lm	lm	ll	lm	lm	lm	lm	ll	ll	lm	ll	ll	ll	ll	lm	lm	ll	lm	ll	lm	lm	lm	lm	lm	ll	ll	lm
Pp02_5364812	<lmxll>		(ll,lm)	lm	ll	ll	ll	ll	ll	ll	lm	ll	lm	lm	lm	lm	lm	lm	ll	lm	ll	ll	lm	lm	ll	lm	lm	lm	lm	ll	ll	lm	ll	ll	ll	ll	lm	lm	ll	lm	ll	lm	lm	lm	lm	lm	ll	ll	lm
Pp02_5369054	<lmxll>		(ll,lm)	lm	ll	ll	ll	ll	ll	ll	lm	ll	lm	lm	lm	--	lm	lm	ll	lm	ll	ll	--	lm	ll	--	lm	--	lm	ll	ll	lm	ll	ll	ll	ll	lm	lm	ll	--	ll	lm	lm	lm	lm	lm	ll	ll	lm
Pp02_5369204	<lmxll>		(ll,lm)	lm	ll	ll	ll	ll	ll	ll	lm	ll	lm	lm	lm	lm	lm	lm	ll	lm	ll	ll	lm	lm	ll	lm	lm	lm	lm	ll	--	lm	ll	ll	ll	ll	lm	lm	ll	lm	ll	lm	lm	lm	lm	lm	ll	ll	lm
Pp02_5372978	<lmxll>		(ll,lm)	lm	ll	ll	ll	ll	ll	ll	lm	ll	lm	lm	lm	lm	lm	lm	ll	lm	ll	ll	lm	lm	ll	lm	lm	lm	lm	ll	ll	lm	ll	ll	ll	ll	lm	lm	ll	lm	ll	lm	lm	lm	lm	lm	ll	ll	lm
Pp02_5384893	<lmxll>		(ll,lm)	lm	ll	ll	ll	ll	ll	ll	lm	ll	--	lm	lm	lm	lm	lm	ll	lm	ll	ll	lm	lm	ll	lm	lm	lm	lm	ll	ll	lm	ll	ll	ll	ll	lm	lm	ll	lm	ll	lm	lm	lm	lm	lm	ll	ll	lm
Pp02_5384947	<lmxll>		(ll,lm)	lm	--	ll	ll	ll	ll	ll	lm	ll	--	lm	lm	lm	lm	lm	ll	lm	ll	ll	lm	lm	ll	lm	lm	lm	lm	ll	ll	lm	ll	ll	ll	--	lm	lm	ll	lm	ll	lm	lm	lm	lm	lm	ll	ll	lm
Pp02_5384965	<lmxll>		(ll,lm)	lm	ll	ll	ll	ll	ll	ll	lm	ll	lm	lm	lm	lm	lm	lm	ll	lm	ll	ll	lm	lm	ll	lm	lm	lm	lm	ll	ll	lm	ll	ll	ll	ll	lm	lm	ll	lm	ll	lm	lm	lm	lm	lm	ll	ll	lm
Pp02_5415174	<nnxnp>		(nn,np)	nn	nn	np	np	np	np	np	nn	np	np	nn	nn	np	nn	np	np	np	np	np	nn	nn	np	nn	np	nn	nn	np	nn	nn	np	np	np	np	np	--	np	nn	np	nn	nn	nn	nn	nn	nn	np	nn
Pp02_5417753	<lmxll>		(ll,lm)	lm	ll	ll	ll	ll	ll	ll	lm	ll	lm	--	lm	lm	lm	lm	ll	--	ll	ll	lm	lm	ll	lm	lm	lm	lm	ll	ll	lm	ll	ll	ll	ll	lm	lm	ll	lm	ll	lm	lm	lm	--	lm	ll	ll	lm
Pp02_5428159	<lmxll>		(ll,lm)	lm	ll	ll	ll	ll	ll	ll	lm	ll	lm	lm	lm	lm	lm	lm	ll	lm	ll	ll	lm	lm	ll	lm	lm	lm	lm	ll	ll	lm	ll	ll	ll	ll	lm	lm	ll	lm	ll	lm	lm	lm	lm	lm	ll	ll	lm
Pp02_5428281	<lmxll>		(ll,lm)	lm	ll	ll	ll	ll	ll	ll	lm	ll	lm	lm	lm	--	lm	lm	ll	lm	ll	ll	lm	lm	ll	lm	lm	lm	lm	ll	ll	lm	ll	ll	ll	ll	lm	--	ll	lm	ll	lm	lm	lm	lm	lm	ll	ll	lm
Pp02_5428391	<lmxll>		(ll,lm)	lm	ll	ll	ll	ll	ll	ll	lm	ll	lm	lm	lm	lm	lm	lm	ll	lm	ll	ll	lm	lm	ll	lm	lm	lm	lm	ll	ll	lm	ll	ll	ll	ll	lm	lm	ll	lm	ll	lm	lm	lm	lm	lm	ll	ll	lm
Pp02_5428713	<lmxll>		(ll,lm)	lm	ll	ll	ll	ll	ll	ll	lm	ll	lm	lm	lm	lm	lm	lm	ll	lm	ll	ll	lm	lm	ll	lm	lm	lm	lm	ll	ll	lm	ll	ll	ll	ll	lm	--	ll	lm	ll	lm	lm	lm	lm	lm	ll	ll	lm
Pp02_5428875	<lmxll>		(ll,lm)	ll	ll	ll	ll	ll	ll	ll	lm	ll	lm	ll	lm	lm	lm	--	ll	lm	ll	ll	lm	lm	ll	lm	lm	lm	lm	ll	ll	lm	ll	ll	ll	ll	lm	--	ll	lm	ll	lm	lm	lm	lm	lm	ll	ll	lm
Pp02_5428882	<lmxll>		(ll,lm)	ll	ll	ll	ll	ll	ll	ll	lm	ll	lm	--	lm	lm	lm	lm	ll	lm	ll	ll	lm	lm	ll	lm	lm	lm	lm	ll	ll	lm	ll	ll	ll	ll	lm	--	ll	lm	ll	lm	lm	lm	lm	lm	ll	ll	lm
Pp02_5448408	<lmxll>		(ll,lm)	lm	ll	ll	ll	ll	ll	ll	lm	ll	lm	lm	lm	lm	lm	lm	ll	lm	ll	ll	lm	lm	ll	lm	lm	lm	lm	ll	ll	lm	ll	ll	--	ll	lm	lm	ll	--	ll	lm	lm	lm	lm	lm	--	ll	lm
Pp02_5462640	<lmxll>		(ll,lm)	lm	ll	ll	ll	ll	ll	ll	lm	ll	lm	lm	lm	lm	lm	lm	ll	lm	ll	ll	lm	lm	ll	lm	lm	lm	lm	ll	ll	lm	ll	ll	ll	ll	lm	lm	ll	--	ll	lm	lm	lm	lm	lm	ll	ll	lm
Pp02_5462658	<lmxll>		(ll,lm)	lm	ll	ll	ll	ll	ll	ll	lm	ll	lm	lm	lm	lm	lm	lm	ll	lm	ll	ll	lm	lm	ll	lm	lm	lm	lm	ll	ll	lm	ll	ll	ll	ll	lm	lm	ll	lm	ll	lm	lm	lm	lm	lm	ll	ll	lm
Pp02_5462740	<lmxll>		(ll,lm)	lm	ll	ll	ll	ll	ll	ll	lm	ll	lm	lm	lm	lm	lm	lm	ll	lm	ll	ll	lm	lm	ll	lm	lm	lm	lm	ll	ll	lm	ll	ll	ll	ll	lm	lm	ll	lm	ll	lm	lm	lm	lm	lm	ll	ll	lm
Pp02_5462801	<lmxll>		(ll,lm)	lm	ll	ll	ll	ll	ll	ll	lm	ll	lm	lm	lm	lm	lm	lm	ll	lm	ll	ll	lm	lm	ll	lm	lm	lm	lm	ll	ll	lm	ll	ll	ll	ll	lm	lm	ll	lm	ll	lm	lm	lm	lm	lm	ll	ll	lm
Pp02_5477251	<lmxll>		(ll,lm)	lm	ll	ll	ll	ll	ll	ll	lm	ll	lm	lm	lm	lm	lm	lm	ll	lm	ll	ll	lm	lm	ll	lm	lm	lm	lm	ll	ll	lm	ll	ll	--	ll	lm	lm	ll	lm	ll	lm	lm	lm	lm	lm	ll	ll	lm
Pp02_5477456	<lmxll>		(ll,lm)	lm	ll	ll	ll	ll	ll	ll	lm	ll	lm	lm	lm	lm	lm	lm	ll	lm	ll	ll	lm	lm	ll	lm	lm	lm	lm	ll	ll	lm	ll	ll	--	ll	lm	lm	ll	lm	ll	lm	lm	lm	lm	lm	ll	ll	lm
Pp02_5481123	<lmxll>		(ll,lm)	lm	ll	ll	ll	ll	ll	ll	lm	ll	lm	lm	lm	--	lm	lm	ll	lm	ll	ll	lm	lm	ll	--	lm	--	lm	ll	ll	lm	ll	ll	ll	ll	lm	lm	ll	lm	ll	lm	lm	lm	lm	lm	ll	ll	lm
Pp02_5481245	<lmxll>		(ll,lm)	lm	ll	ll	ll	ll	ll	ll	lm	ll	--	lm	lm	lm	lm	lm	ll	lm	ll	ll	--	--	ll	lm	lm	lm	lm	ll	ll	lm	ll	ll	ll	ll	lm	lm	ll	lm	ll	lm	lm	lm	lm	--	ll	ll	lm
Pp02_5481355	<lmxll>		(ll,lm)	lm	ll	ll	ll	ll	ll	ll	lm	ll	lm	lm	lm	lm	lm	lm	ll	lm	ll	ll	lm	lm	ll	lm	lm	lm	lm	ll	ll	lm	ll	ll	ll	ll	lm	lm	ll	lm	ll	lm	lm	lm	lm	lm	ll	ll	lm
Pp02_5481365	<lmxll>		(ll,lm)	lm	ll	ll	ll	ll	ll	ll	lm	ll	lm	lm	lm	lm	lm	lm	ll	lm	ll	ll	lm	lm	ll	lm	lm	lm	lm	ll	ll	lm	ll	ll	ll	ll	lm	lm	ll	lm	ll	lm	lm	lm	lm	lm	ll	ll	lm
Pp02_5485290	<lmxll>		(ll,lm)	lm	ll	ll	ll	ll	ll	ll	lm	ll	lm	lm	lm	lm	lm	lm	ll	lm	--	ll	lm	lm	ll	lm	lm	lm	lm	ll	ll	lm	ll	ll	ll	ll	lm	lm	ll	lm	ll	lm	lm	lm	lm	lm	ll	ll	lm
Pp02_5493162	<lmxll>		(ll,lm)	lm	ll	ll	ll	ll	ll	--	lm	ll	lm	lm	lm	lm	lm	lm	ll	lm	ll	ll	lm	lm	ll	lm	lm	lm	lm	ll	lm	lm	ll	ll	ll	ll	lm	--	ll	lm	ll	lm	lm	lm	lm	lm	ll	ll	lm
Pp02_5505340	<lmxll>		(ll,lm)	lm	ll	ll	ll	ll	ll	ll	lm	ll	lm	lm	lm	lm	lm	lm	ll	lm	ll	ll	lm	lm	ll	--	lm	lm	lm	ll	ll	lm	ll	ll	ll	ll	lm	lm	ll	lm	ll	lm	lm	lm	lm	lm	ll	ll	lm
Pp02_5505342	<lmxll>		(ll,lm)	lm	ll	ll	ll	ll	ll	ll	lm	ll	lm	lm	lm	lm	lm	lm	ll	lm	ll	ll	lm	lm	ll	--	lm	lm	lm	ll	ll	lm	ll	ll	ll	ll	lm	lm	ll	lm	ll	lm	lm	lm	lm	lm	ll	ll	lm
Pp02_5505395	<lmxll>		(ll,lm)	lm	ll	ll	ll	ll	ll	ll	lm	ll	lm	lm	lm	lm	lm	lm	ll	lm	ll	ll	lm	lm	ll	--	lm	--	lm	ll	ll	lm	ll	ll	ll	ll	lm	lm	ll	lm	ll	lm	lm	lm	lm	lm	ll	ll	lm
Pp02_5505728	<lmxll>		(ll,lm)	--	ll	ll	ll	ll	ll	ll	lm	ll	--	lm	lm	lm	lm	lm	ll	lm	ll	ll	lm	lm	ll	lm	lm	lm	lm	ll	ll	lm	ll	ll	ll	ll	lm	lm	ll	lm	ll	lm	lm	lm	lm	lm	ll	ll	lm
Pp02_5551147	<lmxll>		(ll,lm)	lm	ll	ll	ll	ll	ll	ll	lm	ll	lm	--	lm	lm	lm	lm	ll	--	ll	ll	lm	lm	ll	lm	lm	lm	lm	ll	ll	lm	ll	ll	ll	ll	lm	lm	ll	lm	ll	lm	lm	lm	lm	lm	ll	ll	lm
Pp02_5551149	<lmxll>		(ll,lm)	lm	ll	ll	ll	ll	ll	ll	lm	ll	lm	--	lm	lm	lm	lm	ll	--	ll	ll	lm	lm	ll	lm	lm	lm	lm	ll	ll	lm	ll	ll	ll	ll	lm	lm	ll	lm	ll	lm	lm	lm	lm	lm	ll	ll	lm
Pp02_5551237	<lmxll>		(ll,lm)	lm	ll	ll	ll	ll	ll	ll	lm	ll	lm	--	lm	lm	lm	lm	ll	--	ll	ll	lm	lm	ll	lm	lm	lm	lm	ll	ll	lm	ll	ll	ll	ll	lm	lm	ll	lm	ll	lm	lm	lm	lm	lm	ll	ll	lm
Pp02_5571722	<lmxll>		(ll,lm)	lm	ll	ll	ll	ll	ll	ll	lm	ll	lm	lm	lm	lm	lm	lm	ll	lm	ll	ll	lm	lm	ll	lm	lm	lm	lm	ll	ll	lm	ll	ll	ll	ll	lm	lm	ll	lm	ll	lm	lm	lm	lm	lm	ll	ll	lm
Pp02_5572671	<lmxll>		(ll,lm)	lm	ll	ll	ll	ll	ll	ll	lm	ll	lm	--	lm	lm	lm	lm	ll	lm	ll	ll	lm	lm	ll	lm	lm	lm	lm	ll	ll	lm	ll	ll	ll	ll	lm	lm	ll	lm	ll	lm	lm	lm	lm	lm	ll	ll	lm
Pp02_5580683	<lmxll>		(ll,lm)	lm	ll	ll	ll	ll	ll	ll	lm	ll	lm	lm	lm	lm	lm	lm	ll	lm	ll	ll	lm	lm	ll	lm	lm	lm	lm	ll	ll	lm	ll	ll	ll	ll	lm	lm	ll	lm	ll	lm	lm	lm	lm	lm	ll	ll	lm
Pp02_5581189	<lmxll>		(ll,lm)	--	ll	ll	ll	ll	ll	ll	--	ll	lm	lm	lm	lm	lm	lm	ll	lm	ll	ll	lm	lm	ll	lm	lm	--	lm	ll	ll	lm	ll	ll	ll	ll	lm	lm	ll	--	ll	lm	lm	lm	lm	lm	ll	ll	lm
Pp02_5581224	<lmxll>		(ll,lm)	--	ll	ll	ll	ll	ll	ll	--	ll	lm	lm	lm	lm	lm	lm	ll	lm	ll	ll	lm	lm	ll	lm	lm	--	lm	ll	ll	lm	ll	ll	ll	ll	lm	lm	ll	--	ll	lm	lm	lm	lm	lm	ll	ll	lm
Pp02_5594751	<lmxll>		(ll,lm)	lm	ll	ll	ll	ll	ll	ll	--	ll	lm	lm	lm	lm	lm	lm	ll	lm	ll	ll	lm	lm	ll	--	lm	lm	lm	ll	--	lm	ll	ll	ll	ll	lm	lm	ll	lm	ll	lm	lm	lm	lm	lm	ll	ll	lm
Pp02_5594756	<lmxll>		(ll,lm)	lm	ll	ll	ll	ll	ll	ll	--	ll	lm	lm	lm	lm	lm	lm	ll	lm	ll	ll	lm	lm	ll	--	lm	lm	lm	ll	--	lm	ll	ll	ll	ll	lm	lm	ll	lm	ll	lm	lm	lm	lm	lm	ll	ll	lm
Pp02_5595224	<lmxll>		(ll,lm)	lm	ll	ll	ll	ll	ll	ll	lm	ll	lm	lm	lm	lm	lm	lm	ll	lm	ll	ll	lm	lm	ll	lm	lm	lm	lm	ll	ll	lm	ll	ll	ll	ll	lm	lm	ll	lm	ll	lm	lm	lm	lm	lm	ll	ll	lm
Pp02_5595245	<lmxll>		(ll,lm)	lm	ll	ll	ll	ll	ll	ll	lm	ll	lm	lm	lm	lm	lm	lm	ll	lm	ll	ll	lm	lm	ll	lm	lm	lm	lm	ll	ll	lm	ll	ll	ll	ll	lm	lm	ll	lm	ll	lm	lm	lm	lm	lm	ll	ll	lm
Pp02_5595290	<lmxll>		(ll,lm)	lm	ll	ll	ll	ll	ll	ll	lm	ll	lm	lm	lm	lm	lm	lm	ll	lm	ll	ll	lm	lm	ll	lm	lm	lm	lm	ll	ll	lm	ll	ll	ll	ll	lm	lm	ll	lm	ll	lm	lm	lm	lm	lm	ll	ll	lm
Pp02_5601079	<lmxll>		(ll,lm)	lm	ll	ll	ll	ll	ll	ll	lm	ll	lm	lm	lm	lm	lm	lm	ll	lm	ll	ll	lm	lm	ll	lm	lm	lm	lm	ll	ll	lm	ll	ll	ll	ll	lm	lm	ll	lm	ll	lm	lm	lm	lm	lm	ll	ll	lm
Pp02_5601103	<lmxll>		(ll,lm)	lm	ll	ll	ll	ll	ll	ll	lm	ll	lm	lm	lm	lm	lm	lm	ll	lm	ll	ll	lm	lm	ll	lm	lm	lm	lm	ll	ll	lm	ll	ll	ll	ll	lm	lm	ll	lm	ll	lm	lm	lm	lm	lm	ll	ll	lm
Pp02_5632239	<lmxll>		(ll,lm)	--	lm	ll	ll	ll	ll	--	lm	ll	lm	--	lm	--	lm	lm	ll	lm	ll	ll	lm	lm	ll	--	--	--	lm	ll	ll	lm	ll	lm	ll	ll	lm	lm	ll	lm	ll	lm	lm	lm	lm	lm	ll	ll	lm
Pp02_5632304	<lmxll>		(ll,lm)	--	lm	ll	ll	ll	ll	--	lm	ll	lm	--	lm	--	lm	lm	ll	lm	ll	ll	lm	lm	ll	--	--	--	lm	ll	ll	lm	ll	lm	ll	ll	lm	lm	ll	lm	ll	lm	lm	lm	lm	lm	ll	ll	lm
Pp02_5632413	<lmxll>		(ll,lm)	lm	lm	ll	ll	ll	ll	ll	lm	ll	lm	lm	lm	lm	lm	lm	ll	lm	ll	ll	--	lm	ll	lm	lm	lm	lm	ll	ll	lm	ll	lm	ll	ll	lm	--	ll	lm	ll	lm	lm	--	lm	lm	ll	ll	lm
Pp02_5632439	<lmxll>		(ll,lm)	lm	lm	ll	ll	ll	ll	ll	lm	ll	lm	lm	lm	lm	lm	lm	ll	lm	ll	ll	--	lm	ll	lm	lm	lm	lm	ll	ll	lm	ll	lm	ll	ll	lm	--	ll	lm	ll	lm	lm	--	lm	lm	ll	ll	lm
Pp02_5634991	<lmxll>		(ll,lm)	lm	lm	ll	ll	ll	ll	ll	lm	ll	lm	lm	lm	lm	lm	lm	ll	lm	ll	--	lm	lm	ll	lm	lm	lm	lm	ll	ll	lm	ll	lm	ll	ll	lm	lm	ll	--	ll	lm	lm	lm	lm	lm	ll	ll	lm
Pp02_5640951	<lmxll>		(ll,lm)	lm	lm	ll	ll	ll	ll	ll	lm	ll	lm	lm	lm	lm	lm	lm	ll	lm	ll	ll	lm	lm	ll	lm	lm	lm	lm	ll	ll	lm	ll	lm	ll	ll	lm	lm	ll	lm	ll	lm	lm	lm	lm	lm	ll	ll	lm
Pp02_5658427	<lmxll>		(ll,lm)	lm	ll	ll	ll	ll	ll	ll	lm	ll	lm	lm	lm	lm	lm	lm	ll	lm	ll	ll	lm	lm	ll	lm	lm	lm	lm	ll	ll	lm	ll	ll	ll	ll	lm	lm	ll	lm	ll	lm	lm	lm	--	lm	ll	ll	lm
Pp02_5658453	<lmxll>		(ll,lm)	lm	lm	ll	ll	ll	ll	ll	--	ll	lm	lm	lm	lm	lm	lm	ll	lm	ll	ll	lm	lm	ll	lm	lm	lm	lm	ll	ll	lm	ll	lm	ll	ll	lm	lm	ll	lm	ll	lm	lm	lm	--	lm	ll	ll	lm
Pp02_5672354	<lmxll>		(ll,lm)	lm	ll	ll	ll	ll	ll	ll	lm	ll	lm	lm	lm	lm	lm	lm	ll	lm	ll	ll	lm	lm	ll	lm	lm	lm	lm	ll	ll	lm	ll	ll	ll	ll	lm	lm	ll	lm	ll	lm	lm	lm	lm	lm	ll	ll	lm
Pp02_5672884	<lmxll>		(ll,lm)	lm	ll	ll	ll	ll	ll	ll	lm	ll	--	--	lm	lm	lm	lm	ll	lm	ll	ll	lm	lm	ll	lm	lm	lm	lm	ll	ll	lm	ll	ll	ll	ll	lm	--	ll	--	ll	lm	lm	lm	lm	lm	ll	ll	lm
Pp02_5672892	<lmxll>		(ll,lm)	lm	ll	ll	ll	ll	ll	ll	lm	ll	--	--	lm	lm	lm	lm	ll	lm	ll	ll	lm	lm	ll	lm	lm	lm	lm	ll	ll	lm	ll	ll	ll	ll	lm	--	ll	--	ll	lm	lm	lm	lm	lm	ll	ll	lm
Pp02_5700983	<lmxll>		(ll,lm)	--	ll	ll	ll	ll	ll	ll	lm	ll	lm	lm	lm	lm	lm	lm	ll	lm	ll	ll	lm	lm	ll	lm	lm	lm	lm	ll	ll	lm	ll	ll	ll	ll	lm	lm	ll	lm	ll	lm	lm	lm	lm	lm	ll	ll	lm
Pp02_5701482	<lmxll>		(ll,lm)	lm	ll	ll	ll	ll	ll	ll	lm	ll	lm	lm	lm	lm	--	lm	ll	lm	ll	ll	--	lm	ll	ll	lm	lm	lm	ll	ll	lm	ll	ll	ll	ll	lm	lm	ll	lm	ll	lm	lm	lm	lm	lm	ll	ll	lm
Pp02_5705414	<lmxll>		(ll,lm)	lm	ll	ll	ll	ll	ll	ll	lm	ll	lm	lm	lm	lm	lm	lm	ll	lm	ll	ll	lm	lm	ll	lm	lm	lm	lm	ll	ll	lm	ll	ll	ll	ll	lm	lm	ll	lm	ll	lm	lm	lm	lm	lm	ll	ll	lm
Pp02_5705641	<lmxll>		(ll,lm)	lm	ll	ll	ll	ll	ll	ll	lm	ll	lm	lm	lm	lm	lm	lm	ll	lm	ll	ll	lm	lm	ll	lm	lm	lm	lm	ll	ll	lm	ll	ll	ll	ll	lm	lm	ll	lm	ll	lm	lm	lm	lm	lm	ll	ll	lm
Pp02_5708440	<lmxll>		(ll,lm)	lm	lm	ll	ll	ll	ll	ll	lm	ll	lm	lm	lm	lm	lm	lm	ll	lm	ll	ll	lm	lm	ll	lm	lm	lm	lm	ll	ll	lm	ll	lm	ll	ll	lm	lm	ll	lm	ll	lm	lm	lm	lm	lm	ll	ll	lm
Pp02_5709206	<lmxll>		(ll,lm)	lm	--	ll	ll	ll	ll	ll	lm	ll	lm	lm	lm	lm	lm	lm	ll	lm	ll	ll	--	lm	ll	lm	lm	lm	lm	ll	ll	lm	ll	lm	ll	ll	lm	--	ll	lm	ll	lm	lm	lm	lm	lm	--	ll	--
Pp02_5719333	<lmxll>		(ll,lm)	lm	--	ll	ll	ll	ll	ll	lm	ll	lm	lm	lm	lm	lm	lm	ll	lm	ll	ll	lm	lm	ll	lm	lm	lm	lm	ll	ll	lm	ll	--	--	ll	lm	lm	ll	lm	ll	lm	lm	lm	lm	lm	ll	ll	lm
Pp02_5721263	<lmxll>		(ll,lm)	lm	--	ll	ll	ll	ll	ll	lm	ll	lm	--	lm	lm	lm	lm	ll	lm	ll	ll	lm	lm	ll	lm	lm	lm	lm	ll	ll	lm	ll	lm	ll	ll	lm	lm	ll	lm	ll	lm	lm	lm	lm	lm	ll	ll	lm
Pp02_5721352	<lmxll>		(ll,lm)	lm	lm	ll	ll	ll	ll	ll	lm	ll	lm	lm	lm	lm	lm	lm	ll	lm	ll	ll	lm	lm	ll	lm	lm	lm	lm	ll	ll	lm	ll	lm	ll	ll	lm	lm	ll	lm	ll	lm	lm	lm	lm	lm	--	ll	lm
Pp02_5721376	<lmxll>		(ll,lm)	lm	lm	ll	ll	ll	ll	ll	lm	ll	lm	lm	lm	lm	lm	lm	ll	lm	ll	ll	lm	lm	ll	lm	lm	lm	lm	ll	ll	lm	ll	lm	ll	ll	lm	lm	ll	lm	ll	lm	lm	lm	lm	lm	--	ll	lm
Pp02_5726727	<lmxll>		(ll,lm)	lm	lm	ll	ll	ll	ll	ll	lm	ll	lm	lm	lm	lm	lm	lm	ll	lm	ll	ll	lm	lm	ll	lm	lm	lm	lm	ll	ll	lm	ll	lm	ll	ll	lm	lm	ll	lm	ll	lm	lm	lm	lm	lm	ll	ll	lm
Pp02_5747044	<lmxll>		(ll,lm)	lm	lm	ll	ll	ll	ll	ll	lm	ll	lm	lm	lm	lm	lm	lm	ll	lm	ll	ll	lm	lm	ll	lm	lm	--	lm	ll	ll	lm	ll	lm	ll	ll	lm	lm	ll	lm	ll	lm	lm	lm	lm	lm	ll	ll	lm
Pp02_5761787	<lmxll>		(ll,lm)	lm	lm	ll	ll	ll	ll	ll	lm	ll	lm	--	lm	lm	lm	lm	ll	--	ll	ll	lm	lm	ll	lm	lm	--	lm	ll	ll	lm	ll	lm	ll	ll	lm	lm	ll	lm	ll	lm	lm	lm	lm	lm	ll	ll	lm
Pp02_5761872	<lmxll>		(ll,lm)	lm	lm	ll	ll	ll	ll	ll	lm	ll	lm	--	lm	lm	lm	lm	ll	lm	ll	ll	lm	lm	ll	lm	lm	lm	lm	ll	ll	lm	ll	lm	ll	ll	lm	lm	ll	lm	ll	lm	lm	lm	lm	lm	ll	ll	lm
Pp02_5772155	<lmxll>		(ll,lm)	lm	ll	ll	ll	ll	ll	ll	lm	ll	lm	lm	lm	lm	lm	lm	ll	lm	ll	ll	lm	lm	ll	lm	lm	lm	lm	ll	ll	lm	ll	ll	ll	ll	lm	lm	ll	lm	ll	lm	lm	lm	lm	lm	ll	ll	lm
Pp02_5772171	<lmxll>		(ll,lm)	lm	ll	ll	ll	ll	ll	ll	lm	ll	lm	lm	lm	lm	lm	lm	ll	lm	ll	ll	lm	lm	ll	lm	lm	lm	lm	ll	ll	lm	ll	ll	ll	ll	lm	lm	ll	lm	ll	lm	lm	lm	lm	lm	ll	ll	lm
Pp02_5772211	<lmxll>		(ll,lm)	lm	ll	ll	ll	ll	ll	ll	lm	ll	lm	lm	lm	lm	lm	lm	ll	lm	ll	ll	lm	lm	ll	--	lm	lm	lm	ll	ll	lm	ll	ll	ll	ll	lm	lm	ll	lm	ll	lm	lm	lm	lm	lm	ll	ll	lm
[truncated: 4,152 more rows]
[truncated: 57 more columns]
