# Supplementary material for: High-density genetic map construction and quantitative trait loci analysis of the stony hard phenotype in peach based on restriction-site associated DNA sequencing
Source: BMC Genomics. 2018 Aug 14;19:612. doi: 10.1186/s12864-018-4952-y (PMC6092793; doi:10.1186/s12864-018-4952-y)
Supplement: Supplementary file 4 — Analysis of the SNP polymorphic sites in the parent plants and their individual offspring in peach. (XLSX 21652 kb) [file 12864_2018_4952_MOESM4_ESM.xlsx]

## Sheet: Additional file 3
Additional file 4: Analysis of the SNP polymorphic sites in the parent plants and their individual offspring in peach.
Chr	Loci	YM	HJ	102	103	10	11	12	13	14	15	16	17	18	19	1	20	21	22	23	24	25	26	27	28	29	2	30	31	32	33	34	35	36	3	4	5	6	7	8	9	46	47	48	49	50	51	52	53
scaffold_23	16140	C	Y	T	C	-	C	C	C	C	C	Y	C	-	Y	Y	Y	Y	-	Y	Y	-	T	T	C	Y	Y	C	Y	Y	-	C	C	Y	-	Y	C	-	Y	Y	C	-	Y	Y	C	C	C	-	C
scaffold_340	332	R	G	G	G	G	G	G	G	G	G	G	G	G	G	R	G	G	G	A	G	G	G	G	R	G	G	G	G	G	G	G	G	G	G	-	R	G	G	G	G	G	G	G	G	G	G	G	G
scaffold_340	336	S	G	G	G	G	G	G	G	G	G	G	G	G	G	S	G	G	G	C	G	G	G	G	S	G	G	G	G	G	G	G	G	G	G	G	S	G	G	G	G	G	G	G	G	G	G	G	G
scaffold_340	342	T	Y	K	T	T	K	K	T	-	T	K	C	T	-	T	T	T	G	T	T	G	T	K	T	T	K	T	Y	T	T	G	T	K	T	K	T	C	K	T	K	T	T	Y	T	K	K	G	T
scaffold_340	374	W	T	T	T	T	T	T	T	T	T	T	T	T	T	W	T	T	T	A	T	T	T	T	W	T	T	T	T	T	T	T	T	T	T	T	W	T	T	T	T	W	T	T	T	T	T	T	T
scaffold_340	406	K	T	T	T	T	T	T	T	T	T	T	T	T	T	T	T	T	T	T	T	T	T	T	T	T	T	T	T	T	T	T	T	T	T	T	T	T	T	T	T	T	T	T	T	T	T	T	T
scaffold_340	411	R	R	A	A	A	A	A	A	A	A	A	G	A	G	A	A	A	A	A	A	A	A	A	A	A	A	A	R	A	A	A	A	A	A	A	A	R	A	A	A	A	A	R	A	A	A	A	A
scaffold_340	450	Y	C	T	T	-	-	-	-	T	T	T	C	-	-	-	-	-	-	T	-	T	T	-	T	-	T	T	-	-	T	T	T	T	T	-	T	-	-	T	-	T	-	Y	T	T	T	T	T
scaffold_167	616	T	Y	T	-	T	T	T	Y	T	T	T	T	-	Y	T	T	T	-	T	T	T	T	T	T	-	-	T	Y	T	-	T	T	T	T	T	T	T	T	C	T	T	Y	T	T	T	Y	T	T
scaffold_167	617	T	Y	T	-	T	T	T	T	T	T	T	T	-	T	T	T	T	-	T	T	T	T	T	T	-	-	T	-	T	-	T	T	T	T	T	T	-	T	Y	T	T	T	T	T	T	T	T	T
scaffold_167	1307	Y	Y	-	Y	Y	Y	Y	T	Y	Y	Y	Y	-	Y	Y	Y	Y	-	Y	Y	T	Y	Y	Y	-	T	-	Y	Y	T	Y	-	T	Y	Y	Y	Y	Y	Y	Y	Y	Y	Y	Y	Y	Y	T	Y
scaffold_167	1346	Y	Y	-	Y	Y	Y	Y	T	Y	Y	Y	Y	-	Y	Y	Y	Y	-	Y	Y	T	Y	Y	Y	Y	T	-	Y	Y	T	Y	-	T	Y	Y	Y	Y	Y	Y	Y	Y	Y	Y	Y	Y	Y	T	Y
scaffold_167	1348	K	K	-	K	K	K	K	T	K	K	K	K	-	K	K	K	K	-	K	K	T	K	K	K	K	T	-	K	K	T	K	-	T	K	K	K	K	K	K	K	K	K	K	K	K	K	T	K
scaffold_167	1447	C	Y	C	C	Y	Y	Y	C	Y	Y	C	Y	C	C	Y	Y	Y	C	Y	C	C	C	Y	Y	C	C	C	Y	Y	C	Y	C	C	C	C	C	Y	T	Y	Y	Y	Y	Y	Y	Y	Y	C	Y
scaffold_167	1494	M	A	A	A	A	-	A	M	A	A	A	A	A	A	A	A	A	A	A	A	A	A	A	A	A	A	A	A	A	A	A	A	A	A	A	A	A	A	A	A	A	A	A	A	A	A	A	A
scaffold_167	1508	W	A	A	A	A	A	A	W	A	A	A	A	A	A	A	A	A	A	A	A	A	A	A	A	A	A	A	A	A	A	A	R	A	A	A	A	A	W	A	A	A	A	A	A	A	A	A	A
scaffold_167	4506	K	T	-	T	K	T	K	K	K	K	K	K	K	K	T	G	K	K	G	T	K	K	K	G	K	K	G	K	K	K	K	T	K	K	G	K	T	-	K	G	G	K	K	K	K	K	T	K
scaffold_167	4563	A	W	A	A	A	A	A	A	A	A	A	A	A	W	A	A	A	A	A	A	A	A	A	A	A	A	A	A	A	A	A	A	A	A	A	A	A	A	A	A	A	A	A	A	A	A	W	W
scaffold_167	4579	G	K	G	G	G	G	G	G	G	G	G	G	G	K	G	G	G	G	G	G	G	G	G	G	G	G	G	G	G	G	G	G	G	G	G	G	G	G	G	G	G	G	G	G	G	G	K	K
scaffold_167	5179	W	T	T	T	T	T	T	T	T	T	T	T	T	T	T	-	T	T	T	T	T	T	-	T	-	T	T	T	T	-	T	T	T	T	T	T	T	T	T	T	T	T	T	T	T	T	T	T
scaffold_167	5186	R	G	R	G	R	G	G	G	R	G	G	A	G	R	G	-	G	G	G	R	R	G	-	R	-	G	G	R	G	R	R	G	R	G	G	G	R	G	A	R	G	G	G	G	G	G	G	R
scaffold_167	5243	Y	C	C	C	C	C	C	-	C	C	Y	C	C	C	C	Y	C	C	C	C	C	C	-	C	-	C	C	C	C	C	-	C	C	T	C	C	C	C	C	C	C	C	C	C	C	C	C	C
scaffold_167	5254	K	G	G	-	G	G	T	-	-	G	G	G	G	G	G	K	G	-	G	K	G	G	-	G	-	-	G	G	G	G	G	G	G	G	G	G	G	G	-	G	G	G	K	G	K	G	G	G
scaffold_167	5260	M	A	C	C	M	M	C	C	M	A	-	-	-	M	M	M	A	-	A	M	M	A	M	M	-	-	-	-	A	M	M	A	M	A	A	-	M	-	C	M	A	M	M	A	C	A	A	M
scaffold_167	5286	M	A	-	-	-	A	C	-	-	A	-	-	-	A	A	M	A	M	-	M	A	A	M	A	-	-	A	-	-	A	A	A	-	A	-	-	-	-	C	A	A	A	M	A	-	A	A	A
scaffold_167	5317	Y	C	-	Y	-	C	-	Y	-	C	C	C	-	C	C	Y	C	-	C	Y	C	C	Y	C	C	-	C	C	-	C	C	C	C	C	C	C	-	-	-	C	C	C	Y	C	-	C	C	C
scaffold_167	5334	R	G	G	R	-	G	-	-	-	G	G	G	-	G	G	R	G	-	G	R	G	G	-	G	G	-	G	G	G	G	G	G	G	G	G	G	-	-	-	G	G	G	R	G	-	G	G	G
scaffold_167	5363	Y	C	C	C	-	C	C	C	C	C	C	C	-	C	C	C	C	C	C	C	C	C	C	C	C	C	Y	C	C	C	C	C	C	C	C	C	-	-	C	C	C	C	C	C	C	C	C	C
scaffold_167	5380	K	K	T	-	-	K	T	T	T	K	K	T	-	K	K	K	T	T	K	K	T	K	T	K	T	-	K	T	T	T	T	K	T	K	T	T	-	-	T	T	K	-	-	K	T	K	K	K
scaffold_167	5402	Y	T	-	-	-	T	-	T	-	-	T	-	-	T	-	T	-	-	T	-	T	T	T	T	T	-	-	-	T	T	T	-	-	T	T	T	-	-	T	T	T	T	T	T	T	T	T	-
scaffold_167	6449	T	Y	-	T	Y	T	Y	T	T	Y	T	-	-	Y	-	-	Y	T	Y	-	-	Y	Y	Y	-	T	-	T	T	T	T	-	T	T	Y	Y	T	Y	Y	Y	T	Y	Y	Y	-	T	Y	-
scaffold_167	6452	Y	Y	T	-	Y	T	Y	-	-	Y	-	Y	-	Y	-	-	Y	Y	-	-	-	Y	Y	Y	-	Y	Y	Y	Y	Y	Y	Y	T	-	Y	Y	Y	T	T	Y	-	-	Y	Y	Y	-	Y	-
scaffold_167	6510	Y	Y	T	Y	Y	T	Y	-	-	Y	-	Y	-	Y	-	-	Y	C	-	-	-	Y	Y	Y	-	-	-	-	-	Y	Y	-	-	Y	Y	Y	-	T	T	Y	-	-	Y	-	-	-	Y	-
scaffold_167	6543	R	R	A	R	R	-	R	R	R	R	R	R	-	R	R	R	-	R	-	R	R	R	R	-	-	R	R	R	R	R	R	R	A	-	R	R	R	-	R	R	R	R	R	R	R	-	R	-
scaffold_167	6574	Y	Y	-	Y	Y	C	Y	C	Y	Y	C	Y	-	C	C	Y	Y	Y	-	-	-	Y	Y	Y	C	C	Y	Y	Y	Y	Y	Y	C	-	C	Y	C	C	C	Y	Y	C	Y	C	Y	T	Y	C
scaffold_136	5650	T	Y	Y	C	Y	-	C	C	C	C	Y	-	Y	Y	Y	Y	Y	T	Y	T	Y	-	Y	C	Y	Y	-	T	T	Y	C	-	Y	C	Y	C	T	Y	T	C	T	-	T	C	C	-	Y	C
scaffold_136	5659	C	Y	Y	Y	Y	-	Y	T	T	-	C	C	Y	Y	Y	Y	C	C	C	C	-	-	C	C	C	Y	-	C	C	Y	Y	-	Y	Y	Y	Y	C	Y	C	Y	C	Y	C	-	C	C	C	Y
scaffold_67	2805	T	Y	T	T	T	T	T	-	T	T	T	T	-	T	T	T	T	T	T	-	-	T	T	-	-	T	T	Y	T	T	T	T	T	T	T	T	T	-	-	T	Y	T	T	T	T	T	T	T
scaffold_67	2916	W	T	T	T	T	-	-	-	T	-	T	-	-	T	T	T	-	T	W	-	-	T	-	T	-	T	-	T	W	T	T	T	T	T	T	T	T	-	-	T	T	T	T	T	W	T	T	T
scaffold_67	2935	Y	T	T	T	T	-	-	-	-	T	T	-	-	T	-	-	-	T	-	-	-	T	-	T	-	T	T	-	-	T	-	T	Y	-	-	T	-	-	-	T	T	T	T	-	-	T	T	T
scaffold_67	3498	G	R	G	G	G	G	G	G	G	G	-	G	-	-	G	G	G	G	G	G	R	G	G	G	-	G	-	R	G	G	G	G	G	G	G	G	G	G	G	G	G	R	G	-	G	G	G	G
scaffold_67	3502	C	M	C	-	C	C	C	C	C	C	-	C	C	-	C	C	C	C	C	C	C	C	C	C	-	C	-	C	C	C	C	C	C	C	C	C	C	C	C	C	C	C	C	-	C	C	C	C
scaffold_67	4136	A	R	-	-	A	A	-	A	A	A	A	A	A	A	A	-	A	A	A	-	A	A	A	-	-	A	-	A	A	A	A	A	A	-	A	A	A	A	A	-	A	R	-	A	A	A	A	A
scaffold_67	4153	C	M	-	-	C	C	-	C	-	C	-	C	M	C	C	-	C	C	C	-	C	-	C	-	-	C	-	C	C	-	C	-	C	-	-	C	-	-	-	-	C	M	-	C	-	-	C	C
scaffold_67	4420	Y	T	T	T	T	T	T	T	T	T	T	T	T	T	T	T	T	T	T	T	T	T	T	Y	T	T	T	T	T	T	T	T	T	T	T	T	T	T	T	T	T	T	T	T	T	T	T	T
scaffold_67	4430	W	T	T	T	T	T	T	T	T	T	T	T	T	T	T	T	T	T	T	T	T	T	T	T	T	T	T	T	T	T	T	T	T	T	T	T	T	T	T	T	T	T	T	T	T	T	T	W
scaffold_67	6519	S	S	G	G	G	G	G	G	G	G	G	G	G	G	G	G	G	G	G	G	G	G	G	G	G	G	G	G	G	G	G	G	G	G	G	G	G	G	G	G	G	G	G	G	G	G	G	G
scaffold_67	6551	R	G	R	R	R	R	R	G	G	G	R	G	G	R	R	G	R	R	R	G	G	R	R	G	G	R	G	R	R	G	G	R	R	R	R	R	R	G	R	G	G	R	R	G	R	R	G	G
scaffold_67	6562	A	M	A	A	A	A	A	A	A	A	A	A	A	A	A	A	M	A	A	A	A	A	A	A	A	A	A	A	A	A	A	A	A	A	A	A	A	A	A	A	A	A	A	A	A	A	A	A
scaffold_67	6586	K	K	T	T	T	T	T	T	T	T	T	T	T	T	T	T	T	T	T	T	T	T	K	T	T	T	T	T	T	T	T	T	K	T	T	T	T	T	T	T	T	T	T	T	T	K	T	T
scaffold_67	6611	W	A	A	A	A	A	A	A	W	A	A	W	A	A	A	A	A	A	A	A	A	A	W	A	A	A	A	A	A	A	A	A	A	A	A	A	A	A	A	A	A	A	A	A	A	A	A	A
scaffold_67	6688	Y	C	Y	C	C	C	C	C	C	C	C	Y	C	C	Y	C	C	C	C	C	Y	C	C	C	C	C	C	C	Y	C	Y	C	C	C	C	C	C	C	Y	Y	Y	C	C	C	Y	Y	Y	C
scaffold_281	466	T	W	T	T	T	T	T	-	T	T	T	T	-	T	T	T	T	T	T	-	T	-	T	T	T	T	-	T	T	T	T	-	T	T	T	T	T	-	T	T	T	T	T	-	T	-	T	-
scaffold_281	1351	M	A	A	A	A	-	-	-	A	A	M	A	A	A	A	A	A	A	-	M	C	A	A	A	-	A	-	A	A	A	A	C	A	-	A	C	-	A	A	A	A	A	A	A	A	M	A	M
scaffold_281	1359	G	R	G	G	G	-	-	-	G	G	G	G	G	G	G	A	G	G	-	G	G	G	G	R	-	G	-	G	G	G	G	G	G	G	G	G	-	G	-	G	G	G	-	G	G	G	G	G
scaffold_189	1	W	T	T	T	T	T	T	T	T	T	T	T	T	T	T	T	-	T	T	T	T	T	T	T	T	T	-	T	T	T	T	T	T	T	T	T	T	T	T	T	T	T	T	T	T	-	T	T
scaffold_189	6	G	K	G	K	G	K	K	G	K	K	G	G	G	G	K	K	K	G	K	K	G	K	K	G	K	G	K	G	G	G	G	G	G	K	K	G	K	K	G	K	K	G	G	K	K	K	G	K
scaffold_189	47	G	R	-	R	R	G	R	G	R	-	R	-	-	G	G	G	G	-	G	G	-	G	-	G	-	-	G	-	R	G	-	-	G	G	R	-	G	-	-	G	-	-	G	G	G	G	G	G
scaffold_189	48	A	W	-	W	W	A	W	-	W	-	W	-	-	A	A	A	A	-	A	A	-	A	-	A	-	-	A	-	-	A	-	-	A	A	W	-	A	-	-	A	-	-	A	A	A	A	A	A
scaffold_189	50	M	M	M	M	M	C	M	C	M	-	M	-	M	C	C	C	-	-	C	-	-	C	-	-	-	-	-	-	-	C	-	M	-	C	M	M	C	-	-	C	-	-	-	-	-	-	-	C
scaffold_189	51	T	Y	-	Y	Y	T	Y	-	Y	-	Y	-	-	T	T	T	T	-	T	-	-	T	-	T	-	-	T	-	-	T	-	Y	T	T	Y	-	T	-	-	T	-	-	T	T	T	T	T	T
scaffold_189	52	A	W	-	W	W	A	W	-	W	-	W	-	-	A	A	A	A	-	A	-	-	A	-	A	-	-	A	-	-	A	-	W	A	A	W	-	A	-	-	A	-	-	A	A	A	A	A	A
scaffold_189	53	G	S	-	S	S	G	S	-	S	-	S	-	-	G	G	G	G	-	G	-	-	G	-	G	-	-	G	-	-	G	-	S	G	G	S	-	G	-	-	G	S	-	G	G	G	G	G	G
scaffold_189	54	G	S	-	S	S	G	S	G	S	-	S	-	-	G	G	G	G	-	G	-	-	G	-	G	-	-	G	-	-	G	-	S	G	G	S	-	G	-	-	G	-	-	G	G	G	G	G	G
scaffold_189	55	G	K	-	K	K	G	K	G	K	-	K	-	-	G	G	G	G	-	G	-	-	G	-	G	-	-	G	-	-	G	-	K	G	G	K	-	G	-	-	G	-	-	G	G	G	G	G	G
scaffold_189	56	T	Y	-	Y	Y	T	Y	T	Y	-	Y	-	-	T	-	T	T	-	T	-	-	T	-	T	-	-	T	-	-	T	-	Y	T	T	Y	-	T	-	-	T	-	-	T	T	T	T	T	T
scaffold_189	57	T	Y	-	Y	Y	T	Y	T	Y	-	Y	-	-	T	T	T	T	-	T	-	-	T	-	T	-	-	T	-	-	T	-	Y	T	T	Y	-	T	-	-	T	-	-	T	T	T	T	T	T
scaffold_189	58	G	S	-	S	S	G	S	-	S	-	S	-	-	G	G	G	G	-	G	-	-	G	-	G	-	-	G	-	-	G	-	S	G	G	S	-	G	-	-	G	-	-	G	G	G	G	G	G
scaffold_189	59	G	R	-	R	R	G	R	G	R	-	R	-	-	G	G	G	G	-	G	G	-	G	-	G	-	-	G	-	-	G	-	R	G	G	R	-	G	-	-	G	-	-	G	G	G	G	G	G
scaffold_189	61	T	W	-	W	W	T	W	-	W	-	W	-	-	T	T	T	T	-	T	-	-	T	-	T	-	-	T	-	-	T	-	W	T	T	W	-	T	-	-	T	-	-	T	T	T	T	T	T
scaffold_189	63	C	Y	-	Y	Y	C	Y	C	Y	-	Y	-	-	C	C	C	C	-	C	-	-	C	-	C	-	-	C	-	-	C	-	Y	C	C	Y	-	C	-	-	C	-	-	C	C	C	C	C	C
scaffold_189	66	C	Y	-	Y	Y	C	Y	C	Y	-	Y	-	-	C	C	C	C	-	C	-	-	C	-	C	-	C	C	-	-	C	-	Y	C	C	Y	-	C	-	-	C	-	-	C	C	C	C	C	C
scaffold_189	68	A	W	-	W	W	A	W	-	W	-	W	-	-	A	A	A	A	-	A	-	-	A	-	A	-	-	A	-	-	A	-	W	A	A	W	-	A	-	-	A	-	-	A	A	A	A	A	A
scaffold_189	69	A	R	-	R	R	A	R	A	R	-	R	-	-	A	A	A	A	-	A	-	-	A	-	A	-	-	A	-	-	A	-	R	A	A	R	-	A	-	-	A	-	-	A	A	A	A	A	A
scaffold_189	70	T	W	-	W	W	T	W	-	W	-	W	-	-	T	T	T	T	-	T	-	-	T	-	T	-	-	T	-	-	T	-	W	T	T	W	-	T	-	-	T	-	-	T	T	T	T	T	T
scaffold_189	71	G	K	-	K	K	G	K	G	K	-	K	-	-	G	G	G	G	-	G	-	-	G	-	G	-	-	G	-	-	G	-	K	G	G	K	-	G	-	-	G	-	-	G	G	G	G	G	G
scaffold_189	72	C	S	-	S	S	C	S	-	S	-	S	-	-	C	C	C	C	-	C	-	-	C	-	C	-	-	C	-	-	C	-	S	C	C	S	-	C	-	-	C	-	-	C	C	C	C	C	C
scaffold_189	74	A	W	-	W	W	A	W	-	W	-	W	-	-	A	A	A	A	-	A	-	-	A	-	A	-	-	A	-	-	A	-	W	A	A	W	-	A	-	-	A	-	-	A	A	A	A	A	A
scaffold_189	75	G	S	-	S	S	G	S	-	S	-	S	-	-	G	G	G	G	-	G	-	-	G	-	G	-	-	G	-	-	G	-	S	G	G	S	-	G	-	-	G	-	-	G	G	G	G	G	G
scaffold_189	76	G	S	-	S	S	G	S	-	S	-	S	-	-	G	G	G	G	-	G	-	-	G	-	G	-	-	G	-	-	G	-	S	G	G	S	-	G	-	-	G	-	-	G	G	G	G	G	G
scaffold_189	77	A	M	-	M	M	A	M	-	M	-	M	-	-	A	A	A	A	-	A	-	-	A	-	A	-	-	A	-	-	A	-	M	A	A	M	-	A	-	-	A	-	-	A	A	A	A	A	A
scaffold_189	78	G	S	-	S	S	G	S	-	S	-	S	-	-	G	G	G	G	-	G	-	-	G	-	G	-	-	G	-	-	G	-	S	G	G	S	-	G	-	-	G	-	-	G	G	G	G	G	G
scaffold_189	79	T	W	-	W	W	T	W	-	W	-	W	-	-	T	T	T	T	-	T	-	-	T	-	T	-	-	T	-	-	T	-	W	T	T	W	-	T	-	-	T	-	-	T	T	T	T	T	T
scaffold_189	80	G	R	-	R	R	G	R	G	R	-	R	-	-	G	G	G	G	-	G	-	-	G	-	G	-	-	G	-	-	G	-	R	G	G	R	-	G	-	-	G	-	-	G	G	G	G	G	G
scaffold_189	81	T	K	-	K	K	T	K	-	K	-	K	-	-	T	T	T	T	-	T	-	-	T	-	T	-	-	T	-	-	T	-	K	T	T	K	-	T	-	-	T	-	-	T	T	T	T	T	T
scaffold_189	82	C	Y	-	Y	Y	C	Y	C	Y	-	Y	-	-	C	C	C	C	-	C	-	-	C	-	C	-	-	C	-	-	C	-	Y	C	C	Y	-	-	-	-	C	C	-	C	C	C	C	C	C
scaffold_189	83	C	Y	-	Y	Y	C	Y	C	Y	-	Y	-	-	C	C	C	C	-	C	-	-	C	-	C	-	-	C	-	-	C	-	Y	C	C	Y	-	C	-	-	C	-	-	C	C	C	C	C	C
scaffold_189	84	A	W	-	W	W	A	W	-	W	-	W	-	-	A	A	A	A	-	A	-	-	A	-	A	-	-	A	-	-	A	-	W	A	A	W	-	A	-	-	A	-	-	A	A	A	A	A	A
scaffold_189	85	A	W	-	W	W	A	W	-	W	-	W	-	-	A	A	A	A	-	A	-	-	A	-	A	-	-	A	-	-	A	-	W	A	A	W	-	A	-	-	A	-	-	A	A	A	A	A	A
scaffold_189	86	T	K	-	K	K	T	-	-	K	-	K	-	-	T	T	T	T	-	T	-	-	T	-	T	-	-	T	-	-	T	-	K	T	T	K	-	T	-	-	T	-	-	T	T	T	T	T	T
scaffold_189	88	T	W	-	W	W	T	W	-	W	-	W	-	-	T	T	T	T	-	T	-	-	T	-	T	-	-	T	-	-	T	-	W	T	T	W	-	T	-	-	T	-	-	T	T	T	T	T	T
scaffold_189	89	A	M	-	M	M	A	M	-	M	-	M	-	-	A	A	A	A	-	A	-	-	A	-	A	-	-	A	-	-	A	-	M	A	A	M	-	A	-	-	A	-	-	A	A	A	A	A	A
scaffold_189	90	A	W	-	W	W	A	W	-	W	-	W	-	-	A	A	A	A	-	A	-	-	A	-	A	-	-	A	-	-	A	-	W	A	A	W	-	A	-	-	A	-	-	A	A	A	A	A	A
scaffold_189	92	T	W	-	W	W	T	W	-	W	-	W	-	-	T	T	T	T	-	T	-	-	T	-	T	-	-	T	-	-	T	-	W	T	T	W	-	T	-	-	T	-	-	T	T	T	T	T	T
scaffold_189	93	G	R	-	R	R	G	R	-	R	-	R	-	-	G	G	G	G	-	G	-	-	G	-	G	-	-	G	-	-	G	R	R	G	G	R	-	G	-	-	G	-	-	G	G	G	G	G	G
scaffold_189	95	A	M	-	M	M	A	M	-	M	-	M	-	-	A	A	A	A	-	A	-	-	A	-	A	-	-	A	-	-	A	-	M	A	A	M	-	A	-	-	A	-	-	A	A	A	A	A	A
scaffold_189	96	A	M	-	M	M	A	M	-	M	-	M	-	-	A	A	A	A	-	A	-	-	A	-	A	-	-	A	-	-	A	-	M	A	A	M	-	A	-	-	A	-	-	A	A	A	A	A	A
scaffold_189	97	A	R	-	R	R	A	R	-	R	-	R	-	-	A	A	A	A	-	A	-	-	A	-	A	-	-	A	-	-	A	-	R	A	A	R	-	A	-	-	A	-	-	A	A	A	A	A	A
scaffold_189	99	A	W	-	W	W	A	W	-	W	-	W	-	-	A	A	A	A	-	A	-	-	A	-	A	-	-	A	-	-	A	-	W	A	A	W	-	A	-	-	A	-	-	A	A	A	A	A	A
scaffold_189	100	G	R	-	R	R	G	R	G	R	-	R	-	-	G	G	G	G	-	G	-	-	G	-	G	-	G	G	-	-	G	-	R	G	G	R	-	G	-	-	G	-	-	G	G	G	G	G	G
scaffold_189	102	A	M	-	M	M	A	M	-	M	-	M	-	-	A	A	A	A	-	A	-	-	A	-	A	-	-	A	-	-	A	-	M	A	A	M	-	A	-	-	A	-	-	A	A	A	A	A	A
scaffold_189	103	T	K	-	K	K	T	K	-	K	-	K	-	-	T	T	T	T	-	T	-	-	T	-	T	-	-	T	-	-	T	-	K	T	T	K	-	T	-	-	T	-	-	T	T	T	T	T	T
scaffold_189	104	G	R	-	R	R	G	R	-	R	-	R	-	-	G	G	G	G	-	G	-	-	G	-	G	-	G	G	-	-	G	-	R	G	G	R	-	G	-	-	G	-	-	-	-	G	G	G	G
scaffold_189	105	A	W	-	W	W	-	W	-	W	-	W	-	-	A	A	A	A	-	A	-	-	A	-	R	-	W	-	-	-	A	-	W	A	A	W	-	A	-	-	A	-	-	A	A	A	-	A	A
scaffold_189	106	G	K	-	K	K	G	K	G	K	G	K	-	-	G	G	G	G	-	G	-	G	G	-	G	-	G	G	-	-	G	-	K	G	G	K	-	G	-	-	G	G	-	G	G	G	G	G	G
scaffold_189	107	A	R	-	R	R	A	R	-	R	A	R	A	-	A	A	A	A	-	A	A	A	A	-	A	-	A	A	-	-	A	-	R	A	A	R	-	A	-	-	A	A	-	A	A	A	A	A	A
scaffold_189	108	A	R	-	R	R	A	R	-	R	A	R	-	-	A	A	A	A	-	A	A	A	A	-	A	-	A	A	-	-	A	-	R	A	A	R	-	A	-	-	A	A	-	A	A	A	A	A	A
scaffold_189	110	T	Y	-	Y	Y	T	Y	-	Y	-	Y	T	-	T	T	T	T	-	T	T	T	T	-	T	T	T	T	-	-	T	-	Y	T	T	Y	-	T	-	-	T	T	-	T	T	T	T	T	T
scaffold_189	113	W	W	W	W	W	A	W	-	W	-	W	-	-	A	A	A	A	-	A	-	-	A	-	A	-	-	A	-	-	A	-	W	A	A	W	-	A	-	-	A	A	W	A	A	A	A	A	A
scaffold_189	114	A	R	-	R	R	A	R	-	R	-	R	-	-	A	A	A	A	-	A	-	-	A	-	A	-	A	A	-	-	A	-	R	A	A	R	-	A	-	-	A	A	-	A	A	A	A	A	A
scaffold_189	115	T	W	-	W	W	T	W	-	W	-	W	-	-	T	T	T	T	-	T	-	-	T	-	T	-	-	T	-	-	T	-	W	T	T	W	-	T	-	-	T	T	-	T	T	T	T	T	T
scaffold_189	116	T	W	-	W	W	T	W	-	W	-	W	-	-	T	T	T	T	W	T	-	-	T	-	T	-	-	T	-	-	T	-	W	T	T	W	-	T	-	-	T	-	-	T	T	T	T	T	T
scaffold_189	118	G	K	-	K	K	G	K	-	K	-	K	-	-	G	G	G	G	-	G	-	-	G	-	G	-	-	G	-	-	G	-	K	G	G	K	-	G	-	-	G	G	-	G	G	G	G	G	G
scaffold_189	119	A	M	-	M	M	A	M	-	M	-	M	-	-	A	A	A	A	-	A	-	-	A	-	A	-	-	A	-	-	A	-	M	A	A	M	-	A	-	-	A	A	-	A	A	A	A	A	A
scaffold_189	121	A	R	-	R	R	A	R	-	R	-	R	-	-	A	A	A	A	-	A	-	-	A	-	A	-	-	A	-	-	A	-	R	A	A	R	-	A	-	-	A	A	-	A	A	A	A	A	A
scaffold_189	122	T	W	-	W	W	T	W	-	W	-	W	-	-	T	T	T	T	-	T	-	-	T	-	T	-	-	T	-	-	T	-	W	T	T	W	-	T	-	-	T	-	-	T	T	T	T	T	T
scaffold_189	123	T	Y	-	Y	Y	T	Y	-	Y	-	Y	-	-	T	T	T	T	-	T	-	-	T	-	T	-	-	T	-	-	T	-	Y	T	T	Y	-	T	-	-	T	T	-	T	T	T	T	T	T
scaffold_189	124	C	M	-	M	M	C	M	-	M	C	M	-	-	C	C	C	C	-	C	-	-	C	-	C	-	-	C	-	-	C	-	M	C	C	M	-	C	-	-	C	C	-	C	C	C	C	C	C
scaffold_189	126	G	K	-	K	K	G	K	-	K	-	K	-	-	G	G	G	G	-	G	-	-	G	-	G	-	-	G	-	-	G	-	K	G	G	K	-	G	-	-	G	G	-	G	G	G	G	G	G
scaffold_189	127	G	K	-	K	K	G	K	-	K	G	K	-	-	G	G	G	G	-	G	-	-	G	-	G	-	-	G	-	-	G	-	K	G	G	K	-	G	-	-	G	G	-	G	G	G	G	G	G
scaffold_189	128	A	M	-	M	M	A	M	-	M	-	M	-	-	A	A	A	A	-	A	-	-	A	-	A	-	-	A	-	-	A	-	M	A	A	M	-	A	-	-	A	-	-	A	A	A	A	A	A
scaffold_189	129	T	W	-	W	W	T	W	-	W	-	W	-	-	T	T	T	T	-	T	-	-	T	-	T	-	-	T	-	-	T	-	W	T	T	W	-	T	-	-	T	-	-	T	T	T	T	T	T
scaffold_189	130	T	K	-	K	K	T	K	-	K	-	K	-	-	T	T	T	T	-	T	-	-	T	-	T	-	-	T	-	-	T	-	K	T	T	K	-	T	-	-	T	-	-	T	T	T	T	T	T
scaffold_189	131	C	S	-	S	S	C	S	-	S	-	S	-	-	C	C	C	C	-	C	-	-	C	-	C	-	-	C	-	-	C	-	S	C	C	S	-	C	-	-	C	C	-	C	C	C	C	C	C
scaffold_189	132	G	K	-	K	K	G	K	G	K	-	K	G	-	G	G	G	G	-	G	G	-	G	-	G	-	G	G	-	-	G	-	K	G	G	K	-	G	-	-	G	G	G	G	G	-	G	G	G
scaffold_189	133	A	W	-	W	W	A	W	-	W	-	W	-	-	A	A	A	A	-	A	-	-	A	-	A	-	-	A	-	-	A	-	W	A	A	W	-	A	-	-	A	A	-	A	A	A	A	A	A
scaffold_189	134	A	M	-	M	M	A	M	-	M	-	M	-	-	A	A	A	A	-	A	-	-	A	-	A	-	-	A	-	-	A	-	M	A	A	M	-	A	-	-	A	-	-	A	A	A	A	A	A
scaffold_189	135	T	K	-	K	K	T	K	-	K	-	K	-	-	T	T	T	T	-	T	-	-	T	-	T	-	-	T	-	-	T	-	K	T	T	K	-	T	-	-	T	-	-	T	T	T	T	T	T
scaffold_189	136	G	K	-	K	K	G	K	-	K	G	K	G	-	G	G	G	G	-	G	-	-	G	-	G	-	-	G	-	-	G	-	K	G	G	K	-	G	-	-	G	G	-	G	G	G	G	G	G
scaffold_189	137	G	R	-	R	R	G	R	-	R	G	R	G	-	G	G	G	G	-	G	G	G	G	-	G	-	-	G	-	-	G	-	R	G	G	R	-	G	-	-	G	G	G	G	G	G	G	G	G
scaffold_189	138	A	M	-	M	M	A	M	-	M	-	M	-	-	A	A	A	A	-	A	-	-	A	-	A	-	-	A	-	-	A	-	M	A	A	M	-	A	-	-	A	-	-	A	A	A	A	A	A
scaffold_189	139	C	S	-	S	S	C	S	-	S	-	S	-	-	C	C	C	C	-	C	-	-	C	-	C	-	-	C	-	-	C	-	S	C	C	S	-	C	-	-	C	C	-	C	C	C	C	C	C
scaffold_189	141	C	M	-	M	M	C	M	-	M	C	M	C	-	C	C	C	C	-	C	-	-	C	-	C	-	-	C	-	-	C	-	M	C	C	M	-	C	-	-	C	C	C	C	C	C	C	C	C
scaffold_189	142	A	R	-	R	R	A	R	-	R	-	R	-	-	A	A	A	A	-	A	-	-	A	-	A	-	-	A	-	-	A	-	R	A	A	R	-	A	-	-	A	A	-	A	A	A	A	A	A
scaffold_189	143	A	W	-	W	W	A	W	-	W	-	W	-	-	A	A	A	A	-	A	-	-	A	-	A	-	-	A	-	-	A	-	W	A	A	W	-	A	-	-	A	A	-	A	A	A	A	A	A
scaffold_189	144	A	W	-	W	W	A	W	-	W	-	W	-	-	A	A	A	A	-	A	-	-	A	-	A	-	-	A	-	-	A	-	W	A	A	W	-	A	-	-	A	A	-	A	A	A	A	A	A
scaffold_189	145	A	W	-	W	W	A	-	A	W	A	W	A	-	A	A	A	A	-	A	A	A	A	-	A	A	A	A	A	-	A	-	W	A	A	W	-	A	A	-	A	A	A	A	A	A	A	A	A
scaffold_189	147	A	W	-	W	W	A	W	-	W	-	W	-	-	A	A	A	A	-	A	-	-	A	-	A	-	-	A	-	-	A	-	W	A	A	W	-	A	-	-	A	-	-	A	A	A	A	A	A
scaffold_189	151	C	S	-	S	S	C	-	-	S	-	S	-	-	C	C	C	C	-	C	-	-	C	-	C	-	C	C	-	-	C	-	S	C	C	S	-	C	-	-	C	C	-	C	C	C	C	C	C
scaffold_189	152	C	M	-	M	M	C	M	-	M	-	M	-	-	C	C	C	C	-	C	-	-	C	-	C	-	-	C	-	-	C	-	M	C	C	M	-	C	-	-	C	C	-	C	C	C	C	C	C
scaffold_189	155	A	W	-	W	W	A	W	-	W	-	W	-	-	A	A	A	A	-	A	-	-	A	-	A	-	-	A	-	-	A	-	W	A	A	W	-	A	-	-	A	-	-	A	A	A	A	A	A
scaffold_189	156	A	R	-	R	R	A	R	-	R	-	R	-	-	A	A	A	A	-	A	A	-	A	-	A	-	-	A	-	-	A	-	R	A	A	R	-	A	-	-	A	-	-	A	A	A	A	A	A
scaffold_189	157	C	S	-	S	S	C	S	-	S	-	S	-	-	C	C	C	C	-	C	-	-	C	-	C	-	-	C	-	-	C	-	S	C	C	S	-	C	-	-	C	-	-	C	C	C	C	C	C
scaffold_189	158	A	R	-	R	R	A	R	-	R	-	R	-	-	A	A	A	A	-	A	A	-	A	-	A	-	-	A	-	-	A	-	R	A	A	R	-	A	-	-	A	-	-	A	A	A	A	A	A
scaffold_189	160	G	K	-	K	K	G	K	-	K	-	K	-	-	G	G	G	G	-	G	-	-	G	-	G	-	G	G	-	-	G	-	K	G	G	K	-	G	G	-	G	-	-	G	G	G	G	G	G
scaffold_189	161	G	R	R	R	R	G	R	-	R	G	R	R	-	-	-	-	G	-	G	-	R	G	R	G	-	-	-	-	R	G	-	R	G	R	R	-	G	-	R	-	-	-	G	G	-	R	G	G
scaffold_189	164	C	Y	-	Y	Y	C	Y	-	Y	C	Y	-	-	C	C	C	C	-	C	C	C	C	-	C	-	-	C	-	-	C	-	Y	C	C	Y	-	C	-	-	C	C	C	C	C	C	C	C	C
scaffold_189	165	A	R	-	R	R	A	R	-	R	-	R	-	-	A	A	A	A	-	A	A	-	A	-	A	-	-	A	-	-	A	-	R	A	A	R	-	A	-	-	A	-	-	A	A	A	A	A	A
scaffold_189	166	A	R	-	R	R	A	R	-	R	-	R	-	-	A	A	A	A	-	A	A	-	A	-	A	-	-	A	-	-	A	-	R	A	A	R	-	A	-	-	A	-	-	A	A	A	A	A	A
scaffold_189	167	A	W	-	W	W	A	W	-	W	-	W	-	-	A	A	A	A	-	A	-	-	A	-	A	-	-	A	-	-	A	-	W	A	A	W	-	A	-	-	A	A	-	A	A	A	A	A	A
scaffold_189	174	A	W	-	W	W	A	W	-	W	A	W	-	-	A	A	A	A	-	A	-	-	A	-	A	-	-	A	-	-	A	-	W	A	A	W	-	A	-	-	A	-	-	A	A	A	A	A	A
scaffold_189	176	A	W	-	W	W	A	W	-	W	A	W	-	-	A	A	A	A	-	A	-	A	A	-	A	-	-	A	-	-	A	-	W	A	A	W	-	A	A	-	A	-	-	A	A	A	A	A	A
scaffold_189	178	T	K	-	K	K	T	K	-	K	T	K	-	-	T	T	T	T	-	T	-	T	T	-	T	-	-	T	-	-	T	-	K	T	T	K	-	T	-	-	T	-	-	T	T	T	T	T	T
scaffold_189	179	A	W	-	W	W	A	W	-	W	A	W	-	-	A	A	A	A	-	A	A	A	A	-	A	-	-	A	-	-	A	-	W	A	A	W	-	A	-	-	A	-	-	A	A	A	A	A	A
scaffold_189	181	T	Y	-	-	Y	T	Y	-	Y	T	Y	-	-	T	T	T	T	-	T	-	T	T	-	T	-	-	T	-	-	T	-	Y	T	T	Y	-	T	T	-	T	T	-	T	T	T	T	T	T
scaffold_189	405	S	G	-	G	G	G	-	-	G	G	G	G	G	-	G	G	-	G	C	-	G	-	G	G	C	G	G	-	-	G	C	C	G	-	G	-	G	G	-	G	G	-	G	G	G	-	-	G
scaffold_189	407	W	T	W	T	T	T	-	-	T	T	T	T	T	-	T	T	-	T	A	-	T	-	T	T	A	T	T	-	-	T	A	A	T	-	T	-	T	T	-	T	T	-	T	T	T	-	-	T
scaffold_189	411	W	A	W	A	A	A	-	-	A	A	A	W	A	A	A	A	-	A	A	-	A	-	A	A	T	A	A	-	-	A	T	T	-	-	A	-	A	A	-	A	A	-	A	A	A	-	-	A
scaffold_189	412	W	A	W	A	A	A	-	-	A	A	A	W	A	-	A	A	-	A	A	-	A	-	A	A	T	A	A	-	-	-	T	T	-	-	A	-	A	A	-	A	A	-	A	A	A	-	-	A
scaffold_189	413	W	A	W	A	A	A	-	-	A	A	A	W	A	-	A	A	-	A	A	-	A	-	A	A	T	A	A	-	A	-	T	T	-	-	-	-	A	A	-	A	A	-	A	A	A	-	-	A
scaffold_189	415	W	A	W	A	A	A	-	-	A	A	A	W	A	-	A	A	-	A	A	-	A	-	A	A	T	A	A	-	A	-	T	-	-	-	-	-	A	A	T	A	A	-	A	A	A	T	-	A
scaffold_189	418	W	A	W	A	A	A	-	-	A	A	A	W	A	-	-	A	-	A	A	-	A	-	A	A	T	A	A	-	A	-	T	T	-	-	-	-	A	A	-	A	A	-	A	A	-	-	-	A
scaffold_189	422	K	A	W	A	A	A	W	-	A	-	R	W	R	-	W	-	-	A	G	W	A	-	A	A	T	A	A	G	-	-	T	T	-	-	-	-	G	A	-	-	A	R	A	A	-	-	-	R
scaffold_189	472	R	A	W	A	R	R	W	W	R	R	A	W	R	W	W	A	W	W	A	A	A	R	-	R	R	A	A	R	R	R	A	W	R	R	R	A	W	R	R	R	A	W	R	W	R	-	W	R
scaffold_189	545	Y	Y	Y	C	Y	C	C	C	Y	Y	Y	Y	Y	Y	Y	Y	Y	Y	C	C	Y	C	Y	Y	Y	C	C	Y	Y	Y	Y	Y	Y	Y	Y	Y	Y	Y	Y	C	Y	Y	Y	C	Y	C	Y	Y
scaffold_189	584	M	M	M	M	M	M	M	-	-	M	M	M	M	M	M	M	-	M	M	M	M	M	M	M	-	M	M	-	M	M	M	M	M	M	M	M	M	M	M	M	M	M	M	-	M	M	M	M
scaffold_189	585	W	W	W	W	W	W	W	-	T	W	W	W	W	T	W	W	-	W	W	W	W	W	W	W	-	W	W	W	W	W	W	W	T	W	W	W	W	W	W	W	W	W	W	-	W	W	W	W
scaffold_189	587	M	M	M	M	M	-	M	-	C	M	M	M	C	C	M	M	-	-	M	M	M	M	M	M	-	M	M	M	M	M	M	M	C	M	M	M	M	M	M	M	M	M	M	-	M	M	M	M
scaffold_189	588	K	K	K	K	K	-	K	-	G	K	K	K	G	G	K	K	-	-	K	K	K	K	K	K	-	K	K	K	K	K	K	K	G	K	K	K	K	K	K	K	K	K	K	-	K	K	K	K
scaffold_189	589	W	W	W	W	W	-	W	-	A	W	W	W	A	A	W	W	-	A	W	W	W	W	W	W	-	W	W	W	W	W	W	W	A	W	W	W	W	W	W	W	W	W	W	A	W	W	W	W
scaffold_189	590	A	R	R	R	R	-	R	-	G	R	R	R	G	G	R	R	-	G	R	R	R	R	R	R	-	R	R	R	R	R	R	R	G	R	R	A	R	R	R	R	R	R	R	G	R	R	R	R
scaffold_189	592	W	W	W	W	W	-	W	T	T	W	W	W	T	T	W	W	-	T	W	W	W	W	W	W	-	W	W	W	W	T	W	W	T	W	W	W	-	W	W	W	W	W	W	T	W	W	W	-
scaffold_189	593	S	S	S	S	S	-	S	C	C	S	S	S	C	C	S	S	-	C	S	S	S	S	S	S	-	S	S	S	S	C	S	S	C	S	S	S	-	S	S	S	S	S	S	C	S	S	S	-
scaffold_189	594	R	R	R	R	R	-	R	G	G	R	R	R	G	G	R	R	-	G	R	R	R	R	R	R	-	R	R	R	R	G	R	R	G	R	R	R	G	R	R	R	R	R	R	G	-	R	R	-
scaffold_189	595	W	W	W	W	W	-	W	A	A	W	W	W	A	A	W	W	-	A	W	W	W	W	W	W	-	W	W	W	W	A	W	W	A	W	W	W	A	W	W	W	W	W	W	A	-	W	W	-
scaffold_189	597	K	T	-	K	T	T	T	T	T	K	K	K	T	T	T	K	T	T	K	K	K	K	T	K	-	K	K	-	T	T	-	K	T	K	K	K	T	-	K	K	K	K	K	T	-	T	K	-
scaffold_189	598	R	G	-	R	G	G	G	G	G	R	R	R	G	G	G	R	G	G	-	R	R	R	G	R	-	G	R	R	G	G	G	R	G	R	G	R	G	-	G	R	G	R	R	G	-	G	-	-
scaffold_189	600	K	T	-	K	T	T	T	T	T	T	K	K	T	T	T	-	T	T	K	-	K	K	K	K	-	T	K	-	T	T	T	K	T	K	T	K	T	-	T	K	T	T	K	T	-	T	-	-
scaffold_189	601	M	C	-	M	C	C	C	C	C	C	C	M	C	C	C	-	C	C	M	-	C	M	C	M	-	C	-	C	C	C	C	M	C	M	C	M	C	C	C	M	C	C	-	C	C	C	-	C
scaffold_189	602	Y	C	-	Y	C	C	C	C	C	C	C	Y	C	C	C	C	C	C	Y	-	C	Y	C	Y	-	C	C	C	C	C	C	Y	C	C	C	Y	C	C	C	Y	C	C	-	C	C	C	-	C
scaffold_189	604	Y	T	-	Y	T	T	T	T	T	T	T	Y	T	T	T	T	T	T	Y	T	T	-	T	-	-	T	T	T	T	T	T	T	T	T	T	Y	T	T	T	-	T	T	T	T	T	T	-	T
scaffold_143	368	K	G	K	K	G	K	G	G	G	K	G	K	G	K	G	G	G	G	G	K	G	G	G	G	G	G	G	G	G	-	G	K	G	G	G	K	G	G	-	G	G	G	K	-	G	G	-	G
scaffold_143	383	R	A	A	A	A	A	A	A	A	A	A	A	A	A	A	A	A	A	A	A	A	A	-	A	A	A	A	A	A	A	A	A	A	A	R	A	A	A	A	A	A	A	A	A	A	A	R	R
scaffold_143	391	K	G	G	G	G	K	K	G	G	G	K	G	G	K	K	G	G	G	G	K	K	G	G	K	G	K	G	G	K	K	G	G	-	G	K	G	G	K	G	G	G	G	K	K	G	T	G	G
scaffold_143	411	R	R	A	A	A	A	A	A	A	A	A	R	A	R	A	A	A	A	A	A	A	A	A	A	A	A	A	A	A	A	A	A	A	A	A	A	A	A	A	A	A	A	A	R	A	A	R	R
scaffold_143	417	K	G	G	K	K	G	G	G	G	G	K	K	G	K	G	-	K	G	G	G	K	G	G	K	G	K	G	-	K	K	G	K	G	G	G	K	K	K	K	G	G	K	G	G	G	K	K	K
scaffold_143	564	K	T	T	T	-	T	-	T	T	T	-	K	-	T	T	-	K	-	-	T	T	-	-	-	-	-	-	-	T	T	-	K	T	T	T	T	T	-	K	T	T	K	T	T	-	-	K	-
scaffold_143	738	K	G	G	K	G	G	K	K	K	G	G	K	G	K	K	K	K	K	K	K	K	K	G	G	K	G	G	G	G	G	G	G	G	K	K	K	K	K	K	G	K	K	K	G	G	K	K	K
scaffold_143	785	M	A	M	M	M	M	M	M	M	M	M	M	M	M	M	-	M	M	M	M	M	M	M	M	-	M	-	M	M	M	-	M	-	-	M	M	M	M	M	M	-	M	M	-	M	M	M	M
scaffold_143	871	G	K	G	G	G	G	G	G	G	G	G	G	G	G	G	G	G	G	G	G	G	G	G	G	G	G	G	G	G	G	G	G	G	G	G	G	G	G	G	G	G	G	G	G	G	G	G	G
scaffold_143	932	R	G	R	R	R	R	R	R	R	G	R	R	R	R	R	R	R	R	R	R	R	R	G	G	R	G	R	R	R	G	R	R	G	G	R	R	R	R	R	R	R	R	R	G	G	G	R	R
scaffold_143	939	T	K	T	T	T	T	T	T	T	T	K	T	T	T	T	T	T	T	T	T	T	T	T	T	T	T	T	T	T	T	T	T	T	K	T	T	T	T	T	T	T	T	T	T	T	T	T	T
scaffold_143	967	M	C	C	M	C	C	M	C	C	C	C	M	C	M	C	C	C	C	M	C	C	M	C	C	C	C	C	C	C	C	C	C	C	C	C	C	C	C	M	C	C	M	C	C	C	C	M	C
scaffold_143	985	Y	T	T	T	T	Y	T	Y	T	Y	T	T	T	T	Y	Y	T	Y	T	T	T	T	T	Y	T	Y	T	T	T	T	Y	T	Y	T	T	T	T	T	T	T	T	Y	T	T	T	T	T	T
scaffold_143	1012	W	A	A	A	A	A	A	A	A	W	A	A	A	A	W	W	A	A	A	A	A	A	-	A	A	W	A	A	A	A	W	A	W	A	A	A	A	A	A	A	A	W	A	A	A	A	A	A
scaffold_143	1049	R	A	A	A	A	A	A	A	A	A	R	A	A	R	A	A	R	A	A	A	A	A	-	-	R	A	A	R	A	R	R	A	A	A	A	R	A	A	R	A	A	A	A	A	A	A	A	A
scaffold_143	1065	R	G	R	R	G	G	G	G	-	G	G	R	G	G	G	G	R	G	R	G	G	R	G	G	G	R	G	R	G	R	G	R	R	G	R	R	G	G	G	-	G	G	G	G	G	R	R	G
scaffold_143	1072	R	G	R	R	G	G	G	R	-	R	G	G	G	R	G	R	G	G	G	G	G	R	R	G	G	R	G	G	R	R	-	G	G	R	G	R	R	G	G	G	G	G	G	G	G	G	G	G
scaffold_143	1226	G	R	G	G	G	G	G	G	G	G	R	G	G	G	G	G	-	G	G	G	R	G	S	G	G	G	G	G	G	-	G	G	G	G	R	G	G	G	G	G	G	G	G	-	G	G	R	G
scaffold_143	6425	M	M	M	M	M	A	A	M	M	M	M	M	M	A	A	M	A	M	A	A	A	M	M	M	A	-	M	A	A	A	M	A	A	A	A	A	M	M	A	A	M	A	M	M	A	A	A	A
scaffold_143	6451	Y	Y	Y	Y	Y	T	T	Y	Y	Y	Y	Y	Y	T	T	Y	T	Y	-	T	-	Y	Y	Y	T	Y	Y	T	T	T	Y	T	T	T	T	T	Y	Y	T	-	Y	T	Y	Y	T	T	T	T
scaffold_143	6462	S	G	G	R	G	G	R	-	S	G	G	G	G	-	G	G	S	S	-	-	S	G	S	G	-	G	G	G	S	-	S	G	G	G	S	G	G	G	G	S	G	G	G	G	-	G	G	S
scaffold_143	6484	Y	T	T	T	T	T	T	-	Y	T	T	T	T	-	T	T	T	T	T	T	Y	T	T	T	T	T	T	T	Y	T	T	T	T	T	Y	T	T	T	T	Y	T	-	T	T	T	T	T	Y
scaffold_143	6487	G	S	G	G	G	G	G	G	G	G	G	S	G	G	G	G	G	G	G	G	G	G	G	G	G	G	G	G	G	G	G	G	G	G	G	G	S	S	G	G	S	G	S	G	G	G	G	G
scaffold_143	6502	Y	C	C	Y	C	C	Y	C	C	C	C	C	C	C	C	Y	C	C	C	Y	Y	C	Y	Y	C	C	C	C	Y	C	C	C	C	Y	Y	C	C	C	C	C	C	C	C	Y	C	Y	C	C
scaffold_143	6503	K	K	Y	Y	Y	Y	T	K	K	Y	K	K	K	Y	T	K	T	Y	-	Y	-	K	K	K	Y	K	K	Y	Y	Y	K	Y	T	T	Y	Y	Y	K	T	Y	Y	T	K	K	T	T	T	T
scaffold_143	6505	M	C	C	C	C	C	C	C	C	C	C	C	C	C	C	C	C	C	C	C	C	C	C	C	C	C	C	C	C	C	C	C	C	C	C	C	C	C	C	C	C	C	C	C	C	C	C	C
scaffold_143	6540	S	C	C	C	C	C	C	C	C	C	C	C	C	C	C	C	C	C	C	C	C	C	C	C	C	C	C	C	C	C	C	C	C	-	C	C	C	C	C	C	C	C	C	C	C	C	C	C
scaffold_143	6557	Y	C	Y	Y	Y	Y	Y	Y	C	C	C	C	C	C	C	Y	C	Y	Y	Y	Y	C	Y	Y	Y	Y	C	-	Y	Y	C	Y	-	Y	Y	-	Y	C	C	Y	-	C	C	Y	C	Y	Y	C
scaffold_143	6561	Y	Y	Y	Y	Y	T	T	Y	Y	Y	Y	Y	Y	T	T	Y	T	Y	-	T	T	Y	Y	Y	T	Y	Y	T	T	T	Y	T	T	T	T	T	Y	Y	T	-	Y	T	Y	Y	T	T	T	T
scaffold_143	6562	R	A	A	R	R	A	A	R	R	R	A	A	A	A	A	R	A	R	-	A	A	R	R	R	A	A	A	A	A	A	R	A	A	A	A	A	A	A	A	A	A	A	A	R	A	A	A	A
scaffold_143	6583	S	C	S	S	S	C	S	-	C	C	S	S	-	C	C	S	S	S	-	S	S	C	S	S	C	-	C	C	S	C	C	S	C	S	S	C	C	C	C	S	C	C	C	S	C	S	C	C
scaffold_40	8479	A	R	A	A	A	A	A	A	A	A	A	A	A	A	A	A	A	A	A	R	A	R	A	A	A	A	A	A	A	A	A	A	R	A	A	R	R	A	A	A	A	R	A	A	A	A	A	A
scaffold_40	8494	A	R	A	A	R	A	A	R	A	A	A	A	A	A	A	A	A	R	A	R	A	A	A	A	A	A	A	A	A	R	A	R	A	A	A	A	A	A	A	R	R	R	R	A	A	A	A	A
scaffold_40	8568	Y	C	Y	Y	Y	Y	Y	Y	C	Y	Y	Y	Y	Y	C	Y	C	C	Y	Y	Y	Y	C	Y	Y	Y	Y	Y	C	Y	Y	C	Y	Y	Y	Y	Y	Y	Y	Y	Y	Y	Y	C	Y	C	Y	Y
scaffold_40	8569	Y	C	Y	Y	Y	Y	Y	Y	Y	Y	Y	Y	Y	Y	Y	Y	C	Y	Y	Y	Y	Y	Y	Y	Y	Y	Y	Y	Y	Y	Y	Y	Y	Y	Y	Y	Y	Y	Y	Y	Y	Y	Y	C	Y	Y	Y	Y
scaffold_40	8577	C	Y	C	Y	Y	Y	Y	Y	Y	C	C	C	C	C	Y	C	C	Y	C	Y	C	C	Y	C	C	C	C	C	Y	Y	C	Y	C	C	Y	C	C	C	C	Y	C	Y	C	C	Y	C	C	C
scaffold_40	8620	C	Y	Y	Y	C	C	Y	C	C	Y	Y	C	Y	Y	C	C	Y	Y	C	Y	C	Y	Y	Y	Y	Y	C	Y	Y	C	C	Y	C	Y	C	C	Y	C	C	Y	C	C	C	Y	C	Y	C	C
scaffold_40	8667	G	R	R	G	G	R	G	R	R	R	G	R	G	R	G	G	R	R	R	G	G	G	R	G	G	G	G	R	G	R	R	G	G	G	G	R	G	R	R	R	R	R	G	G	R	R	R	R
scaffold_40	8736	G	R	R	R	G	G	R	G	G	R	R	G	R	R	G	G	R	R	G	R	G	R	R	R	R	R	G	R	R	G	G	R	G	R	G	G	R	G	G	R	G	R	G	R	R	R	R	G
scaffold_40	8766	T	Y	T	Y	Y	Y	Y	Y	Y	T	T	T	T	T	Y	T	Y	Y	T	Y	Y	Y	T	Y	T	T	T	T	Y	Y	Y	Y	T	T	T	Y	T	Y	Y	Y	Y	Y	Y	T	Y	T	T	T
scaffold_40	13148	R	R	R	R	R	R	R	A	R	R	R	R	R	R	R	R	R	R	R	R	A	G	R	R	R	-	R	G	R	A	R	R	A	R	R	R	R	R	R	R	R	-	R	R	R	-	A	R
scaffold_40	13257	Y	Y	Y	C	Y	Y	Y	T	Y	Y	Y	Y	Y	Y	Y	Y	Y	Y	Y	Y	T	C	Y	Y	Y	-	Y	C	Y	T	Y	Y	T	Y	Y	Y	C	Y	Y	Y	Y	C	Y	Y	Y	-	T	Y
scaffold_40	13477	Y	Y	C	Y	Y	-	Y	Y	Y	C	Y	Y	C	Y	Y	Y	C	C	Y	Y	Y	C	C	C	-	Y	C	C	Y	Y	Y	Y	C	Y	C	Y	C	Y	C	Y	C	C	-	C	C	Y	Y	C
scaffold_40	13490	R	G	G	G	G	G	G	R	G	G	G	G	G	G	G	G	G	G	G	G	G	R	G	G	G	R	G	G	G	G	G	G	G	G	G	G	G	R	G	G	G	G	G	G	G	G	G	G
scaffold_40	13491	R	G	G	G	G	G	G	R	G	G	G	G	G	G	G	G	G	G	G	R	G	R	G	G	G	R	-	G	G	G	G	G	G	G	G	G	G	G	G	G	G	G	G	G	G	G	G	G
scaffold_40	13497	R	G	G	G	G	G	G	G	G	G	G	G	G	G	G	G	G	G	G	G	G	G	G	G	G	G	G	G	G	G	G	G	G	G	G	G	G	G	G	G	G	G	R	G	G	G	G	G
scaffold_40	13532	C	S	S	S	C	C	S	C	C	S	S	C	S	S	C	C	S	S	C	S	C	S	S	S	S	S	C	S	S	C	C	S	C	S	C	C	S	C	C	S	C	S	C	S	S	S	S	C
scaffold_40	13558	M	A	A	A	A	A	A	A	A	A	A	A	A	A	A	A	A	A	A	A	A	A	A	A	A	A	A	A	A	A	A	A	A	A	A	A	A	A	A	A	A	-	M	A	A	A	A	A
scaffold_40	13583	C	Y	Y	C	C	C	Y	C	C	Y	Y	C	Y	Y	C	C	Y	Y	C	Y	C	-	Y	Y	Y	Y	C	-	Y	C	C	Y	C	Y	C	C	-	C	C	Y	C	Y	C	Y	Y	Y	Y	C
scaffold_40	13585	M	M	M	-	C	M	C	C	C	M	M	C	M	C	C	M	M	C	M	C	C	C	M	C	C	M	M	-	C	C	M	C	C	C	C	M	C	C	C	C	C	C	C	C	C	M	C	M
scaffold_40	17077	W	T	W	A	T	-	W	-	T	W	T	T	W	W	-	T	W	T	T	-	T	-	T	-	-	-	T	-	-	-	T	-	T	-	-	-	-	T	T	T	W	-	-	T	W	-	W	-
scaffold_40	17085	Y	T	Y	C	T	-	Y	-	T	Y	T	T	Y	Y	-	T	Y	T	T	-	T	-	T	-	-	-	T	-	-	-	T	-	T	-	-	-	-	T	T	T	Y	-	-	T	Y	-	Y	-
scaffold_40	17465	R	G	G	-	G	G	G	G	G	G	G	G	G	G	G	G	G	G	G	G	G	G	G	G	G	G	G	G	G	G	G	G	G	G	G	G	G	G	G	G	G	G	G	G	G	G	G	G
scaffold_40	17466	T	Y	Y	-	Y	Y	Y	Y	T	Y	Y	Y	-	Y	T	Y	Y	Y	Y	Y	Y	-	Y	Y	Y	C	Y	C	Y	Y	T	Y	T	Y	Y	Y	C	Y	T	Y	T	Y	Y	Y	Y	C	Y	Y
scaffold_40	17491	W	W	W	-	W	W	W	W	W	W	W	W	W	W	W	W	W	W	W	W	W	A	W	W	W	A	W	A	W	W	W	W	W	W	W	W	A	W	W	W	W	A	W	W	W	A	W	W
scaffold_40	17541	W	A	W	-	W	-	-	W	W	A	W	W	A	W	W	W	W	A	W	W	W	A	A	-	W	A	A	A	A	W	W	W	W	W	W	W	A	W	A	A	W	A	W	A	W	A	W	W
scaffold_40	17565	S	C	C	-	S	C	C	C	C	C	C	C	-	C	C	C	C	C	C	C	C	C	C	C	C	C	C	C	C	C	C	C	S	C	C	C	C	C	C	C	C	C	C	C	-	C	C	S
scaffold_40	18384	S	C	-	C	C	-	-	-	-	C	G	G	-	C	-	-	G	-	G	-	S	S	-	-	G	C	-	C	C	-	-	-	C	-	-	C	C	C	C	-	-	C	C	-	C	C	S	-
scaffold_40	18395	S	C	-	C	C	C	C	-	-	C	C	C	-	S	-	C	C	-	C	C	C	C	-	-	C	C	-	C	C	S	-	C	C	-	C	C	C	C	C	-	C	C	C	C	C	C	C	-
scaffold_40	18438	A	M	-	A	A	A	A	-	A	M	A	A	A	A	-	A	A	-	A	A	A	A	-	-	A	A	-	A	A	A	A	A	A	-	A	A	A	A	A	A	A	A	A	A	A	A	A	-
scaffold_40	18446	G	R	-	R	G	G	G	-	G	R	G	G	G	G	-	G	G	-	G	G	G	G	-	G	G	G	-	G	G	G	G	R	G	-	G	R	G	G	R	G	G	G	R	G	R	G	G	-
scaffold_33	8076	R	R	A	R	A	R	R	G	G	G	G	R	A	R	A	A	A	A	-	R	A	R	G	R	R	G	R	A	R	G	R	G	R	R	G	R	R	R	R	R	A	A	A	G	R	R	A	G
scaffold_33	16050	M	M	C	M	C	M	M	A	A	A	A	M	C	M	C	-	C	C	C	M	C	M	A	M	M	A	M	C	M	A	M	A	M	M	A	M	M	M	M	M	C	C	C	A	M	M	C	A
scaffold_337	105	W	A	W	A	W	A	A	-	W	-	A	A	A	W	A	A	W	A	-	W	A	W	A	-	A	A	-	W	A	W	A	W	-	A	W	W	W	-	W	-	W	A	A	-	W	W	A	W
scaffold_337	125	K	G	K	G	K	G	G	-	K	-	G	G	G	K	G	G	K	G	-	K	G	K	G	G	G	G	-	K	G	K	G	K	-	G	K	K	K	G	K	-	K	G	G	-	K	K	G	K
scaffold_337	132	G	R	G	G	G	G	G	G	G	G	G	G	G	G	G	G	G	G	G	G	G	G	G	G	G	G	G	G	G	G	G	G	G	G	-	G	G	G	G	G	G	G	G	G	G	G	G	G
scaffold_337	138	T	K	T	T	T	T	T	T	T	T	T	T	T	T	T	T	T	T	T	T	T	T	T	T	T	T	T	T	T	T	T	T	T	T	T	T	T	T	T	T	T	T	T	T	T	T	T	T
scaffold_337	294	C	Y	-	-	-	-	-	C	-	-	-	-	-	C	-	C	C	C	-	C	C	-	C	C	-	-	-	-	C	-	C	C	-	C	T	C	C	C	-	C	C	Y	C	C	C	C	C	-
scaffold_337	320	Y	C	C	C	C	C	Y	T	C	C	T	Y	C	C	C	C	C	C	T	Y	T	C	C	T	C	C	Y	C	Y	C	C	C	C	C	C	C	Y	C	C	C	C	C	C	Y	C	C	T	C
scaffold_337	390	M	C	C	C	C	C	M	C	M	C	C	C	C	C	C	C	C	C	A	C	M	C	C	A	C	C	C	C	C	C	C	C	C	C	C	C	A	C	C	C	C	C	C	C	C	C	C	C
scaffold_337	410	S	G	G	G	G	G	G	G	G	G	G	G	G	G	G	G	G	G	C	G	S	G	G	G	G	G	G	G	G	G	G	G	G	G	G	G	G	G	G	G	G	G	G	G	G	G	G	G
scaffold_337	448	T	K	T	T	T	T	T	T	T	T	-	T	T	C	T	T	T	T	T	T	T	T	T	T	T	T	-	T	T	T	T	T	T	T	T	T	T	T	T	T	-	T	T	T	T	T	T	T
scaffold_234	1990	G	R	G	G	-	G	R	R	R	R	R	R	-	R	R	G	R	R	-	A	G	R	-	R	R	R	G	R	R	G	-	R	R	-	-	R	R	G	A	-	R	R	G	R	R	G	R	R
scaffold_234	2097	C	Y	Y	Y	Y	Y	Y	Y	Y	Y	Y	Y	Y	Y	Y	Y	Y	Y	Y	Y	Y	Y	Y	Y	Y	Y	Y	Y	Y	Y	Y	Y	Y	Y	Y	Y	C	Y	Y	Y	Y	C	Y	C	Y	C	Y	Y
scaffold_20	737	Y	T	T	T	T	T	T	T	T	T	T	T	T	T	T	T	T	T	T	T	T	T	T	T	T	T	T	T	T	T	T	T	T	T	T	T	T	T	T	T	T	T	T	T	T	T	T	T
scaffold_20	23673	C	Y	Y	Y	Y	Y	Y	Y	Y	C	Y	Y	Y	Y	Y	Y	Y	Y	Y	Y	Y	Y	Y	Y	Y	Y	C	Y	-	Y	Y	Y	Y	Y	Y	Y	Y	Y	Y	Y	Y	Y	Y	Y	Y	Y	Y	Y
scaffold_256	42	K	G	K	T	K	K	K	K	K	K	K	K	K	T	K	K	K	K	K	K	K	K	K	K	K	K	K	K	K	K	K	K	K	K	K	K	K	K	K	T	K	K	T	K	K	K	K	T
scaffold_256	82	R	A	R	A	R	R	R	R	R	R	R	R	A	R	R	A	A	A	R	A	R	A	A	A	A	R	A	R	R	R	R	R	R	A	R	R	A	R	A	R	R	A	A	R	R	R	R	R
scaffold_256	161	Y	G	G	-	K	K	K	K	K	G	K	K	K	-	K	K	K	K	K	K	K	S	K	K	K	K	K	K	K	K	K	K	K	K	K	G	K	K	K	T	K	K	-	K	K	K	K	-
scaffold_256	214	A	W	W	A	W	W	W	W	W	W	W	W	W	A	W	W	W	W	W	W	W	W	W	W	W	W	W	W	W	W	W	W	W	W	W	W	W	W	W	A	W	W	A	W	W	W	W	A
scaffold_256	220	G	R	R	G	R	R	R	R	R	R	R	R	R	G	R	R	R	R	R	R	R	R	R	R	R	R	R	R	R	R	R	R	R	R	R	R	R	R	R	G	R	R	G	R	R	R	R	G
scaffold_256	221	G	R	R	G	R	R	R	R	R	R	R	R	R	G	R	R	R	R	R	R	R	R	R	R	R	R	R	R	R	R	R	R	R	R	R	R	R	R	R	G	R	R	G	R	R	R	R	G
scaffold_256	222	T	W	W	T	W	W	W	W	W	W	W	W	W	T	W	W	W	W	W	W	W	W	W	W	W	W	W	W	W	W	W	W	W	W	W	W	W	W	W	T	W	W	T	W	W	W	W	T
scaffold_256	223	T	K	K	T	K	K	K	K	K	K	K	K	K	T	K	K	K	K	K	K	K	K	K	K	K	K	K	K	K	K	K	K	K	K	K	K	K	K	K	T	K	K	T	K	K	K	K	T
scaffold_256	224	C	Y	Y	C	Y	Y	Y	Y	Y	Y	Y	Y	Y	C	Y	Y	Y	Y	Y	Y	Y	Y	Y	Y	Y	Y	Y	Y	Y	Y	Y	Y	Y	Y	Y	Y	Y	Y	Y	C	Y	Y	C	Y	Y	Y	Y	C
scaffold_256	227	A	R	R	A	R	R	R	R	R	R	R	R	R	A	R	R	R	R	R	R	R	R	R	R	R	R	R	R	R	R	R	R	R	R	R	R	R	R	R	A	R	R	A	R	R	R	R	A
scaffold_256	231	A	M	M	A	M	M	M	M	M	M	M	M	M	A	M	M	M	M	M	M	M	M	M	M	M	M	M	M	M	M	M	M	M	M	M	M	M	M	M	A	M	M	A	M	M	M	M	A
scaffold_256	233	T	K	K	T	K	K	K	K	K	K	K	K	K	T	K	K	K	K	K	K	K	K	K	K	K	K	K	K	K	K	K	K	K	K	K	K	K	K	K	T	K	K	T	K	K	K	K	T
scaffold_256	234	T	K	K	T	K	K	K	K	K	K	K	K	K	T	K	K	K	K	K	K	K	K	K	K	K	K	K	K	K	K	K	K	K	K	K	K	K	K	K	T	K	K	T	K	K	K	K	T
scaffold_256	235	C	Y	Y	C	Y	Y	Y	Y	Y	Y	Y	Y	Y	C	Y	Y	Y	Y	Y	Y	Y	Y	Y	Y	Y	Y	Y	Y	Y	Y	Y	Y	Y	Y	Y	Y	Y	Y	Y	C	Y	Y	C	Y	Y	Y	Y	C
scaffold_256	236	G	R	R	G	R	R	R	R	R	R	R	R	R	G	R	R	R	R	R	R	R	R	R	R	R	R	R	R	R	R	R	R	R	R	R	R	R	R	R	G	R	R	G	R	R	R	R	G
scaffold_256	237	T	W	W	T	W	W	W	W	W	W	W	W	W	T	W	W	W	W	W	W	W	W	W	W	W	W	W	W	W	W	W	W	W	W	W	W	W	W	W	T	W	W	T	W	W	W	W	T
scaffold_256	238	T	W	W	T	W	W	W	W	W	W	W	W	W	T	W	W	W	W	W	W	W	W	W	W	W	W	W	W	W	W	W	W	W	W	W	W	W	W	W	T	W	W	T	W	W	W	W	T
scaffold_256	240	T	Y	Y	T	Y	Y	Y	Y	Y	Y	Y	Y	Y	T	Y	Y	Y	Y	Y	Y	Y	Y	Y	Y	Y	Y	Y	Y	Y	Y	Y	Y	Y	Y	Y	Y	Y	Y	Y	T	Y	Y	T	Y	Y	Y	Y	T
scaffold_256	241	G	R	R	G	R	R	R	R	R	R	R	R	R	G	R	R	R	R	R	R	R	R	R	R	R	R	R	R	R	R	R	R	R	R	R	R	R	R	R	G	R	R	G	R	R	R	R	G
scaffold_256	242	A	W	W	A	W	W	W	W	W	W	W	W	W	A	W	W	W	W	W	W	W	W	W	W	W	W	W	W	W	W	W	W	W	W	W	W	W	W	W	A	W	W	A	W	W	W	W	A
scaffold_256	243	A	M	M	A	M	M	M	M	M	M	M	M	M	A	M	M	M	M	M	M	M	M	M	M	M	M	M	M	M	M	M	M	M	M	M	M	M	M	M	A	M	M	A	M	M	M	M	A
scaffold_256	244	A	R	R	A	R	R	R	R	R	R	R	R	R	A	R	R	R	R	R	R	R	R	R	R	R	R	R	R	R	R	R	R	R	R	R	R	R	R	R	A	R	R	A	R	R	R	R	A
scaffold_256	246	G	K	K	G	K	K	K	K	K	K	K	K	K	G	K	K	K	K	K	K	K	K	K	K	K	K	K	K	K	K	K	K	K	K	K	K	K	K	K	G	K	K	G	K	K	K	K	G
scaffold_256	248	T	Y	Y	T	Y	Y	Y	Y	Y	Y	Y	Y	Y	T	Y	Y	Y	Y	Y	Y	Y	Y	Y	Y	Y	Y	Y	Y	Y	Y	Y	Y	Y	Y	Y	Y	Y	Y	Y	T	Y	Y	T	Y	Y	Y	Y	T
scaffold_256	249	G	R	R	G	R	R	R	R	R	R	R	R	R	G	R	R	R	R	R	R	R	R	R	R	R	R	R	R	R	R	R	R	R	R	R	R	R	R	R	G	R	R	G	R	R	R	R	G
scaffold_256	250	T	Y	Y	T	Y	Y	Y	Y	Y	Y	Y	Y	Y	T	Y	Y	Y	Y	Y	Y	Y	Y	Y	Y	Y	Y	Y	Y	Y	Y	Y	Y	Y	Y	Y	Y	Y	Y	Y	T	Y	Y	T	Y	Y	Y	Y	T
scaffold_256	251	G	S	S	G	S	S	S	S	S	S	S	S	S	G	S	S	S	S	S	S	S	S	S	S	S	S	S	S	S	S	S	S	S	S	S	S	S	S	S	G	S	S	G	S	S	S	S	G
scaffold_256	252	G	R	R	G	R	R	R	R	R	R	R	R	R	G	R	R	R	R	R	R	R	R	R	R	R	R	R	R	R	R	R	R	R	R	R	R	R	R	R	G	R	R	G	R	R	R	R	G
scaffold_256	253	T	W	W	T	W	W	W	W	W	W	W	W	W	T	W	W	W	W	W	W	W	W	W	W	W	W	W	W	W	W	W	W	W	W	W	W	W	W	W	T	W	W	T	W	W	W	W	T
scaffold_256	254	T	Y	Y	T	Y	Y	Y	Y	Y	Y	Y	Y	Y	T	Y	Y	Y	Y	Y	Y	Y	Y	Y	Y	Y	Y	Y	Y	Y	Y	Y	Y	Y	Y	Y	Y	Y	Y	Y	T	Y	Y	T	Y	Y	Y	Y	T
scaffold_256	260	A	R	R	A	R	R	R	R	R	R	R	R	R	A	R	R	R	R	R	R	R	R	R	R	R	R	R	R	R	R	R	R	R	R	R	R	R	R	R	A	R	R	A	R	R	R	R	A
scaffold_256	261	T	K	K	T	K	K	K	K	K	K	K	K	K	T	K	K	K	K	K	K	K	K	K	K	K	K	K	K	K	K	K	K	K	K	K	K	K	K	K	T	K	K	T	K	K	K	K	T
scaffold_256	262	T	W	W	T	W	W	W	W	W	W	W	W	W	T	W	W	W	W	W	W	W	W	W	W	W	W	W	W	W	W	W	W	W	W	W	W	W	W	W	T	W	W	T	W	W	W	W	T
scaffold_256	264	T	W	W	T	W	W	W	W	W	W	W	W	W	T	W	W	W	W	W	W	W	W	W	W	W	W	W	W	W	W	W	W	W	W	W	W	W	W	W	T	W	W	T	W	W	W	W	T
scaffold_256	265	A	M	M	A	M	M	M	M	M	M	M	M	M	A	M	M	M	M	M	M	M	M	M	M	M	M	M	M	M	M	M	M	M	M	M	M	M	M	M	A	M	M	A	M	M	M	M	A
scaffold_256	266	T	K	K	T	K	K	K	K	K	K	K	K	K	T	K	K	K	K	K	K	K	K	K	K	K	K	K	K	K	K	K	K	K	K	K	K	K	K	K	T	K	K	T	K	K	K	K	T
scaffold_256	268	G	R	R	G	R	R	R	R	R	R	R	R	R	G	R	R	R	R	R	R	R	R	R	R	R	R	R	R	R	R	R	R	R	R	R	R	R	R	R	G	R	R	G	R	R	R	R	G
scaffold_256	269	T	W	W	T	W	W	W	W	W	W	W	W	W	T	W	W	W	W	W	W	W	W	W	W	W	W	W	W	W	W	W	W	W	W	W	W	W	W	W	T	W	W	T	W	W	W	W	T
scaffold_256	270	T	Y	Y	T	Y	Y	Y	Y	Y	Y	Y	Y	Y	T	Y	Y	Y	Y	Y	Y	Y	Y	Y	Y	Y	Y	Y	Y	Y	Y	Y	Y	Y	Y	Y	Y	Y	Y	Y	T	Y	Y	T	Y	Y	Y	Y	T
scaffold_256	271	C	M	M	C	M	M	M	M	M	M	M	M	M	C	M	M	M	M	M	M	M	M	M	M	M	M	M	M	M	M	M	M	M	M	M	M	M	M	M	C	M	M	C	M	M	M	M	C
scaffold_256	272	T	W	W	T	W	W	W	W	W	W	W	W	W	T	W	W	W	W	W	W	W	W	W	W	W	W	W	W	W	W	W	W	W	W	W	W	W	W	W	T	W	W	T	W	W	W	W	T
scaffold_256	273	A	M	M	A	M	M	M	M	M	M	M	M	M	A	M	M	M	M	M	M	M	M	M	M	M	M	M	M	M	M	M	M	M	M	M	M	M	M	M	A	M	M	A	M	M	M	M	A
scaffold_256	274	G	S	S	G	S	S	S	S	S	S	S	S	S	G	S	S	S	S	S	S	S	S	S	S	S	S	S	S	S	S	S	S	S	S	S	S	S	S	S	G	S	S	G	S	S	S	S	G
scaffold_256	275	G	S	S	G	S	S	S	S	S	S	S	S	S	G	S	S	S	S	S	S	S	S	S	S	S	S	S	S	S	S	S	S	S	S	S	S	S	S	S	G	S	S	G	S	S	S	S	G
scaffold_256	276	G	K	K	G	K	K	K	K	K	K	K	K	K	G	K	K	K	K	K	K	K	K	K	K	K	K	K	K	K	K	K	K	K	K	K	K	K	K	K	G	K	K	G	K	K	K	K	G
scaffold_256	277	A	W	W	A	W	W	W	W	W	W	W	W	W	A	W	W	W	W	W	W	W	W	W	W	W	W	W	W	W	W	W	W	W	W	W	W	W	W	W	A	W	W	A	W	W	W	W	A
scaffold_256	278	T	Y	Y	T	Y	Y	Y	Y	Y	Y	Y	Y	Y	T	Y	Y	Y	Y	Y	Y	Y	Y	Y	Y	Y	Y	Y	Y	Y	Y	Y	Y	Y	Y	Y	Y	Y	Y	Y	T	Y	Y	T	Y	Y	Y	Y	T
scaffold_256	279	T	K	K	T	K	K	K	K	K	K	K	K	K	T	K	K	K	K	K	K	K	K	K	K	K	K	K	K	K	K	K	K	K	K	K	K	K	K	K	T	K	K	T	K	K	K	K	T
scaffold_256	280	G	K	K	G	K	K	K	K	K	K	K	K	K	G	K	K	K	K	K	K	K	K	K	K	K	K	K	K	K	K	K	K	K	K	K	K	K	K	K	G	K	K	G	K	K	K	K	G
scaffold_256	281	T	Y	Y	T	Y	Y	Y	Y	Y	Y	Y	Y	Y	T	Y	Y	Y	Y	Y	Y	Y	Y	Y	Y	Y	Y	Y	Y	Y	Y	Y	Y	Y	Y	Y	Y	Y	Y	Y	T	Y	Y	T	Y	Y	Y	Y	T
scaffold_256	282	A	R	R	A	R	R	R	R	R	R	R	R	R	A	R	R	R	R	R	R	R	R	R	R	R	R	R	R	R	R	R	R	R	R	R	R	R	R	R	A	R	R	A	R	R	R	R	A
scaffold_256	283	T	Y	Y	T	Y	Y	Y	Y	Y	Y	Y	Y	Y	T	Y	Y	Y	Y	Y	Y	Y	Y	Y	Y	Y	Y	Y	Y	Y	Y	Y	Y	Y	Y	Y	Y	Y	Y	Y	T	Y	Y	T	Y	Y	Y	Y	T
scaffold_256	284	T	W	W	T	W	W	W	W	W	W	W	W	W	T	W	W	W	W	W	W	W	W	W	W	W	W	W	W	W	W	W	W	W	W	W	W	W	W	W	T	W	W	T	W	W	W	W	T
scaffold_256	285	T	W	W	T	W	W	W	W	W	W	W	W	W	T	W	W	W	W	W	W	W	W	W	W	W	W	W	W	W	W	W	W	W	W	W	W	W	W	W	T	W	W	T	W	W	W	W	T
scaffold_256	286	C	M	M	C	M	M	M	M	M	M	M	M	M	C	M	M	M	M	M	M	M	M	M	M	M	M	M	M	M	M	M	M	M	M	M	M	M	M	M	C	M	M	C	M	M	M	M	C
scaffold_256	288	C	S	S	C	S	S	S	S	S	S	S	S	S	C	S	S	S	S	S	S	S	S	S	S	S	S	S	S	S	S	S	S	S	S	S	S	S	S	S	C	S	S	C	S	S	S	S	C
scaffold_256	289	T	Y	Y	T	Y	Y	Y	Y	Y	Y	Y	Y	Y	T	Y	Y	Y	Y	Y	Y	Y	Y	Y	Y	Y	Y	Y	Y	Y	Y	Y	Y	Y	Y	Y	Y	Y	Y	Y	T	Y	Y	T	Y	Y	Y	Y	T
scaffold_256	290	C	M	M	C	M	M	M	M	M	M	M	M	M	C	M	M	M	M	M	M	M	M	M	M	M	M	M	M	M	M	M	M	M	M	M	M	M	M	M	C	M	M	C	M	M	M	M	C
scaffold_256	291	A	W	W	A	W	W	W	W	W	W	W	W	W	A	W	W	W	W	W	W	W	W	W	W	W	W	W	W	W	W	W	W	W	W	W	W	W	W	W	A	W	W	A	W	W	W	W	A
scaffold_256	292	A	W	W	A	W	W	W	W	W	W	W	W	W	A	W	W	W	W	W	W	W	W	W	W	W	W	W	W	W	W	W	W	W	W	W	W	W	W	W	A	W	W	A	W	W	W	W	A
scaffold_256	293	A	W	W	A	W	W	W	W	W	W	W	W	W	A	W	W	W	W	W	W	W	W	W	W	W	W	W	W	W	W	W	W	W	W	W	W	W	W	W	A	W	W	A	W	W	W	W	A
scaffold_256	294	A	R	R	A	R	R	R	R	R	R	R	R	R	A	R	R	R	R	R	R	R	R	R	R	R	R	R	R	R	R	R	R	R	R	R	R	R	R	R	A	R	R	A	R	R	R	R	A
scaffold_256	296	T	K	K	T	K	K	K	K	K	K	K	K	K	T	K	K	K	K	K	K	K	K	K	K	K	K	K	K	K	K	K	K	K	K	K	K	K	K	K	T	K	K	T	K	K	K	K	T
scaffold_256	297	T	Y	Y	T	Y	Y	Y	Y	Y	Y	Y	Y	Y	T	Y	Y	Y	Y	Y	Y	Y	Y	Y	Y	Y	Y	Y	Y	Y	Y	Y	Y	Y	Y	Y	Y	Y	Y	Y	T	Y	Y	T	Y	Y	Y	Y	T
scaffold_256	298	A	R	R	A	R	R	R	R	R	R	R	R	R	A	R	R	R	R	R	R	R	R	R	R	R	R	R	R	R	R	R	R	R	R	R	R	R	R	R	A	R	R	A	R	R	R	R	A
scaffold_256	299	C	M	M	C	M	M	M	M	M	M	M	M	M	C	M	M	M	M	M	M	M	M	M	M	M	M	M	M	M	M	M	M	M	M	M	M	M	M	M	C	M	M	C	M	M	M	M	C
scaffold_256	303	A	W	W	A	W	W	W	W	W	W	W	W	W	A	W	W	W	W	W	W	W	W	W	W	W	W	W	W	W	W	W	W	W	W	W	W	W	W	W	A	W	W	A	W	W	W	W	A
scaffold_256	305	G	R	R	G	R	R	R	R	R	R	R	R	R	G	R	R	R	R	R	R	R	R	R	R	R	R	R	R	R	R	R	R	R	R	R	R	R	R	R	G	R	R	G	R	R	R	R	G
scaffold_256	307	C	S	S	C	S	S	S	S	S	S	S	S	S	C	S	S	S	S	S	S	S	S	S	S	S	S	S	S	S	S	S	S	S	S	S	S	S	S	S	C	S	S	C	S	S	S	S	C
scaffold_256	309	C	M	M	C	M	M	M	M	M	M	M	M	M	C	M	M	M	M	M	M	M	M	M	M	M	M	M	M	M	M	M	M	M	M	M	M	M	M	M	C	M	M	C	M	M	M	M	C
scaffold_256	310	C	Y	Y	C	Y	Y	Y	Y	Y	Y	Y	Y	Y	C	Y	Y	Y	Y	Y	Y	Y	Y	Y	Y	Y	Y	Y	Y	Y	Y	Y	Y	Y	Y	Y	Y	Y	Y	Y	C	Y	Y	C	Y	Y	Y	Y	C
scaffold_256	311	T	K	K	T	K	K	K	K	K	K	K	K	K	T	K	K	K	K	K	K	K	K	K	K	K	K	K	K	K	K	K	K	K	K	K	K	K	K	K	T	K	K	T	K	K	K	K	T
scaffold_256	313	C	S	S	C	S	S	S	S	S	S	S	S	S	C	S	S	S	S	S	S	S	S	S	S	S	S	S	S	S	S	S	S	S	C	S	S	S	S	S	C	S	S	C	S	S	S	S	C
scaffold_256	314	C	S	S	C	S	S	S	S	S	S	S	S	S	C	S	S	S	S	S	S	S	S	S	S	S	S	S	S	S	S	S	S	C	S	S	S	S	S	S	C	S	S	C	S	S	S	S	C
scaffold_256	315	A	M	M	A	M	M	M	M	M	M	M	M	M	A	M	M	M	M	M	M	M	M	M	M	M	M	M	M	M	M	M	M	A	A	M	M	M	M	M	A	M	M	A	M	M	M	M	A
scaffold_256	316	C	S	S	C	S	S	S	S	S	S	S	S	S	C	S	S	S	S	S	S	S	S	S	S	S	S	S	S	S	S	S	S	C	C	S	S	S	S	S	C	S	S	C	S	S	S	S	C
scaffold_256	317	A	M	M	A	M	M	M	M	M	M	M	M	M	A	M	M	M	M	M	M	M	M	M	M	M	M	M	M	M	M	M	M	A	A	M	M	M	M	M	A	M	M	A	M	M	M	M	A
scaffold_256	319	T	Y	Y	T	Y	Y	Y	Y	Y	Y	Y	Y	Y	T	Y	Y	Y	Y	Y	Y	Y	Y	Y	Y	Y	Y	Y	Y	Y	Y	Y	Y	T	T	Y	Y	Y	Y	Y	T	Y	Y	T	Y	Y	Y	Y	T
scaffold_256	320	A	R	R	A	R	R	R	R	R	R	R	R	R	A	R	R	R	R	R	R	R	R	R	R	R	R	R	R	R	R	R	R	A	A	R	R	R	R	R	A	R	R	A	R	R	R	R	A
scaffold_256	322	T	W	W	T	W	W	W	W	W	W	W	W	W	T	W	W	W	W	W	W	W	W	W	W	W	W	W	W	W	W	W	W	T	T	W	W	W	W	W	T	W	W	T	W	W	W	W	T
scaffold_256	324	T	W	W	T	W	W	W	W	W	W	W	W	W	T	W	W	W	W	W	W	W	W	W	W	W	W	W	W	W	W	W	W	T	T	W	W	W	W	W	T	W	W	T	W	W	W	W	T
scaffold_256	325	G	K	K	G	K	K	K	K	K	K	K	K	K	G	K	K	K	K	K	K	G	K	K	K	K	K	K	K	K	K	K	K	G	G	K	K	K	K	K	G	K	K	G	K	K	K	K	G
scaffold_256	326	A	W	W	A	W	W	W	W	W	W	W	W	W	A	W	W	W	W	W	W	A	W	W	W	W	W	W	W	W	W	W	W	A	A	W	W	W	W	W	A	W	W	A	W	W	W	W	A
scaffold_256	329	T	Y	Y	T	Y	Y	Y	Y	Y	Y	Y	Y	Y	T	Y	Y	Y	Y	Y	Y	T	Y	Y	Y	Y	Y	Y	Y	Y	Y	Y	Y	T	T	Y	Y	Y	Y	Y	T	Y	Y	T	Y	Y	Y	Y	T
scaffold_256	330	T	K	K	T	K	K	K	K	K	K	K	K	K	T	K	K	K	K	K	K	T	K	K	K	K	K	K	K	K	K	K	K	T	T	K	K	K	K	K	T	K	K	T	K	K	K	K	T
scaffold_256	331	C	M	M	C	M	M	M	M	M	M	M	M	M	C	M	M	M	M	M	M	C	M	M	M	M	M	M	M	M	M	M	M	C	C	M	M	M	M	M	C	M	M	C	M	M	M	M	C
scaffold_256	332	C	S	S	C	S	S	S	S	S	S	S	S	S	C	S	S	S	S	S	S	C	S	S	S	S	S	S	S	S	S	S	S	C	C	S	S	S	S	S	C	S	S	C	S	S	S	S	C
scaffold_256	333	C	M	M	C	M	M	M	M	M	M	M	M	M	C	M	M	M	M	M	M	C	M	M	M	M	M	M	M	M	M	M	M	C	C	M	M	M	M	M	C	M	M	C	M	M	M	M	C
scaffold_256	335	A	R	R	A	R	R	R	R	R	R	R	R	R	A	R	R	R	R	R	R	A	R	R	R	R	R	R	R	R	R	R	R	A	A	R	R	R	R	R	A	R	R	A	R	R	R	R	A
scaffold_256	337	G	S	S	G	S	S	S	S	S	S	S	S	S	G	S	S	S	S	S	S	G	S	S	S	S	S	S	S	S	S	S	S	G	G	S	S	S	S	S	G	S	S	G	S	S	S	S	G
scaffold_256	338	T	K	K	T	K	K	K	K	K	K	K	K	K	T	K	K	K	K	K	K	T	K	K	K	K	K	K	K	K	K	K	K	T	T	K	K	K	K	K	T	K	K	T	K	K	K	K	T
scaffold_256	339	T	K	K	T	K	K	K	K	K	K	K	K	K	T	K	K	K	K	K	K	T	K	K	K	K	K	K	K	K	K	K	K	T	T	K	K	K	K	K	T	K	K	T	K	K	K	K	T
scaffold_256	340	T	K	-	T	K	K	K	K	K	K	K	K	K	T	K	K	K	K	K	K	T	K	K	K	K	K	K	K	K	K	K	K	T	T	K	K	K	K	K	T	K	K	T	K	K	K	K	T
scaffold_256	341	T	W	-	T	W	W	W	W	W	W	W	W	W	T	W	W	W	W	W	W	T	W	W	W	W	W	W	W	W	W	W	W	T	T	W	W	W	W	W	T	W	W	T	W	W	W	W	T
scaffold_256	342	G	R	-	G	R	R	R	R	R	R	R	R	R	G	R	R	R	R	R	R	G	R	R	R	R	R	R	R	R	R	R	R	G	G	R	R	R	R	R	G	R	R	G	R	R	R	R	G
scaffold_256	343	G	K	-	G	K	K	K	K	K	K	K	K	K	G	K	K	K	K	K	K	G	K	K	K	K	K	K	K	K	K	K	K	G	G	K	K	K	K	K	G	K	K	G	K	K	K	K	G
scaffold_256	344	A	W	-	A	W	W	W	W	W	W	W	W	W	A	W	W	W	W	W	W	A	W	W	W	W	W	W	W	W	W	W	W	A	A	W	W	W	W	W	A	W	W	A	W	W	W	W	A
scaffold_256	345	C	S	-	C	S	S	S	S	S	S	S	S	-	C	S	S	S	S	S	S	C	S	S	S	S	S	S	S	S	S	S	S	C	C	S	S	S	S	S	C	S	S	C	S	S	S	S	C
scaffold_256	346	T	Y	-	T	Y	T	Y	Y	Y	Y	T	Y	Y	T	Y	Y	Y	Y	Y	Y	T	Y	Y	Y	Y	Y	Y	Y	Y	Y	Y	Y	T	T	Y	Y	Y	Y	Y	T	Y	Y	T	Y	Y	Y	Y	T
scaffold_256	347	C	S	-	C	S	C	S	S	S	S	C	S	S	C	S	S	S	S	S	S	C	S	S	S	S	S	S	S	S	S	S	S	C	C	S	S	S	S	S	C	S	S	C	S	S	S	S	C
scaffold_256	348	A	M	A	A	M	A	M	M	M	M	-	M	M	A	M	M	M	M	M	M	A	M	M	M	M	M	M	M	M	M	M	M	A	A	M	M	M	M	M	A	M	M	A	M	M	M	M	A
scaffold_256	349	A	R	A	A	R	A	R	R	R	R	A	R	R	A	R	R	R	R	R	-	A	R	R	R	R	R	R	R	R	R	R	R	A	A	R	R	R	R	R	A	R	R	A	R	R	R	R	A
scaffold_256	350	T	W	T	T	W	T	W	W	W	W	-	W	W	T	W	W	W	W	W	-	T	W	W	W	W	W	W	W	W	W	W	W	T	T	W	-	W	W	W	T	W	W	T	W	W	W	W	T
scaffold_256	352	C	S	C	C	S	C	S	S	S	S	-	S	S	C	S	S	S	S	S	-	C	S	S	S	S	S	S	S	S	S	S	S	C	C	S	-	S	S	S	C	S	S	C	S	S	S	S	C
scaffold_256	353	G	R	G	G	R	G	R	R	R	R	-	R	R	G	R	R	R	R	R	G	G	R	R	R	R	R	R	R	R	R	R	R	G	G	R	-	R	R	R	G	R	R	G	R	R	R	R	G
scaffold_256	355	T	W	T	T	W	T	W	W	-	W	-	W	W	T	W	W	W	W	W	-	T	W	W	W	W	W	W	W	W	W	W	W	T	T	-	T	W	W	W	T	W	W	T	W	W	W	W	T
scaffold_256	356	A	R	A	A	R	A	R	R	-	R	-	R	R	A	R	R	R	R	R	-	A	R	R	-	R	R	R	R	R	R	R	R	A	A	R	A	R	R	R	A	R	R	A	R	R	R	R	A
scaffold_256	357	T	W	T	T	W	T	W	W	-	W	-	W	W	T	W	-	W	W	W	-	T	-	W	-	W	W	W	W	W	W	W	W	T	T	-	T	W	W	W	T	W	W	T	W	W	W	W	T
scaffold_256	358	C	Y	C	C	Y	C	Y	Y	-	Y	-	Y	Y	C	Y	-	Y	Y	Y	-	C	-	Y	-	Y	Y	Y	Y	Y	Y	Y	Y	C	C	-	C	Y	Y	Y	C	Y	Y	C	Y	Y	Y	Y	C
scaffold_256	359	G	K	G	G	K	G	K	K	-	K	-	K	K	G	K	-	K	K	K	G	G	-	K	G	K	K	K	K	K	K	K	K	G	G	-	G	K	K	K	G	K	K	G	K	K	K	K	G
scaffold_256	362	Y	T	T	T	T	T	T	T	-	T	T	T	T	T	T	T	T	T	T	T	T	T	T	T	T	T	T	T	T	T	T	T	T	T	T	T	T	T	T	T	T	T	T	T	T	T	T	T
scaffold_256	363	G	S	G	G	-	G	-	S	-	-	G	G	S	G	S	G	S	S	S	G	G	-	S	-	S	S	S	S	S	S	S	S	G	G	-	G	S	G	S	G	S	S	G	S	S	S	S	G
scaffold_256	367	S	S	C	C	S	C	S	-	-	S	C	C	S	C	S	-	S	S	S	S	C	-	S	-	-	S	-	S	S	S	S	S	S	S	-	C	S	C	S	C	S	S	C	S	S	S	S	C
scaffold_256	368	T	Y	T	T	T	T	T	-	-	-	T	T	Y	T	-	T	Y	Y	Y	T	T	-	Y	-	-	Y	Y	Y	Y	-	Y	Y	T	T	-	T	T	T	Y	T	T	Y	T	Y	T	-	T	T
scaffold_256	369	T	K	T	T	T	T	-	-	-	-	T	T	-	T	-	T	K	K	K	T	T	-	K	-	T	K	K	K	K	-	K	K	T	T	T	T	T	T	K	T	-	K	T	K	K	-	T	T
scaffold_256	370	G	S	G	G	G	G	-	-	-	-	G	G	S	G	-	G	S	S	S	G	G	-	S	-	G	S	S	-	S	-	S	S	G	G	G	G	G	G	S	G	-	S	G	S	S	-	G	G
scaffold_256	374	T	W	T	T	T	T	-	-	-	-	T	T	W	T	-	T	W	W	W	T	T	-	W	-	T	W	-	-	W	-	W	W	T	T	T	T	-	T	W	T	-	W	T	W	T	-	T	T
scaffold_256	375	C	Y	C	C	C	C	-	C	-	C	C	C	Y	C	-	C	Y	Y	Y	C	C	Y	Y	-	C	Y	-	-	Y	-	Y	Y	C	C	-	-	-	C	Y	C	C	Y	C	Y	Y	-	C	C
scaffold_256	376	G	R	G	G	G	G	-	-	-	G	G	G	R	G	-	G	R	-	R	G	G	-	R	-	G	R	-	-	R	-	R	R	G	G	-	-	-	G	R	G	G	-	G	R	G	-	G	G
scaffold_256	377	G	K	G	G	G	G	-	G	-	-	G	G	K	G	G	G	K	-	K	G	G	-	K	-	G	K	-	-	K	-	K	K	G	G	-	-	G	G	-	G	-	-	G	K	K	-	G	G
scaffold_256	378	A	R	A	A	A	A	-	A	-	A	A	A	R	A	-	A	R	-	R	A	A	-	R	-	A	R	-	-	R	-	R	R	A	A	-	-	-	A	R	A	-	-	A	R	R	-	A	A
scaffold_256	379	C	Y	C	C	-	C	-	C	-	C	C	C	Y	C	Y	C	Y	-	Y	C	C	Y	Y	-	C	Y	-	-	Y	-	Y	Y	C	C	-	-	-	C	Y	C	-	-	C	Y	Y	-	C	C
scaffold_256	384	C	S	C	C	-	C	-	-	-	C	C	C	S	C	C	-	S	C	-	C	C	-	S	-	C	C	-	-	S	-	S	-	C	C	-	-	C	C	-	C	-	-	C	S	S	-	C	C
scaffold_256	386	A	R	A	A	-	A	M	A	-	A	A	A	-	A	A	-	-	A	-	A	A	-	R	-	A	A	-	-	R	-	R	R	A	A	-	-	A	A	-	A	-	-	A	R	R	-	A	A
scaffold_256	387	G	R	G	G	-	G	-	G	-	G	G	G	R	G	-	-	-	G	-	G	G	-	R	-	G	G	-	-	R	-	R	-	G	G	-	-	G	G	-	G	-	-	G	R	R	G	G	G
scaffold_256	388	T	Y	T	T	-	T	Y	T	-	T	T	T	Y	T	-	-	-	T	-	T	T	-	Y	-	T	T	-	-	Y	-	Y	-	T	T	-	-	T	T	-	T	-	T	T	Y	Y	Y	T	T
scaffold_256	389	T	K	T	T	-	T	K	T	-	T	T	T	K	T	-	-	-	-	-	T	T	-	K	-	T	T	-	-	K	-	K	-	T	T	-	-	T	T	-	T	-	-	T	K	K	K	T	T
scaffold_256	856	K	T	T	T	-	-	-	K	T	T	T	T	-	-	T	K	T	K	T	T	-	T	-	T	-	-	T	K	K	K	T	K	K	-	T	T	T	K	T	-	T	T	K	K	K	T	T	K
scaffold_256	861	Y	C	C	Y	C	-	C	C	C	C	C	C	C	C	C	C	C	Y	C	C	C	C	-	C	-	-	C	C	C	C	C	C	C	C	C	C	C	C	C	C	C	C	C	C	C	C	C	C
scaffold_256	870	C	Y	C	C	C	-	C	C	C	C	C	C	C	C	C	C	Y	C	C	C	C	C	-	C	-	-	C	C	Y	Y	C	C	C	C	C	C	Y	C	C	C	-	C	Y	-	Y	C	C	C
scaffold_256	879	Y	C	C	C	C	C	C	C	C	C	C	C	C	C	C	C	C	C	C	C	C	C	-	C	C	C	C	C	C	C	C	C	C	C	C	C	C	C	C	C	C	C	C	C	C	C	C	C
scaffold_256	882	S	G	S	S	S	S	S	S	S	S	S	S	S	S	S	S	S	S	S	S	G	S	-	S	S	S	S	G	S	S	S	S	S	G	S	S	S	S	S	S	S	S	S	S	S	S	S	S
scaffold_256	902	R	G	G	R	G	-	G	G	G	G	G	G	G	G	G	G	G	R	G	G	G	-	G	-	G	G	G	-	G	G	G	G	R	G	G	G	G	-	-	G	-	G	G	G	R	G	G	G
scaffold_256	905	W	A	A	A	A	A	A	A	A	A	A	A	A	A	A	A	A	A	A	A	A	A	A	A	A	A	A	A	A	A	A	W	A	A	A	A	A	A	A	A	A	A	A	A	A	A	A	A
scaffold_256	948	W	A	A	A	A	A	A	A	A	A	A	A	A	A	A	A	A	A	A	A	A	A	A	A	A	A	A	A	A	W	A	A	A	A	A	A	A	A	A	A	A	A	A	A	A	A	A	A
scaffold_256	967	R	A	A	A	A	A	A	A	A	A	A	A	A	A	A	A	A	A	A	A	A	A	A	A	A	A	A	A	A	A	A	A	A	A	A	A	A	A	A	A	A	A	A	A	A	A	A	A
scaffold_256	981	R	R	A	A	-	A	A	R	A	R	R	R	A	-	R	A	A	R	A	A	R	A	A	-	A	-	R	R	R	R	A	R	R	A	-	R	R	R	-	R	R	A	R	R	R	R	R	R
scaffold_111	22	Y	C	Y	Y	Y	Y	Y	Y	Y	Y	C	C	C	C	Y	Y	Y	Y	Y	Y	Y	Y	Y	C	-	Y	-	C	Y	Y	Y	Y	Y	Y	Y	C	-	C	C	Y	C	C	C	Y	Y	Y	Y	Y
scaffold_111	247	Y	T	Y	Y	T	T	-	Y	T	T	T	Y	-	T	T	T	T	T	T	T	-	T	Y	Y	T	T	Y	-	T	T	Y	T	T	Y	T	Y	Y	Y	T	T	-	Y	T	T	T	T	-	T
scaffold_111	279	K	G	G	G	G	G	G	G	G	G	G	G	G	G	G	G	G	G	G	G	G	G	G	G	G	G	G	G	G	G	G	G	G	G	G	G	G	G	G	G	G	G	G	G	G	G	-	G
scaffold_111	322	M	A	A	A	A	A	A	A	A	A	A	A	A	A	A	A	A	A	A	A	A	A	A	A	A	A	A	A	A	A	A	A	A	A	A	A	A	A	A	A	A	A	A	A	A	A	A	A
scaffold_51	1530	W	W	A	T	A	T	A	T	A	A	W	W	W	W	W	T	A	W	W	T	A	W	W	W	A	W	W	-	A	W	T	T	T	T	W	W	A	W	T	W	W	W	T	W	A	T	T	T
scaffold_51	1617	R	R	A	G	A	G	A	G	A	A	R	R	R	R	R	G	A	R	R	G	A	R	R	R	A	R	R	R	R	R	G	G	G	G	R	R	A	R	G	R	R	R	G	R	A	G	G	G
scaffold_51	1808	Y	Y	T	C	T	C	T	C	T	T	Y	Y	Y	Y	Y	C	T	Y	Y	C	T	Y	Y	Y	T	Y	Y	Y	Y	Y	C	C	C	C	Y	Y	T	Y	C	Y	Y	Y	C	Y	T	C	C	C
scaffold_51	1826	R	R	G	A	G	A	G	A	G	G	R	R	R	R	R	A	G	R	R	A	G	R	R	R	G	R	R	R	R	R	A	A	A	A	R	R	G	R	A	R	R	R	A	R	G	A	A	A
scaffold_51	1910	K	K	T	G	T	G	T	G	T	T	K	K	K	K	K	G	T	K	K	G	T	K	K	K	T	K	K	K	K	K	G	G	G	G	K	K	T	K	G	K	K	K	G	K	T	-	G	G
scaffold_51	1955	K	K	G	T	G	T	G	T	G	G	K	K	K	K	K	T	G	K	K	T	G	K	K	K	G	K	K	K	K	K	T	T	T	T	K	K	G	K	T	K	K	K	T	K	G	-	T	T
scaffold_51	2070	R	G	R	G	R	G	R	G	-	R	G	R	-	-	R	-	R	G	-	G	-	G	-	G	R	G	-	R	G	G	G	G	G	G	R	R	R	R	G	G	G	R	G	-	R	-	-	G
scaffold_51	2086	R	R	A	G	A	G	A	G	A	A	R	R	-	-	R	G	A	R	-	G	-	R	-	-	A	-	R	R	R	R	G	G	G	G	R	R	A	R	G	R	R	R	G	-	A	-	-	G
scaffold_51	2105	R	R	G	A	G	A	G	A	G	G	R	R	R	-	R	A	G	R	-	A	G	R	R	R	G	R	R	R	R	R	A	A	A	A	R	R	G	R	A	R	G	R	-	R	G	-	-	A
scaffold_51	2141	C	Y	Y	C	Y	C	Y	C	Y	Y	Y	C	-	C	C	C	Y	Y	Y	C	Y	Y	C	Y	Y	C	C	C	Y	Y	C	C	C	C	C	C	Y	C	C	Y	Y	C	C	Y	Y	-	-	C
scaffold_51	3911	Y	T	Y	T	Y	T	Y	T	Y	Y	T	Y	Y	Y	Y	T	Y	T	T	T	Y	T	Y	T	Y	Y	Y	Y	T	T	T	T	T	T	Y	Y	Y	Y	T	T	T	Y	T	T	Y	T	T	T
scaffold_51	3932	W	W	T	A	T	A	T	A	T	T	W	W	W	W	W	A	T	W	W	A	T	W	W	W	T	W	W	W	W	W	A	A	A	A	W	W	T	W	A	W	W	W	A	W	T	-	A	A
scaffold_51	3934	C	Y	Y	C	Y	C	Y	C	Y	Y	Y	C	C	C	C	C	Y	Y	Y	C	Y	Y	C	Y	Y	C	C	C	Y	Y	C	C	C	C	-	C	Y	C	C	Y	Y	C	C	Y	Y	C	C	C
scaffold_51	9712	R	G	G	-	G	G	G	-	-	G	G	A	G	A	-	-	G	-	-	-	-	G	-	-	R	-	-	-	G	G	G	-	-	-	-	G	A	-	-	-	G	G	-	-	R	G	-	-
scaffold_51	9851	Y	Y	C	T	C	T	C	T	C	C	Y	Y	T	Y	-	T	C	Y	Y	T	C	Y	C	Y	C	Y	Y	Y	Y	Y	T	T	T	T	Y	-	C	Y	T	Y	Y	-	T	Y	C	T	T	T
Pp03	94	Y	Y	Y	-	Y	Y	-	Y	-	-	-	Y	T	Y	Y	-	Y	Y	Y	Y	-	Y	Y	Y	Y	C	Y	Y	Y	Y	Y	Y	-	T	T	Y	C	Y	Y	Y	Y	Y	Y	C	Y	Y	T	-
Pp03	175	Y	C	-	-	C	C	C	-	C	C	C	C	-	C	C	-	C	C	-	-	-	C	-	C	C	C	C	-	C	C	C	-	C	C	C	C	-	C	C	C	C	C	C	-	C	C	C	C
Pp03	183	A	M	-	-	M	A	-	-	-	M	-	A	-	M	M	-	M	M	M	A	-	M	-	M	-	A	M	-	M	A	M	-	A	M	M	M	-	M	M	-	M	M	C	-	M	-	-	M
Pp03	278	W	A	W	-	W	A	A	A	W	W	W	A	W	A	A	W	A	A	A	W	W	A	W	A	A	W	A	W	A	W	A	W	W	A	W	A	A	A	W	A	A	A	A	W	A	W	W	A
Pp03	377	Y	T	T	T	T	T	T	T	T	T	T	T	T	T	T	T	T	T	T	T	T	T	T	T	-	T	Y	T	T	T	T	T	T	-	T	T	T	T	T	T	T	-	T	T	T	T	Y	T
Pp03	8086	A	M	M	A	M	A	M	A	A	A	M	A	M	A	A	M	M	A	M	A	M	M	-	A	A	A	A	A	A	M	A	M	A	M	A	A	M	A	A	M	M	A	M	A	A	A	A	A
Pp03	8752	W	A	W	W	W	-	R	-	M	W	M	-	-	A	W	R	M	W	-	W	A	-	-	A	-	-	-	-	M	A	W	-	-	W	A	-	A	-	-	A	-	A	A	-	M	-	W	M
Pp03	8754	M	A	-	A	-	-	-	R	W	A	A	-	-	A	-	A	-	-	-	-	-	-	A	A	-	-	-	-	-	A	-	A	-	W	R	-	A	-	-	A	-	A	A	-	A	-	W	W
Pp03	25322	G	K	K	G	K	G	K	G	G	G	K	G	K	G	G	K	K	G	K	G	K	K	K	G	G	G	G	G	G	K	G	K	G	K	G	G	K	G	G	K	K	G	K	G	G	G	G	-
Pp03	40994	C	S	S	C	S	C	S	C	C	C	S	C	S	C	C	S	S	C	S	C	S	S	S	C	C	C	C	C	C	S	C	S	C	S	C	C	S	C	C	S	S	C	S	C	C	C	C	C
Pp03	41649	A	R	R	A	R	A	R	A	A	A	R	A	R	A	A	R	R	A	R	A	R	R	R	A	A	A	A	A	A	R	A	R	A	R	A	A	R	A	A	R	R	A	R	A	A	A	A	A
Pp03	71785	C	Y	C	C	C	C	C	C	C	C	C	C	C	C	-	C	C	C	C	C	-	C	-	C	C	C	C	C	C	C	C	C	C	C	C	C	C	C	C	C	-	C	Y	C	C	C	C	C
Pp03	76714	A	R	-	-	R	A	R	A	A	A	R	A	R	A	-	R	R	A	R	A	R	-	R	A	A	-	A	A	A	R	A	R	A	-	-	A	-	-	-	R	-	A	R	A	A	A	A	A
Pp03	76774	T	Y	-	-	Y	T	Y	T	T	T	Y	T	Y	T	-	Y	Y	T	Y	T	Y	-	Y	T	T	-	T	T	T	Y	T	Y	T	-	-	T	-	-	-	Y	-	T	Y	T	T	T	T	T
Pp03	89738	A	R	R	A	R	A	R	A	A	A	R	A	R	A	A	R	R	A	R	A	R	R	R	A	A	-	A	A	A	R	A	R	A	R	A	A	R	A	A	R	R	A	R	A	A	A	A	-
Pp03	102510	C	Y	Y	C	Y	C	Y	C	C	C	Y	C	Y	C	C	Y	Y	C	Y	C	Y	Y	Y	C	C	C	C	C	C	Y	C	Y	C	Y	C	C	Y	C	C	Y	Y	C	Y	C	C	C	C	C
Pp03	103788	A	M	A	A	A	M	A	M	M	M	A	M	A	M	M	A	A	M	A	M	A	A	A	M	M	M	M	M	M	A	M	A	A	A	M	M	A	M	M	A	A	M	A	M	M	A	M	M
Pp03	134401	T	Y	Y	Y	Y	T	Y	T	T	T	Y	T	Y	T	T	Y	Y	T	Y	T	Y	Y	Y	T	T	T	T	T	T	Y	T	Y	Y	Y	T	T	Y	T	T	Y	Y	T	Y	T	T	T	T	T
Pp03	153918	R	A	A	R	A	A	A	A	R	A	A	A	A	A	A	A	A	A	A	A	A	A	A	R	A	R	A	A	A	R	R	R	A	R	R	R	A	A	R	A	A	A	R	R	R	R	A	A
Pp03	153932	G	R	R	G	R	G	G	G	G	R	G	G	R	G	G	G	G	R	G	G	G	G	G	G	G	G	G	G	G	R	R	G	R	G	G	G	G	-	R	G	G	G	G	R	G	R	G	G
Pp03	157126	A	R	A	A	A	R	A	R	R	R	A	R	A	R	R	A	A	R	A	R	A	A	A	-	R	R	-	R	R	A	R	A	A	A	R	R	A	-	R	A	A	R	A	R	R	R	R	R
Pp03	158823	G	R	G	G	G	R	G	R	R	R	G	R	G	R	R	G	G	R	G	R	G	G	G	R	-	R	R	R	R	G	R	G	G	-	R	R	G	R	R	G	G	R	G	R	R	R	R	R
Pp03	161220	A	R	-	-	-	-	-	A	A	A	R	A	-	A	A	-	-	-	-	A	-	R	R	A	-	A	A	-	A	R	A	R	-	-	A	-	-	A	A	A	-	A	R	A	A	A	A	A
Pp03	193784	Y	C	-	-	C	C	C	C	C	C	-	Y	C	C	-	-	C	C	C	C	-	-	C	C	-	C	C	-	C	C	C	-	C	-	-	C	-	C	C	C	C	C	-	C	-	C	C	C
Pp03	193810	G	R	G	-	R	R	R	R	R	R	R	R	R	R	A	G	R	G	R	R	-	A	R	R	G	G	R	-	R	R	R	-	-	-	-	R	-	R	-	R	R	-	R	R	-	R	R	R
Pp03	193811	R	G	G	-	G	G	G	G	G	G	G	G	G	G	G	G	R	G	G	G	-	G	G	G	G	G	G	G	G	G	R	G	-	G	-	G	-	G	G	G	G	-	-	G	-	G	R	G
Pp03	193878	Y	C	C	C	C	C	C	C	C	C	C	C	C	C	C	C	Y	C	C	C	C	C	C	C	C	C	C	C	C	C	C	C	C	C	C	C	C	C	C	C	C	C	C	C	C	C	C	C
Pp03	207327	C	S	S	-	-	C	-	C	C	C	S	C	S	C	C	S	-	-	-	C	S	-	-	C	C	C	-	C	C	S	C	S	C	-	C	C	G	-	C	-	S	C	S	C	C	C	C	C
Pp03	247631	T	Y	Y	T	Y	T	Y	T	T	T	Y	T	Y	T	T	Y	Y	T	Y	T	Y	Y	Y	T	T	T	T	T	T	Y	T	Y	T	Y	T	T	Y	T	T	Y	Y	T	Y	T	T	T	T	T
Pp03	247734	C	M	M	C	M	C	M	C	C	C	M	C	M	C	C	M	M	C	M	C	M	M	M	C	C	C	C	C	C	M	C	M	C	M	C	C	M	C	C	M	M	C	M	C	C	C	C	C
Pp03	247746	C	Y	Y	C	Y	C	Y	C	C	C	Y	C	Y	C	C	Y	Y	C	Y	C	Y	Y	Y	C	C	C	C	C	C	Y	C	Y	C	Y	C	C	Y	C	C	Y	Y	C	Y	C	C	C	C	C
Pp03	247795	T	W	W	T	W	T	W	T	T	T	W	T	W	T	T	W	W	T	W	T	W	W	W	T	T	T	T	T	T	W	T	W	T	W	T	T	W	T	T	W	W	T	W	T	T	T	T	T
Pp03	247842	T	Y	Y	T	Y	T	Y	T	T	T	Y	T	Y	T	T	Y	Y	T	Y	T	Y	Y	Y	T	T	T	T	T	T	Y	T	Y	T	Y	T	T	Y	T	T	Y	Y	T	Y	T	T	T	T	T
Pp03	247998	T	Y	Y	T	Y	T	Y	T	T	T	Y	T	Y	T	T	Y	Y	T	Y	T	Y	Y	Y	T	T	T	T	T	T	Y	T	Y	T	Y	T	T	Y	T	T	Y	Y	T	Y	T	T	T	T	T
Pp03	248006	G	R	R	G	R	G	G	G	G	G	R	G	R	G	G	R	R	G	R	G	R	R	R	G	G	G	G	G	G	R	G	R	G	R	G	G	R	G	G	R	R	G	R	G	G	G	G	G
Pp03	258557	G	S	G	G	G	S	G	S	S	S	G	S	G	S	S	G	G	S	G	S	G	G	G	S	S	S	S	S	S	G	S	G	G	G	S	S	G	S	S	G	G	S	G	S	S	S	S	S
Pp03	268729	W	T	T	-	T	T	T	T	T	T	T	T	T	T	T	T	T	T	T	T	T	T	T	T	T	T	T	T	T	T	T	T	T	T	T	T	T	T	T	T	T	T	T	T	T	T	T	T
Pp03	302383	G	R	R	R	R	G	-	G	G	G	R	G	R	G	G	R	R	G	R	G	R	R	R	G	G	G	G	G	G	R	G	R	R	R	G	G	R	G	G	R	R	G	R	G	G	G	G	G
Pp03	312896	G	S	-	G	S	G	S	G	-	G	G	G	S	G	G	-	-	G	S	G	S	-	S	G	G	G	G	-	G	-	G	S	G	S	G	G	S	G	G	-	S	G	-	G	G	-	G	G
Pp03	312967	C	Y	-	-	Y	C	Y	C	-	C	C	C	Y	C	-	Y	C	C	Y	C	Y	-	Y	C	-	C	-	-	C	-	C	Y	Y	-	C	C	Y	C	C	-	Y	C	-	C	C	C	C	C
Pp03	314775	G	S	-	G	-	G	-	G	G	-	-	-	-	G	-	-	G	-	-	G	G	-	S	G	-	-	-	-	-	-	G	S	-	-	G	G	-	-	-	-	-	G	-	G	G	G	G	G
Pp03	318190	G	R	R	G	R	G	R	G	G	G	R	G	R	G	G	R	R	G	R	G	R	R	-	G	G	G	G	G	G	R	G	R	G	R	G	G	R	G	G	R	R	G	R	G	G	G	G	G
Pp03	320079	A	W	-	-	W	A	W	-	A	-	W	A	-	A	A	W	A	-	W	A	-	-	W	-	A	A	A	-	A	W	A	-	A	-	A	A	-	-	A	W	-	-	-	A	A	A	A	A
Pp03	321330	G	K	K	G	K	G	K	G	G	G	K	G	K	G	G	K	K	G	K	G	K	K	K	G	G	G	G	G	G	K	G	K	K	K	G	G	K	G	G	K	K	G	K	G	G	G	G	G
Pp03	358375	A	W	A	-	A	W	A	W	W	-	A	-	A	W	A	A	A	W	A	W	A	A	A	-	W	-	W	W	W	A	W	A	W	A	W	-	-	-	-	A	A	W	A	W	W	-	W	W
Pp03	373517	G	K	G	K	G	K	G	K	K	K	G	K	G	K	K	G	G	K	G	K	G	G	G	K	K	K	K	K	K	G	K	G	K	G	K	K	G	K	K	G	G	K	G	K	K	K	K	K
Pp03	380454	M	A	A	-	A	A	A	A	A	A	A	A	A	A	A	A	A	A	A	A	A	A	A	A	-	-	A	A	A	A	A	A	-	A	-	-	-	-	A	A	A	A	A	A	A	A	-	A
Pp03	380455	K	T	T	-	T	T	T	T	T	T	T	T	T	T	T	T	T	T	T	T	T	T	T	T	-	-	T	T	T	T	T	T	-	T	-	-	-	-	T	T	T	T	T	T	T	T	-	T
Pp03	380456	Y	C	C	-	C	C	C	C	C	C	C	C	C	C	C	C	C	C	C	C	C	C	C	C	-	-	C	C	C	C	C	C	-	C	-	-	-	-	C	C	C	C	C	C	C	C	-	C
Pp03	381899	T	Y	T	Y	T	Y	T	Y	-	Y	T	Y	-	Y	Y	T	T	-	T	Y	T	-	T	Y	-	Y	-	-	Y	T	Y	T	T	T	-	Y	T	-	Y	T	T	Y	T	Y	Y	C	Y	Y
Pp03	392974	G	R	G	R	G	R	G	R	R	R	G	R	G	R	R	G	G	R	G	R	G	G	G	R	R	R	R	R	R	G	R	G	G	G	R	R	G	R	R	G	G	R	G	R	R	R	R	R
Pp03	406612	G	S	G	S	G	S	G	S	S	S	G	S	G	S	S	G	G	S	G	S	G	G	G	S	G	S	S	S	S	G	S	G	S	G	S	S	G	S	S	G	G	S	G	S	S	S	S	S
Pp03	426744	T	W	T	W	T	W	T	W	W	W	T	W	T	W	W	T	T	W	T	-	T	T	T	W	W	W	W	-	W	T	W	T	W	T	W	W	T	W	W	T	T	W	T	W	-	W	W	W
Pp03	439021	W	T	T	T	T	T	T	Y	W	-	T	T	-	T	T	T	T	T	T	T	-	T	T	T	-	W	T	T	T	T	T	T	W	W	Y	T	T	T	T	T	T	T	T	T	T	T	W	W
Pp03	440708	C	M	C	-	C	-	C	M	-	M	C	-	-	-	M	C	C	-	C	M	C	C	C	M	-	M	-	M	M	-	M	C	-	-	-	M	C	M	-	C	C	M	C	M	-	-	M	M
Pp03	447208	T	Y	-	-	T	Y	-	C	T	-	T	Y	-	C	-	T	T	Y	T	T	T	-	-	-	-	-	Y	T	-	T	Y	T	-	-	Y	Y	-	-	-	T	-	Y	T	Y	Y	-	-	-
Pp03	447701	A	M	A	M	A	M	A	M	M	M	A	M	A	M	M	A	A	M	A	M	A	A	A	M	M	M	M	M	M	A	M	A	M	A	M	M	A	M	M	A	A	M	A	M	M	M	M	M
Pp03	466717	A	W	A	-	A	W	A	A	-	A	A	A	A	-	A	A	A	A	A	-	A	A	A	A	W	A	W	A	A	A	A	A	A	A	-	A	A	A	-	A	A	A	A	W	A	A	A	A
Pp03	511670	Y	T	T	T	T	T	T	T	T	T	T	T	T	T	T	T	T	T	T	T	T	T	T	T	T	T	T	T	T	T	T	T	T	T	T	T	T	T	T	T	T	T	T	T	T	T	T	T
Pp03	517451	G	R	G	-	-	-	G	G	G	G	G	-	-	R	-	G	G	G	G	-	-	G	G	G	-	G	-	-	G	G	G	G	G	G	G	G	G	-	-	G	G	-	G	-	G	G	G	G
Pp03	542676	C	M	-	-	C	C	-	-	C	M	C	C	C	C	C	-	C	-	-	C	C	-	C	C	C	C	C	C	C	-	C	C	C	C	-	C	C	-	-	C	-	-	M	M	-	C	A	C
Pp03	544347	R	A	A	A	A	A	A	A	A	A	A	A	A	-	A	A	A	A	A	A	A	A	A	A	A	A	A	A	A	A	A	A	A	A	A	A	A	A	A	A	A	A	A	A	A	A	A	A
Pp03	550084	R	R	G	G	-	G	R	-	R	R	G	G	G	-	A	R	R	R	-	-	G	R	G	R	-	R	-	G	R	R	R	R	A	G	R	R	-	-	G	R	-	A	-	G	-	G	A	R
Pp03	550187	R	G	-	G	G	G	R	-	-	R	G	G	-	-	-	G	G	G	G	-	G	G	G	G	G	-	-	G	G	-	G	R	R	G	-	-	-	-	G	G	G	-	-	G	-	-	A	R
Pp03	551061	R	A	A	A	A	A	A	A	A	A	A	A	A	A	A	A	A	A	A	A	A	R	-	A	A	A	A	A	A	A	A	A	A	A	R	A	A	A	A	A	A	A	A	A	A	A	-	A
Pp03	551067	Y	T	T	T	T	T	T	T	T	T	T	Y	T	T	T	T	T	T	T	T	T	Y	-	T	T	T	T	T	-	T	T	T	T	T	C	T	Y	T	-	T	T	T	T	T	C	C	-	Y
Pp03	551102	Y	T	T	T	T	T	T	T	T	T	T	T	T	T	T	T	T	T	T	T	T	T	-	-	T	T	-	T	T	-	T	T	T	T	T	T	T	T	T	T	T	-	T	-	T	T	-	T
Pp03	551415	A	R	R	A	R	R	R	A	R	R	R	R	R	G	R	R	R	R	R	R	R	R	R	R	R	R	R	-	R	R	R	R	A	R	R	R	R	R	-	R	A	G	A	R	R	R	G	R
Pp03	551642	C	S	S	C	S	C	C	C	S	S	C	-	S	-	C	C	C	C	C	C	-	-	-	C	C	C	C	C	-	S	S	C	C	C	-	C	C	C	C	C	C	S	C	C	C	-	S	S
Pp03	551706	G	R	R	G	-	G	G	G	R	R	G	-	G	-	G	G	G	G	G	G	-	-	-	G	G	G	G	G	-	R	R	G	G	G	-	G	G	G	G	G	G	R	G	G	G	G	R	R
Pp03	551739	C	Y	Y	C	-	C	C	C	Y	Y	C	-	C	-	C	C	C	C	C	C	-	-	-	C	C	C	C	C	-	Y	Y	C	C	C	-	C	C	C	C	C	C	Y	C	C	C	C	Y	Y
Pp03	551750	A	R	R	A	-	A	A	A	R	R	A	-	A	-	A	A	A	A	A	A	-	-	-	A	A	A	A	A	-	R	R	A	A	A	-	A	A	A	A	A	A	R	A	A	A	A	-	R
Pp03	561144	T	K	T	K	-	T	T	K	T	K	T	-	T	K	-	T	T	K	T	T	T	T	T	K	-	K	T	T	K	T	K	T	T	T	T	K	T	-	-	T	T	G	T	K	K	K	G	-
Pp03	563325	G	K	G	K	G	K	G	K	K	K	G	K	G	K	K	G	G	K	G	K	G	G	G	K	-	K	K	K	K	G	K	G	G	G	K	K	G	K	K	G	G	K	G	K	K	K	K	K
Pp03	563579	G	R	G	-	G	R	G	R	R	R	G	R	G	-	R	G	G	R	G	R	G	G	G	R	R	G	-	R	R	G	R	G	G	G	-	R	G	-	-	G	G	R	G	R	-	R	R	-
Pp03	565116	G	S	G	-	G	-	G	S	S	S	G	S	G	S	-	G	G	S	G	S	G	G	G	G	S	S	S	S	G	G	S	G	S	G	S	-	G	S	S	G	G	S	G	G	S	S	S	S
Pp03	576790	T	Y	T	Y	T	T	T	-	Y	-	T	Y	-	-	-	T	T	Y	T	-	-	T	T	Y	-	Y	-	Y	Y	T	Y	T	-	T	-	Y	T	Y	Y	T	T	Y	T	T	Y	-	Y	Y
Pp03	582699	A	W	A	W	A	W	A	W	W	W	A	W	A	W	-	A	A	W	A	W	A	A	A	W	W	W	W	W	W	A	W	A	A	A	W	W	A	W	W	A	A	W	A	W	W	W	W	W
Pp03	592343	C	Y	-	-	C	Y	C	-	-	-	-	-	C	Y	-	-	C	-	C	-	C	C	C	-	-	-	Y	C	Y	C	-	-	C	-	-	-	C	-	Y	C	-	C	C	Y	Y	Y	Y	-
Pp03	631902	M	M	M	M	M	M	M	M	C	M	M	M	C	M	M	M	M	M	M	C	M	M	C	M	M	C	M	M	-	C	M	M	M	M	M	M	M	M	M	M	M	M	M	C	-	M	M	M
Pp03	632037	G	R	G	-	G	G	R	R	R	R	G	-	G	-	G	G	G	-	G	G	G	R	G	G	-	G	-	G	G	-	-	G	R	G	-	G	G	-	R	G	G	G	G	-	-	G	G	G
Pp03	632055	A	R	A	A	-	-	R	R	-	R	A	A	A	-	A	A	A	-	A	A	A	-	A	A	-	A	-	A	A	-	-	A	R	A	-	A	A	-	R	A	A	A	A	-	-	A	A	A
Pp03	632991	T	Y	T	Y	T	Y	T	-	-	Y	T	Y	T	Y	T	T	T	-	T	-	T	T	T	Y	T	Y	Y	-	Y	T	Y	T	-	T	Y	Y	T	Y	Y	T	T	Y	T	-	Y	Y	Y	Y
Pp03	633031	M	A	A	A	A	A	A	A	A	W	A	A	A	A	-	A	A	A	A	-	A	W	R	A	A	-	A	A	A	A	A	A	W	M	R	A	A	A	A	A	A	A	A	A	A	A	A	W
Pp03	633032	M	A	M	R	-	A	M	A	W	W	A	A	A	A	W	R	W	R	A	R	A	W	W	A	A	A	A	A	W	A	A	W	A	-	A	A	A	A	A	R	A	A	A	A	W	R	-	R
Pp03	633033	R	G	R	R	K	G	R	G	R	R	G	G	G	G	K	R	R	G	G	R	G	K	K	G	G	K	G	G	R	G	R	R	R	R	K	G	G	G	G	K	G	G	G	G	K	-	R	K
Pp03	633177	Y	T	T	-	W	W	T	T	T	Y	T	T	-	T	T	W	K	K	W	W	T	T	-	T	T	T	T	T	W	T	Y	W	T	T	T	T	T	-	T	W	T	T	T	K	T	W	T	T
Pp03	633179	Y	C	C	C	-	C	C	C	-	C	C	C	-	C	C	C	C	C	C	C	C	C	Y	C	C	C	C	C	C	C	C	C	C	Y	C	C	C	-	C	C	C	C	C	C	C	C	C	Y
Pp03	634034	R	A	A	A	A	A	A	A	A	A	A	A	A	A	A	A	A	A	A	A	A	A	A	A	A	A	A	A	A	A	A	A	A	A	A	A	A	A	A	A	A	A	A	A	A	A	A	A
Pp03	653889	C	S	C	S	C	S	C	S	S	S	C	S	C	S	S	C	C	S	C	S	C	C	C	S	S	S	S	S	S	C	S	C	S	C	S	S	C	S	S	C	C	S	C	S	S	S	S	S
Pp03	653890	T	Y	T	Y	T	Y	T	Y	Y	Y	T	Y	T	Y	Y	T	T	Y	T	Y	T	T	T	Y	Y	Y	Y	Y	Y	T	Y	T	Y	T	Y	Y	T	Y	Y	T	T	Y	T	Y	Y	Y	Y	Y
Pp03	678965	T	W	T	W	T	W	T	W	-	W	T	W	T	W	W	T	-	W	T	W	T	T	T	W	-	W	-	W	W	T	W	T	W	T	W	W	T	W	W	T	-	W	T	W	W	W	W	-
Pp03	682072	G	K	G	K	G	K	G	K	K	K	G	K	G	K	K	G	G	G	G	K	G	G	G	K	-	K	G	K	K	G	K	G	K	G	K	K	G	K	K	G	G	K	G	K	K	K	K	K
Pp03	693782	T	K	T	-	T	K	-	K	T	-	-	K	T	K	-	T	T	T	T	K	T	T	T	K	K	K	T	K	T	T	K	T	K	T	-	K	T	-	-	T	T	K	T	T	K	K	K	K
Pp03	697890	C	Y	C	Y	C	Y	C	Y	Y	Y	C	Y	C	Y	Y	C	C	Y	C	Y	C	C	C	Y	Y	Y	Y	Y	Y	C	Y	C	C	C	Y	Y	C	Y	Y	C	C	Y	C	-	Y	Y	C	Y
Pp03	698204	A	R	A	-	A	R	A	-	R	R	A	-	A	-	-	A	A	-	A	-	-	A	-	-	-	-	-	G	-	A	-	A	R	-	-	-	-	-	-	A	A	R	A	A	A	-	R	-
Pp03	704948	G	R	G	R	G	R	G	-	R	R	G	R	G	R	R	G	G	R	G	R	G	G	G	R	R	R	R	R	R	G	R	G	G	G	R	R	-	R	-	G	G	R	G	G	R	R	R	R
Pp03	706486	G	K	G	-	G	-	G	K	K	-	G	K	G	-	-	G	G	-	G	-	G	G	G	K	-	-	K	K	K	G	K	G	G	G	K	-	-	-	-	G	G	K	G	-	K	G	G	K
Pp03	706750	C	Y	C	-	C	Y	C	-	-	Y	C	-	C	-	-	C	C	Y	C	Y	C	C	C	-	C	Y	Y	Y	-	C	Y	C	C	C	Y	Y	C	-	Y	C	C	-	C	C	Y	-	Y	Y
Pp03	706798	A	R	A	-	A	R	A	-	-	R	A	-	A	-	-	A	A	R	A	R	A	A	A	-	A	R	R	R	-	A	R	A	A	A	R	R	A	-	R	A	A	-	A	A	R	-	R	R
Pp03	707099	C	Y	C	-	-	Y	-	-	-	-	-	Y	C	-	-	-	C	-	C	C	-	C	-	-	-	-	-	C	-	-	Y	C	C	C	-	-	-	-	-	-	C	-	C	-	Y	-	Y	Y
Pp03	707383	C	S	C	-	C	S	C	S	-	S	C	S	-	-	S	C	C	S	C	S	-	C	C	-	-	-	C	-	S	C	S	C	C	C	S	S	-	-	S	C	C	C	C	-	-	S	S	S
Pp03	707719	T	Y	T	Y	T	Y	T	Y	-	Y	T	Y	T	Y	C	T	T	-	T	-	T	T	T	Y	-	-	T	Y	Y	T	Y	T	T	T	-	Y	T	-	Y	T	T	-	T	-	Y	Y	-	Y
Pp03	708884	G	R	G	-	G	R	G	R	R	R	G	R	G	R	R	G	G	-	G	R	G	-	G	-	-	R	R	R	-	G	R	G	G	G	R	R	G	-	R	G	G	R	G	-	R	R	R	R
Pp03	709188	C	Y	C	Y	C	Y	C	-	Y	Y	C	Y	C	Y	Y	C	C	-	C	C	C	C	C	Y	Y	Y	Y	Y	Y	C	Y	C	C	C	Y	Y	C	Y	Y	C	C	Y	C	Y	Y	Y	Y	Y
Pp03	712645	G	R	G	R	G	R	G	R	R	R	G	R	G	R	R	G	G	R	G	R	G	G	G	R	R	R	R	R	R	G	R	G	R	G	R	R	G	R	R	G	G	R	G	A	R	R	R	R
Pp03	713006	A	R	A	R	A	R	-	R	R	R	A	R	A	R	-	A	A	-	A	R	A	A	A	R	-	R	R	R	R	A	R	A	R	A	R	-	-	R	-	A	A	R	A	R	R	R	R	R
Pp03	724748	G	S	G	S	G	S	G	S	G	S	G	S	G	S	S	G	G	-	G	S	G	G	G	S	-	S	S	S	S	G	S	G	G	G	S	S	G	-	-	G	G	S	G	S	S	S	S	S
Pp03	742389	G	R	G	A	G	R	G	R	-	R	G	R	G	R	R	G	G	R	G	R	G	G	G	R	G	R	R	R	R	G	R	G	R	G	R	-	G	R	R	G	G	-	G	-	R	G	R	R
Pp03	752822	A	M	A	A	A	A	A	-	A	M	A	C	M	A	-	-	A	A	A	A	A	M	A	A	-	A	-	A	A	A	A	A	A	A	A	A	M	-	A	A	A	-	A	A	A	A	A	-
Pp03	789756	G	S	G	G	G	G	G	S	G	G	G	G	G	G	-	G	G	S	G	G	G	G	G	G	G	S	G	G	G	G	G	G	G	G	G	G	G	S	G	G	G	G	G	G	G	S	S	S
Pp03	791156	G	S	G	S	G	S	G	S	S	S	G	S	G	S	S	G	G	S	G	S	G	G	G	S	S	S	S	S	S	G	S	G	S	G	S	S	G	S	S	G	G	S	G	S	S	S	S	S
Pp03	791463	C	S	C	S	C	S	C	S	S	S	C	S	C	S	-	C	C	S	C	S	C	C	C	S	S	S	S	S	S	C	S	C	C	C	S	S	C	S	S	C	C	S	C	S	S	S	S	S
Pp03	810971	R	R	R	-	R	-	R	-	-	R	R	G	-	A	G	R	R	-	R	-	R	R	R	-	-	-	-	-	G	R	-	R	G	G	-	R	R	-	-	R	R	-	R	R	R	-	-	-
Pp03	818357	Y	C	C	C	C	C	C	C	-	C	C	C	C	C	-	C	C	-	C	-	C	C	C	C	-	C	C	C	C	C	C	C	C	C	-	-	C	C	-	C	C	-	C	-	C	C	-	-
Pp03	832025	M	C	C	-	-	C	C	C	C	M	M	C	M	C	C	C	M	M	C	C	-	C	M	C	-	C	-	-	C	C	C	C	M	-	C	C	C	C	-	C	C	-	-	C	M	C	M	C
Pp03	832083	W	A	A	-	-	A	A	A	A	W	W	A	-	A	A	A	W	A	A	A	-	A	W	A	-	A	-	-	A	A	A	A	W	-	A	A	A	A	-	A	A	-	-	A	W	A	W	A
Pp03	832092	K	G	G	-	-	G	G	G	G	K	K	G	-	G	G	G	K	G	G	G	-	G	K	G	-	G	-	-	G	G	G	G	K	-	G	G	G	G	-	G	G	-	-	G	K	G	K	G
Pp03	865852	R	G	G	G	G	G	G	G	G	G	G	G	G	-	G	G	G	-	G	G	G	G	G	G	-	-	G	-	G	G	G	G	G	G	G	G	G	G	G	G	G	G	G	G	G	-	G	-
Pp03	923743	G	R	-	A	-	R	G	R	G	-	G	R	G	R	A	G	G	R	G	R	G	G	G	R	-	R	-	-	-	G	R	G	R	G	-	R	G	R	-	G	G	R	-	-	R	R	R	R
Pp03	923922	T	K	-	-	T	T	T	-	K	K	T	K	T	K	T	T	T	-	T	-	T	T	T	K	-	K	T	K	K	T	K	T	K	T	K	K	T	-	T	T	T	K	T	K	K	-	T	K
Pp03	923937	C	M	-	-	C	C	C	-	M	M	C	M	C	M	C	C	C	M	C	-	C	C	C	M	-	C	-	M	-	C	-	C	M	C	M	M	C	-	-	C	-	M	C	-	M	-	C	-
Pp03	923998	T	W	T	W	T	W	T	W	W	W	T	W	T	W	W	T	T	W	T	W	T	T	T	W	-	W	W	W	W	T	W	T	W	T	W	W	T	W	W	T	T	W	T	W	W	W	W	W
Pp03	924399	T	Y	T	-	T	T	T	-	-	Y	T	Y	T	-	Y	T	T	-	T	Y	T	T	T	Y	Y	Y	Y	Y	Y	T	Y	T	Y	T	Y	Y	T	Y	Y	T	T	Y	T	Y	Y	Y	Y	Y
Pp03	926648	C	Y	C	Y	C	Y	C	Y	Y	Y	C	Y	C	Y	Y	C	C	Y	C	Y	C	C	C	Y	-	Y	Y	Y	Y	C	Y	C	C	C	Y	Y	C	Y	Y	C	C	Y	C	Y	Y	Y	Y	Y
Pp03	926809	T	K	T	K	T	K	T	K	K	K	T	K	T	K	K	T	T	K	T	K	T	T	T	K	K	K	K	K	K	T	K	T	K	T	K	K	T	K	K	T	T	K	T	K	K	K	K	K
Pp03	927076	A	W	A	W	A	W	A	-	W	W	A	W	A	W	W	A	A	W	A	W	A	A	A	W	W	-	W	W	W	A	W	A	W	A	W	W	-	W	W	A	A	W	A	-	W	W	W	W
Pp03	927104	A	M	-	-	A	M	A	-	-	-	A	M	A	M	M	-	A	M	-	M	A	A	A	M	-	-	M	M	M	A	M	A	A	A	-	M	-	-	-	A	-	M	A	-	M	M	-	A
Pp03	929735	T	K	T	-	T	-	T	K	K	-	T	-	-	T	K	-	T	-	-	K	T	-	T	-	K	-	-	-	-	-	K	T	K	T	-	-	-	-	-	T	T	-	T	T	T	K	-	-
Pp03	932988	T	K	T	-	T	-	T	-	-	K	T	K	T	-	K	T	T	K	T	-	-	-	-	-	-	K	K	-	T	T	K	T	T	T	-	K	T	K	K	T	T	G	T	K	K	-	K	K
Pp03	933309	C	S	-	S	C	S	C	S	S	S	C	S	C	S	S	C	C	S	C	S	C	C	C	S	S	-	S	S	S	C	S	C	S	C	S	S	-	-	S	C	C	S	C	S	S	S	S	S
Pp03	940750	W	T	T	T	T	T	T	T	T	T	T	T	-	T	T	T	T	T	T	T	T	T	T	T	-	T	T	T	T	T	T	-	T	Y	T	T	-	T	T	T	T	T	T	T	T	T	T	T
Pp03	940752	Y	T	T	T	K	-	T	T	-	T	-	T	-	T	W	T	W	T	T	-	T	T	T	W	-	T	T	T	W	T	W	-	T	-	T	-	-	T	T	W	T	T	T	-	T	W	T	T
Pp03	940753	M	W	W	-	A	A	A	A	A	-	-	W	A	-	W	A	W	A	-	R	A	-	A	M	A	A	A	W	-	A	R	-	A	A	A	-	R	R	A	A	M	A	A	W	W	A	A	A
Pp03	940754	K	K	K	T	K	T	K	T	T	T	W	W	T	T	T	T	-	T	-	-	T	T	T	W	T	T	-	K	K	T	W	T	T	-	-	K	K	-	T	T	-	W	W	W	-	K	T	T
Pp03	940897	K	R	K	-	R	R	G	G	G	-	K	R	K	K	-	K	R	S	K	R	G	G	K	R	-	G	R	G	R	G	R	K	G	G	G	R	S	R	K	-	K	R	R	R	R	G	G	R
Pp03	940898	M	A	R	A	-	W	-	A	M	-	R	A	A	A	A	-	A	M	-	-	A	A	W	M	-	A	A	A	A	A	M	W	A	A	A	W	A	A	A	-	A	A	A	A	W	-	A	A
Pp03	943691	G	R	G	-	G	R	G	R	R	R	G	R	G	R	R	G	G	-	G	-	G	G	G	R	-	R	R	R	R	G	R	G	R	G	R	R	-	R	R	G	G	-	G	-	R	R	R	R
Pp03	956260	A	M	M	A	M	-	M	A	A	A	M	A	M	A	-	M	M	A	M	A	M	M	M	A	A	A	A	A	A	M	A	M	M	M	A	A	M	A	A	M	M	-	M	A	A	A	A	A
Pp03	956431	G	R	R	G	R	G	R	G	G	G	R	G	R	G	G	R	R	G	R	G	R	R	R	G	G	G	G	G	G	R	G	R	R	R	G	G	R	G	G	R	R	G	R	G	G	G	G	G
Pp03	974042	A	R	R	A	R	A	R	A	A	A	R	A	R	A	A	R	R	A	R	A	R	R	R	A	A	A	A	A	A	R	A	R	A	-	A	A	R	A	A	R	R	A	R	A	A	A	A	A
Pp03	981194	C	Y	Y	C	-	C	-	C	C	C	Y	C	-	C	C	Y	Y	C	Y	C	Y	Y	Y	C	-	C	C	C	C	-	C	Y	-	-	C	C	Y	C	C	Y	Y	C	Y	-	-	C	C	C
Pp03	982724	G	R	G	G	G	R	G	G	G	R	G	G	G	G	G	G	G	G	G	G	G	G	R	G	G	G	G	G	G	G	G	G	G	G	R	R	G	G	G	G	G	G	G	G	R	G	G	R
Pp03	983001	R	G	G	G	G	G	R	G	G	G	G	R	G	G	G	G	G	G	G	G	R	G	G	G	G	G	G	G	G	G	G	G	R	G	G	G	G	G	G	G	G	G	G	G	G	G	-	G
Pp03	983107	R	G	-	R	R	G	R	G	G	R	G	R	G	R	G	R	G	G	G	G	R	G	G	G	G	G	R	R	G	G	G	G	R	G	G	G	G	G	G	G	G	R	R	G	G	G	R	G
Pp03	983151	C	Y	T	Y	Y	Y	T	-	Y	Y	T	Y	Y	Y	-	-	Y	-	Y	-	Y	-	-	-	Y	Y	Y	Y	-	Y	C	Y	-	Y	-	-	-	-	Y	Y	Y	-	T	Y	Y	Y	C	Y
Pp03	985641	A	R	A	A	A	A	A	A	A	R	A	R	R	A	A	R	A	-	R	A	A	R	A	R	A	A	A	A	-	R	R	A	A	R	R	R	R	A	R	R	R	R	R	R	A	A	A	A
Pp03	985643	C	Y	C	C	C	C	C	C	Y	Y	C	Y	Y	C	C	Y	C	C	Y	C	C	Y	C	Y	C	C	C	C	C	Y	Y	C	C	Y	Y	Y	Y	C	Y	Y	Y	Y	Y	Y	C	C	C	C
Pp03	985687	A	R	A	A	A	R	R	A	R	R	A	R	R	R	R	R	R	R	R	R	R	R	R	R	A	R	A	A	R	R	R	R	R	R	R	R	R	R	A	R	A	R	R	R	R	R	A	R
Pp03	985729	T	K	T	T	T	T	T	T	T	T	T	T	T	T	T	T	T	T	T	T	T	K	T	T	T	T	T	T	T	T	T	T	T	K	T	K	T	T	T	T	T	T	T	K	T	T	T	T
Pp03	985731	T	Y	T	T	T	T	T	T	T	T	T	T	T	T	T	T	T	T	T	T	T	Y	T	T	T	T	T	T	T	T	T	T	T	Y	T	Y	T	T	T	T	T	T	T	Y	T	T	T	T
Pp03	985866	K	T	T	T	T	T	T	T	T	T	T	T	T	T	T	T	T	T	T	T	T	T	T	T	T	T	T	T	T	T	T	T	T	T	T	T	T	T	T	T	T	T	T	T	T	T	T	T
Pp03	985893	K	G	G	G	G	G	G	G	G	G	G	G	G	G	G	G	G	G	G	G	G	G	G	G	G	G	G	G	G	G	G	G	G	G	G	G	G	G	G	G	G	G	G	G	G	G	G	G
Pp03	985946	G	R	G	G	G	G	R	G	R	R	G	R	R	G	G	R	R	-	R	R	G	R	G	R	G	G	G	G	-	R	R	G	R	R	R	R	R	G	R	R	R	R	R	R	G	G	G	G
Pp03	985960	A	M	A	A	M	A	M	M	M	M	A	M	M	M	M	M	M	M	M	M	M	M	M	M	A	M	A	A	M	M	M	M	M	M	M	M	M	M	M	M	M	M	M	M	A	A	A	M
Pp03	986059	C	Y	C	C	Y	C	Y	Y	C	Y	Y	Y	C	Y	C	Y	C	Y	C	Y	Y	C	C	C	C	Y	Y	Y	C	Y	Y	C	Y	C	C	C	C	C	C	C	Y	C	Y	Y	C	C	Y	Y
Pp03	986242	R	A	A	A	R	A	A	R	A	A	A	R	A	R	A	R	A	R	A	R	A	A	A	A	-	A	R	R	A	A	R	A	A	A	A	A	A	A	A	A	A	A	R	R	A	A	R	A
Pp03	991752	G	S	S	G	S	G	-	-	G	G	-	G	S	G	G	-	-	G	-	-	-	C	S	G	-	G	-	G	G	S	G	-	-	-	G	G	-	-	G	-	-	G	S	G	G	G	G	G
Pp03	994151	A	R	-	-	R	A	R	A	A	A	R	A	-	A	A	G	R	A	-	A	R	-	-	A	-	A	A	A	A	R	A	R	A	G	A	A	R	A	A	R	R	A	R	A	A	A	A	A
Pp03	994508	A	R	R	A	R	A	R	A	A	A	R	A	R	A	A	R	R	A	R	A	R	R	A	A	A	A	A	A	A	R	A	R	A	R	A	A	R	A	A	R	R	A	R	A	A	A	-	A
Pp03	994729	G	K	K	G	K	G	K	G	G	G	K	G	K	G	G	K	K	G	K	G	K	K	K	G	G	G	G	G	G	K	G	K	G	K	G	G	K	G	G	K	K	G	K	G	G	G	G	G
Pp03	997092	G	K	K	G	K	G	-	G	G	-	K	G	K	G	G	K	K	G	K	G	K	K	T	G	G	G	G	G	G	K	G	K	G	K	G	G	K	G	G	K	K	G	K	G	G	G	G	G
Pp03	999739	G	R	R	G	R	G	R	G	G	G	R	G	R	G	G	R	R	G	R	G	R	R	R	G	G	G	G	G	G	R	G	R	G	R	G	G	R	G	G	R	R	G	R	G	G	G	G	G
Pp03	999814	A	R	R	A	R	A	R	A	A	A	R	A	R	A	A	R	R	A	R	A	R	R	R	A	A	A	A	A	A	R	A	R	A	R	A	A	R	A	A	R	R	A	R	A	A	A	A	A
Pp03	999815	T	W	W	T	W	T	W	T	T	T	W	T	W	T	T	W	W	T	W	T	W	W	W	T	T	T	T	T	T	W	T	W	T	W	T	T	W	T	T	W	W	T	W	T	T	T	T	T
Pp03	1002432	T	W	T	T	T	T	T	T	T	T	T	T	T	T	T	T	T	T	T	T	T	T	T	T	T	T	T	T	T	T	T	T	T	T	T	T	T	T	-	T	T	T	T	T	T	T	T	T
Pp03	1003645	G	R	R	G	R	G	R	G	G	G	R	G	R	G	G	R	R	G	R	G	R	R	R	G	G	G	G	G	G	R	-	R	G	R	G	G	R	G	G	R	R	G	R	G	G	G	G	G
Pp03	1010655	C	Y	Y	C	-	C	Y	C	C	C	Y	C	-	C	C	Y	Y	C	-	C	Y	Y	Y	C	C	C	C	C	C	Y	C	Y	C	Y	C	C	Y	C	C	Y	Y	C	Y	C	C	C	C	C
Pp03	1022298	T	W	W	T	W	T	W	T	T	T	W	T	W	T	T	W	W	T	W	T	W	W	W	T	T	-	T	T	-	W	T	W	W	-	-	T	A	T	T	W	W	-	W	T	T	T	T	T
Pp03	1022552	C	Y	T	-	Y	C	-	C	C	C	-	-	-	C	C	Y	Y	C	-	C	T	-	-	C	-	-	C	C	C	Y	C	Y	C	T	C	C	C	C	C	Y	Y	-	Y	C	C	C	C	-
Pp03	1047958	T	Y	Y	T	Y	T	Y	T	T	T	Y	T	Y	T	T	Y	Y	-	Y	T	Y	Y	Y	T	T	T	T	T	T	Y	T	Y	T	Y	T	T	-	T	T	Y	Y	T	Y	T	T	T	T	T
Pp03	1048081	A	R	R	A	R	A	R	A	A	A	R	A	-	A	A	R	R	A	R	A	R	R	R	A	A	A	A	A	A	R	A	R	A	-	A	A	R	A	A	R	R	A	R	A	A	A	A	A
Pp03	1053408	G	R	G	-	G	R	G	R	R	-	G	R	G	R	R	G	G	G	G	R	G	G	-	G	-	-	R	-	-	G	R	G	G	G	A	R	-	-	R	G	G	R	G	R	-	R	-	R
Pp03	1054499	A	M	-	-	A	A	A	-	M	-	A	-	-	-	-	A	A	M	A	-	-	A	A	-	A	-	M	-	-	-	-	A	-	A	-	M	A	C	-	A	A	-	A	-	-	-	-	M
Pp03	1065950	G	R	R	G	R	G	R	G	G	G	R	G	R	G	G	R	R	G	R	G	-	-	R	G	-	G	G	G	-	R	-	R	-	-	G	G	-	G	G	-	R	G	R	G	G	-	G	-
Pp03	1081277	G	R	R	G	R	G	R	G	G	G	R	G	R	G	G	R	R	G	R	G	R	R	R	G	G	G	G	G	G	R	G	R	G	R	G	G	R	G	G	R	R	G	R	G	G	G	G	G
Pp03	1092222	G	K	G	K	G	K	G	K	K	K	G	K	G	K	K	G	G	K	G	K	G	G	G	K	K	K	K	K	K	G	K	G	G	G	K	K	G	-	K	G	G	K	G	K	-	K	K	K
Pp03	1097134	T	W	-	T	W	T	W	T	T	T	W	T	A	T	T	-	W	T	W	T	W	W	W	T	T	T	T	T	T	W	T	W	T	W	T	T	W	T	T	W	W	T	W	T	T	T	T	T
Pp03	1098289	G	S	S	G	S	G	S	G	G	G	-	G	-	G	G	-	S	G	-	G	S	S	S	G	G	G	G	G	G	S	G	S	G	-	G	G	-	-	-	S	S	G	-	G	-	G	G	G
Pp03	1141921	G	R	-	-	R	G	A	G	-	G	R	G	R	G	G	R	R	G	-	G	R	-	-	G	-	-	-	G	-	R	G	-	G	G	G	-	R	G	G	R	R	-	-	G	G	G	-	-
Pp03	1142393	G	S	S	G	S	G	S	G	-	-	S	G	S	G	G	S	S	G	S	G	-	S	S	G	G	G	G	G	G	S	G	S	G	S	G	G	-	G	G	S	S	G	S	G	G	G	G	G
Pp03	1146201	G	S	-	G	G	S	G	S	S	S	G	S	G	S	-	G	G	S	G	-	G	G	G	S	G	S	S	S	S	G	-	G	G	G	S	-	G	S	S	G	G	S	G	-	S	S	S	S
Pp03	1146979	T	Y	T	Y	T	Y	-	Y	Y	Y	T	Y	T	Y	Y	T	T	Y	T	Y	T	T	T	Y	Y	Y	Y	Y	Y	T	Y	T	T	T	Y	Y	T	Y	Y	T	T	Y	T	Y	Y	Y	Y	Y
Pp03	1176586	A	R	R	A	R	A	R	A	A	A	R	A	R	A	A	R	R	A	R	A	R	R	R	A	A	A	A	A	A	R	A	R	A	R	A	A	R	A	A	R	R	A	R	A	A	A	A	A
Pp03	1176778	T	Y	Y	T	-	T	Y	T	T	T	Y	T	-	T	T	Y	Y	T	Y	T	Y	Y	Y	T	T	T	T	T	T	-	T	Y	T	Y	T	T	-	T	T	Y	Y	T	Y	T	T	T	T	T
Pp03	1188964	W	T	T	T	T	T	W	T	T	T	T	T	T	T	T	T	T	T	T	T	T	T	T	T	-	T	T	-	T	T	W	T	W	T	T	W	T	T	T	T	T	T	W	T	T	T	T	-
Pp03	1189075	W	T	T	T	T	T	W	W	T	T	T	T	T	T	T	T	T	T	T	T	W	T	T	T	T	T	T	-	T	W	T	T	W	T	T	W	T	T	T	T	T	T	W	T	T	T	T	T
Pp03	1217744	S	C	C	C	C	C	C	C	C	C	C	C	C	C	C	C	C	C	C	C	C	C	C	C	C	C	C	C	C	C	C	C	C	C	C	C	C	C	C	C	C	C	C	C	C	C	C	C
Pp03	1259042	A	R	A	R	A	R	A	R	R	R	A	R	A	R	R	A	A	R	A	R	A	A	A	R	R	R	R	R	R	A	R	A	A	A	R	R	A	R	R	A	A	R	A	R	R	R	R	R
Pp03	1259043	A	R	A	R	A	R	A	R	R	R	A	R	A	R	R	A	A	R	A	R	A	A	A	R	R	R	R	R	R	A	R	A	A	A	R	R	A	R	R	A	A	R	A	R	R	R	R	R
Pp03	1259245	C	S	C	C	C	S	C	S	S	S	C	S	C	S	S	C	C	S	C	S	C	C	C	S	C	-	S	S	S	C	S	C	C	C	S	S	C	S	S	C	C	S	C	S	C	S	C	S
Pp03	1259302	A	R	A	A	A	R	A	R	R	R	A	R	A	R	-	A	A	R	A	R	A	A	A	R	A	-	A	R	R	A	R	A	A	A	R	R	A	-	R	A	A	R	A	R	A	R	A	R
Pp03	1265195	C	Y	C	Y	C	Y	C	Y	Y	Y	C	Y	C	Y	Y	C	C	Y	C	-	C	C	C	Y	-	C	Y	Y	Y	C	Y	C	C	C	Y	Y	C	C	Y	C	C	Y	C	Y	Y	-	Y	-
Pp03	1265248	G	R	G	R	G	R	G	R	R	R	G	R	G	R	R	G	G	R	G	-	G	G	G	R	-	G	R	R	R	G	R	G	G	G	R	R	G	G	R	G	G	R	G	R	R	-	R	-
Pp03	1265397	A	W	A	W	A	W	A	W	-	W	A	W	-	-	W	A	A	W	A	-	A	A	A	W	-	A	-	W	W	A	W	A	A	A	W	-	A	A	W	A	A	A	A	W	-	-	W	-
Pp03	1265422	A	W	A	W	A	W	A	W	-	W	A	W	A	W	W	A	A	W	A	-	A	A	A	W	-	A	-	W	W	A	W	A	A	A	W	W	A	A	W	A	A	W	A	W	W	-	W	-
Pp03	1267337	A	R	A	R	A	R	-	R	-	R	A	-	A	R	R	A	A	A	A	R	A	A	A	-	-	R	-	R	R	A	R	A	A	A	R	R	A	R	R	A	A	R	A	R	-	R	R	R
Pp03	1269934	G	K	G	K	G	K	G	K	K	K	G	K	G	K	K	G	G	K	G	K	G	G	G	K	K	K	K	K	K	G	K	G	G	G	K	K	G	K	K	G	G	K	G	K	K	K	K	K
Pp03	1270093	T	W	T	W	T	W	T	W	W	W	T	-	T	W	W	T	T	-	T	-	T	T	-	-	-	W	-	W	T	T	W	T	T	T	W	W	T	W	W	T	T	W	T	W	T	W	-	W
Pp03	1270135	T	Y	T	Y	T	Y	T	Y	Y	Y	T	-	T	Y	Y	T	T	-	T	T	T	T	-	-	-	Y	-	Y	T	T	Y	T	T	T	Y	Y	T	Y	Y	T	T	Y	T	Y	T	Y	-	Y
Pp03	1271220	T	W	T	W	T	W	T	-	T	W	T	-	T	W	-	T	T	W	T	W	T	T	T	-	-	W	W	W	W	T	W	T	T	T	W	W	T	W	-	T	T	W	T	W	W	T	W	W
Pp03	1271391	A	R	A	R	A	R	A	-	-	R	-	-	-	R	-	A	A	R	A	R	A	A	A	-	-	-	-	A	R	A	R	A	-	A	R	R	A	-	-	A	A	A	A	-	R	A	-	R
Pp03	1272339	C	Y	C	Y	C	Y	C	-	Y	Y	C	Y	C	Y	Y	C	C	Y	C	Y	C	C	C	Y	-	Y	-	Y	Y	C	Y	C	C	C	Y	Y	C	Y	Y	C	C	Y	C	-	Y	Y	Y	Y
Pp03	1274753	C	Y	C	Y	C	Y	C	Y	Y	Y	C	Y	C	Y	Y	C	C	Y	C	Y	C	C	C	Y	Y	Y	Y	Y	Y	C	Y	C	C	C	Y	Y	C	Y	Y	C	C	Y	C	Y	Y	Y	Y	Y
Pp03	1274836	A	W	A	W	A	W	A	W	W	W	A	W	A	W	W	A	A	W	A	W	A	A	A	W	W	W	W	W	W	A	W	A	A	A	W	W	A	W	W	A	A	W	A	W	W	W	W	W
Pp03	1278175	C	Y	C	Y	C	Y	C	Y	Y	Y	C	Y	C	Y	Y	C	C	Y	C	Y	C	C	C	-	Y	Y	Y	Y	Y	C	Y	C	C	C	Y	Y	C	Y	Y	C	C	Y	C	Y	Y	Y	Y	Y
Pp03	1278258	C	S	C	C	C	C	C	C	C	S	C	S	C	S	S	C	C	S	C	-	C	C	C	C	S	S	S	C	S	C	C	C	C	C	-	S	C	C	S	C	C	S	C	S	-	C	S	C
Pp03	1285453	T	Y	T	Y	T	Y	T	Y	Y	Y	T	Y	T	Y	Y	T	T	Y	T	Y	T	T	T	Y	Y	Y	Y	Y	Y	T	Y	T	T	T	Y	Y	T	Y	Y	T	T	Y	T	Y	Y	Y	Y	Y
Pp03	1285512	C	S	C	S	C	S	C	S	S	S	C	S	C	S	S	C	C	S	C	S	C	C	C	S	S	S	S	S	S	C	S	C	C	C	S	S	C	S	S	C	C	S	C	S	S	S	S	S
Pp03	1287755	W	T	T	T	T	T	T	T	T	T	W	T	T	T	T	T	T	T	T	-	T	T	-	T	T	T	T	T	T	T	T	T	T	-	T	W	-	T	T	T	T	T	T	T	-	T	T	T
Pp03	1291395	T	Y	T	Y	T	T	-	T	-	Y	T	Y	-	Y	-	T	T	-	T	Y	T	T	T	-	-	Y	Y	-	T	T	Y	T	-	T	Y	Y	T	Y	Y	T	T	-	T	-	Y	-	Y	-
Pp03	1292347	A	W	A	-	A	W	A	A	-	A	A	W	A	W	-	A	-	W	-	W	A	A	-	W	-	-	W	W	W	A	W	A	A	A	-	W	A	W	W	A	A	W	A	-	W	W	A	A
Pp03	1292348	G	R	G	-	G	R	G	G	-	G	G	-	G	R	-	G	-	R	-	R	G	G	-	R	-	-	R	R	R	G	R	G	G	G	G	R	G	R	R	G	G	R	G	G	R	R	G	G
Pp03	1292460	A	R	A	-	-	R	A	-	R	R	A	-	A	R	-	A	-	-	-	R	A	A	-	R	-	-	-	-	-	A	R	A	A	A	-	R	A	A	R	A	A	-	A	-	R	R	R	R
Pp03	1293482	T	K	T	K	T	K	T	K	K	K	T	K	T	K	K	T	T	K	T	K	T	T	T	K	K	K	K	K	K	T	K	T	T	T	K	K	T	K	K	T	T	K	T	K	K	K	K	K
Pp03	1293483	G	S	G	S	G	S	G	S	S	S	G	S	G	S	S	G	G	S	G	S	G	G	G	S	S	S	S	S	S	G	S	G	G	G	S	S	G	S	S	G	G	S	G	S	S	S	S	S
Pp03	1296522	A	M	A	M	A	M	A	M	M	M	A	M	A	M	M	A	A	-	A	M	A	A	A	M	M	-	M	M	M	A	M	A	A	A	M	M	A	M	M	A	A	M	A	A	M	M	M	M
Pp03	1296602	T	W	T	W	T	W	T	W	W	W	T	W	T	W	W	T	T	W	T	W	T	T	T	W	W	W	W	W	W	T	W	T	T	T	W	W	T	W	W	T	T	W	T	W	W	W	W	W
Pp03	1300248	A	W	A	W	A	W	A	W	W	W	A	W	A	W	W	A	A	W	A	W	A	A	A	W	W	W	W	W	W	A	W	A	A	A	W	W	A	W	W	A	A	W	A	W	W	W	W	W
Pp03	1300313	T	W	T	W	T	W	T	W	W	W	T	W	T	W	W	T	T	W	T	W	T	T	T	W	W	W	W	W	W	T	W	T	T	T	W	W	T	W	W	T	T	W	T	W	W	W	W	W
Pp03	1300437	A	R	A	R	A	R	A	R	R	R	A	R	A	R	R	A	A	A	A	R	A	A	A	R	-	R	R	R	R	A	R	A	A	A	R	R	A	R	R	A	A	R	A	R	R	R	R	R
Pp03	1302609	A	W	A	W	A	-	A	W	W	W	A	-	A	-	W	A	A	W	A	W	A	A	A	W	W	W	-	T	-	A	-	A	A	A	W	W	A	W	W	A	A	W	A	W	-	W	-	W
Pp03	1303516	G	R	G	R	G	R	G	R	R	R	G	R	G	R	R	G	G	-	G	R	G	G	G	R	R	R	-	R	R	G	R	G	G	G	R	R	G	R	R	G	G	R	G	R	R	R	R	R
Pp03	1308825	R	G	G	G	G	G	G	G	G	G	G	G	G	G	G	G	G	-	G	G	G	G	G	G	G	G	G	G	G	-	G	G	G	-	G	G	G	G	G	G	G	G	G	G	G	G	G	G
Pp03	1309121	G	R	G	R	G	R	G	R	-	R	G	R	G	R	-	G	G	R	G	R	G	G	G	R	-	R	R	R	R	G	-	G	G	G	R	R	G	-	R	G	G	R	G	R	R	R	R	G
Pp03	1315425	G	R	G	-	G	A	-	-	R	R	G	R	G	G	-	G	G	-	G	-	-	-	G	G	-	R	-	-	-	G	-	G	-	G	-	-	-	R	-	G	G	-	-	-	R	R	R	R
Pp03	1315949	A	R	A	-	-	R	A	-	A	R	A	R	A	R	-	A	A	-	A	-	A	A	A	R	R	R	-	R	-	A	-	A	R	A	-	-	A	R	R	A	A	R	-	R	R	-	-	R
Pp03	1317098	G	R	G	R	G	R	G	R	R	R	G	R	G	R	R	G	G	R	G	R	G	G	G	R	R	R	-	R	R	G	R	G	R	G	R	R	G	R	R	G	G	R	G	R	R	R	R	R
Pp03	1317106	A	R	A	R	A	R	A	R	R	R	A	R	A	R	R	A	A	R	A	R	A	A	A	R	R	R	-	R	R	A	R	A	R	A	R	R	A	R	R	A	A	R	A	R	R	R	R	R
Pp03	1346048	A	R	A	R	A	R	A	R	R	R	A	R	A	R	R	A	A	R	A	R	A	A	A	-	R	R	R	R	R	A	R	A	R	A	R	R	A	R	R	A	A	R	A	R	-	R	R	R
Pp03	1354885	C	M	C	M	C	M	C	M	M	M	C	M	C	M	M	C	C	M	C	M	C	C	C	M	-	M	M	M	M	C	M	C	M	C	M	M	C	M	M	C	C	M	C	M	M	M	M	M
Pp03	1359938	C	Y	C	Y	C	-	C	Y	Y	Y	C	Y	C	Y	Y	C	C	-	C	-	C	C	C	Y	-	Y	-	Y	Y	C	Y	C	Y	-	Y	Y	-	-	-	C	C	C	C	C	Y	Y	Y	Y
Pp03	1364142	C	Y	C	Y	C	C	C	Y	Y	Y	C	-	C	Y	Y	C	C	Y	-	-	C	C	C	Y	Y	-	Y	Y	Y	C	Y	C	Y	C	Y	Y	C	C	Y	C	C	Y	C	-	Y	C	-	Y
Pp03	1366973	T	Y	T	Y	T	Y	T	Y	Y	Y	T	Y	T	Y	Y	T	T	Y	T	Y	T	T	T	Y	Y	Y	Y	Y	Y	T	Y	T	T	T	Y	Y	T	Y	Y	T	T	Y	T	Y	Y	Y	Y	Y
Pp03	1367164	M	C	C	-	C	M	C	C	C	C	C	C	C	C	C	C	C	C	C	C	M	C	C	C	C	C	C	C	C	M	C	C	M	C	-	-	C	C	C	C	C	M	C	C	C	C	C	C
Pp03	1392360	C	Y	Y	Y	Y	Y	Y	-	Y	Y	Y	Y	Y	Y	C	Y	Y	-	-	Y	Y	Y	Y	Y	C	Y	Y	Y	-	Y	-	Y	Y	Y	Y	Y	Y	Y	-	Y	Y	Y	Y	Y	-	Y	Y	-
Pp03	1392388	G	S	S	S	S	S	S	-	S	S	S	S	S	S	G	S	S	-	-	S	S	S	S	S	G	S	S	S	-	S	-	S	S	S	S	S	S	S	-	S	S	S	S	S	-	S	S	-
Pp03	1392733	G	S	G	S	G	S	G	S	S	-	G	S	-	S	S	G	-	-	G	G	G	G	G	S	S	S	S	S	G	G	S	G	G	G	S	S	G	S	G	G	G	S	G	S	S	S	S	S
Pp03	1400728	Y	T	-	T	-	T	T	T	-	T	-	-	-	T	T	T	T	-	-	T	-	-	T	T	T	T	-	-	T	T	T	T	T	-	-	T	T	T	T	-	T	T	-	T	T	T	T	T
Pp03	1412973	G	R	G	R	G	R	G	G	R	G	G	G	G	G	G	G	G	G	G	G	G	G	G	G	G	G	G	G	G	G	G	G	G	G	G	G	G	G	G	R	G	G	G	G	R	G	G	G
Pp03	1412975	T	W	T	W	T	W	T	T	W	T	T	T	T	T	T	T	T	T	T	T	T	T	T	T	T	T	T	T	T	T	T	T	T	T	T	T	T	T	-	W	T	T	T	T	W	T	T	T
Pp03	1413069	G	R	G	R	G	G	G	G	R	G	R	G	G	G	G	G	G	G	G	G	G	G	G	G	G	G	G	G	G	G	G	G	G	G	G	G	G	G	A	R	G	G	G	G	G	G	G	G
Pp03	1413121	A	R	A	R	A	A	A	A	R	A	A	A	A	A	A	A	A	A	A	A	A	R	A	A	A	A	A	A	A	A	A	A	A	A	A	A	A	A	R	R	A	A	A	A	A	A	A	A
Pp03	1423390	A	M	A	M	A	M	A	M	M	M	A	M	A	M	M	A	A	M	A	M	A	A	A	M	M	M	A	M	M	A	M	A	M	A	M	M	A	M	A	A	A	M	A	M	M	M	M	M
Pp03	1423490	C	M	C	M	C	M	C	-	M	M	C	M	C	C	M	C	C	M	C	C	C	C	C	-	M	M	C	-	M	C	M	C	M	C	M	C	C	M	M	C	C	M	C	-	M	M	M	M
Pp03	1423524	A	R	A	-	A	R	A	-	-	A	A	A	-	R	A	-	A	A	-	R	-	A	A	-	-	-	A	A	A	A	A	A	A	A	-	A	-	-	-	A	-	R	A	A	A	A	A	R
Pp03	1423527	G	S	-	-	G	S	G	-	-	S	G	-	-	G	-	-	G	-	-	G	-	G	G	-	-	G	-	G	S	-	G	G	S	G	G	G	-	S	-	G	-	S	G	-	G	S	S	G
Pp03	1434293	C	Y	C	-	-	-	C	-	C	-	C	-	-	Y	-	C	C	-	C	-	C	C	C	-	-	C	-	Y	Y	-	-	-	C	-	Y	-	C	-	C	-	C	-	C	C	C	-	C	Y
Pp03	1434546	G	K	-	-	-	-	K	G	G	-	K	-	-	K	G	G	K	K	-	-	-	-	-	K	G	K	-	-	K	G	-	-	K	K	K	G	K	-	-	G	G	K	G	-	T	G	G	-
Pp03	1434657	G	R	G	-	-	-	-	G	G	-	R	-	-	R	G	G	R	R	-	-	-	-	-	R	G	R	-	-	-	G	G	-	-	R	R	G	R	-	-	G	G	G	G	-	A	-	G	-
Pp03	1434672	A	R	A	-	A	-	-	A	A	-	R	-	-	R	A	A	R	R	A	-	-	-	-	R	A	R	-	-	-	A	A	R	-	R	R	A	R	-	-	A	A	A	A	-	G	-	A	-
Pp03	1441896	Y	Y	Y	Y	Y	Y	-	Y	Y	Y	Y	Y	Y	Y	Y	Y	-	Y	Y	Y	Y	Y	Y	C	-	Y	C	-	Y	Y	Y	Y	Y	Y	Y	Y	Y	-	Y	Y	Y	Y	Y	-	Y	Y	Y	-
Pp03	1442054	C	Y	C	C	C	C	-	C	C	C	C	C	C	Y	C	Y	C	C	C	C	Y	C	Y	C	C	Y	Y	C	Y	C	Y	C	C	C	C	C	Y	C	C	Y	C	C	Y	Y	Y	C	Y	-
Pp03	1442295	M	C	M	M	C	C	M	M	M	C	M	M	M	C	C	C	M	M	M	C	M	M	M	M	M	C	M	M	C	C	C	M	M	M	C	C	C	C	M	M	C	C	C	M	C	M	C	C
Pp03	1442300	Y	Y	Y	Y	T	T	Y	Y	Y	T	Y	Y	Y	T	T	T	Y	Y	Y	T	Y	Y	Y	Y	Y	T	Y	Y	Y	T	T	Y	Y	Y	T	T	T	T	Y	Y	T	T	T	Y	T	Y	T	T
Pp03	1442311	W	W	W	W	W	W	W	W	W	W	W	W	W	T	W	T	T	W	W	W	W	T	T	W	W	W	T	W	W	W	W	W	W	W	W	W	W	W	W	W	W	W	W	W	W	W	W	W
Pp03	1444647	R	R	R	R	R	R	R	R	R	R	R	R	R	R	R	R	R	R	R	R	R	G	G	R	R	R	R	R	R	R	R	R	R	R	R	R	R	G	R	G	R	G	R	R	R	G	R	R
Pp03	1444675	R	G	G	R	G	G	R	G	G	G	R	R	R	R	G	R	R	G	R	G	R	G	G	R	G	G	R	G	R	G	G	R	G	R	R	R	R	G	R	G	R	G	R	G	R	G	R	R
Pp03	1444733	R	R	R	R	R	R	G	G	R	R	G	R	R	R	R	R	G	G	R	R	R	G	G	R	R	R	R	R	R	R	R	R	G	R	R	R	R	R	R	R	R	G	R	R	R	G	G	G
Pp03	1444937	G	K	K	K	K	K	K	K	-	K	K	K	K	-	K	K	K	K	G	K	K	K	G	K	-	G	K	K	G	G	K	K	G	K	K	K	G	K	K	K	K	K	K	K	K	K	K	G
Pp03	1445276	Y	Y	Y	Y	Y	C	Y	Y	Y	Y	Y	Y	Y	Y	Y	Y	Y	Y	Y	Y	Y	Y	Y	Y	Y	Y	Y	Y	Y	Y	Y	Y	-	Y	Y	Y	C	Y	Y	Y	Y	Y	Y	Y	Y	Y	Y	Y
Pp03	1445364	K	G	G	G	G	G	G	K	K	G	G	K	K	G	K	K	G	G	G	G	G	G	G	G	G	K	G	G	-	G	-	G	K	K	G	K	G	G	G	G	-	K	-	G	G	G	K	K
Pp03	1445365	R	G	G	G	G	G	G	R	R	G	G	R	R	G	R	R	G	G	G	G	G	G	G	G	G	R	G	G	-	G	-	G	R	R	G	R	G	G	G	G	-	R	-	G	G	G	R	R
Pp03	1447788	A	R	A	R	A	R	A	R	R	R	A	R	A	R	R	A	A	R	A	R	A	-	A	R	R	R	R	R	R	A	R	A	A	A	R	R	A	R	R	A	A	R	A	R	R	R	R	R
Pp03	1452596	A	R	A	R	A	R	A	R	R	R	A	R	A	R	R	A	A	R	A	R	A	A	A	R	R	R	R	R	R	A	R	A	A	A	R	R	A	R	R	A	A	R	A	R	R	R	R	R
Pp03	1463797	Y	C	C	-	-	C	-	Y	-	-	-	C	-	C	-	C	C	-	-	-	-	C	C	C	C	C	-	-	-	-	-	Y	-	C	C	C	C	-	-	Y	-	C	C	C	Y	C	C	C
Pp03	1476705	C	Y	C	Y	C	Y	C	Y	Y	Y	C	Y	C	Y	-	C	C	Y	C	Y	C	-	C	Y	Y	-	Y	Y	Y	C	Y	C	Y	C	Y	-	C	-	-	C	C	Y	C	Y	Y	Y	Y	Y
Pp03	1477280	C	Y	C	Y	C	Y	C	Y	Y	Y	C	Y	C	Y	Y	C	C	Y	C	Y	C	C	C	Y	T	Y	Y	Y	Y	C	Y	C	Y	C	Y	Y	C	Y	C	C	C	Y	C	Y	Y	Y	Y	Y
Pp03	1484291	T	Y	T	Y	T	Y	T	T	Y	Y	T	Y	T	Y	Y	T	T	-	T	-	T	T	T	C	-	Y	Y	Y	Y	T	Y	T	-	T	Y	Y	T	Y	Y	T	T	Y	T	Y	-	Y	-	Y
Pp03	1484763	C	S	C	S	C	S	C	S	S	S	C	S	C	S	S	C	C	S	C	S	C	C	C	S	C	S	-	S	S	C	S	C	-	C	S	S	C	-	S	C	C	S	C	S	S	S	S	S
Pp03	1486550	T	W	T	-	T	-	T	-	W	W	T	W	T	W	W	T	T	W	T	W	T	T	T	W	-	-	W	W	W	T	W	T	W	T	W	W	T	W	W	T	T	W	T	W	W	W	W	W
Pp03	1486593	C	Y	C	-	C	Y	C	-	Y	Y	C	Y	C	Y	Y	C	C	Y	C	Y	C	C	C	Y	-	Y	Y	Y	Y	C	Y	C	Y	C	Y	Y	C	Y	Y	C	C	Y	C	Y	Y	Y	Y	Y
Pp03	1540956	A	R	A	R	A	R	A	R	R	R	A	R	A	R	-	A	A	R	A	R	A	A	A	R	R	R	R	R	R	A	R	A	R	A	R	R	A	R	R	A	A	R	A	R	R	R	R	R
Pp03	1550887	C	M	-	M	C	M	C	M	M	M	C	M	C	M	M	C	C	-	C	-	C	C	C	M	-	M	M	M	M	C	M	C	M	C	M	M	C	-	M	C	C	-	C	M	M	M	M	M
Pp03	1560884	T	W	T	W	T	W	T	W	T	W	T	W	-	W	W	T	T	T	T	W	T	T	T	W	-	W	W	W	-	T	W	T	W	T	W	W	-	W	W	T	T	W	T	-	W	W	W	W
Pp03	1562468	T	Y	T	Y	T	Y	T	Y	Y	Y	T	Y	T	Y	Y	T	T	Y	T	Y	T	T	T	Y	Y	Y	Y	Y	Y	T	Y	T	T	T	Y	Y	T	Y	Y	T	T	Y	T	Y	Y	Y	Y	Y
Pp03	1588203	A	R	A	-	A	R	A	R	R	R	A	R	A	R	-	A	A	R	A	R	A	A	A	R	R	R	A	R	R	A	R	A	G	A	R	R	A	-	-	A	A	A	A	-	R	R	R	R
Pp03	1588499	A	M	A	M	A	M	A	M	M	M	A	M	A	M	M	A	A	M	A	M	A	A	A	M	M	M	M	M	M	A	M	A	M	A	M	M	A	M	M	A	A	A	A	M	M	M	M	M
Pp03	1606852	A	R	A	A	A	A	A	A	A	A	A	R	A	R	R	A	A	A	A	A	A	A	A	A	-	A	R	A	R	A	A	A	-	A	A	A	A	A	A	A	A	R	A	A	R	A	A	R
Pp03	1613908	R	A	A	A	A	A	A	A	A	A	A	A	A	A	A	A	A	A	A	A	-	A	A	A	A	A	A	A	A	A	A	A	A	A	A	A	A	R	A	A	A	A	A	A	A	A	A	A
Pp03	1618100	Y	T	T	T	T	T	T	T	T	T	T	T	T	T	-	-	T	T	T	T	T	T	T	T	T	T	T	T	-	T	T	T	T	T	T	T	T	T	T	T	T	T	T	T	T	-	T	T
Pp03	1618123	R	A	A	A	A	A	A	A	A	A	A	A	A	A	-	-	A	A	A	A	A	A	A	A	A	A	A	A	-	A	A	A	A	A	A	A	A	A	A	A	A	A	A	A	A	-	A	A
Pp03	1654286	G	S	G	S	G	S	G	S	S	S	G	S	G	S	S	G	G	S	G	S	G	G	G	S	S	S	S	S	S	G	S	G	S	-	S	S	G	S	S	G	G	S	G	S	S	S	S	S
Pp03	1659843	G	R	G	-	G	R	G	R	R	R	G	R	G	R	R	G	G	R	G	G	G	G	G	R	R	R	R	R	R	G	R	G	R	G	R	R	G	-	R	G	G	R	G	R	R	G	R	R
Pp03	1660153	C	Y	C	Y	C	Y	C	Y	Y	Y	C	Y	C	Y	Y	C	C	Y	C	Y	C	C	C	Y	Y	Y	Y	Y	Y	C	Y	C	Y	C	Y	Y	C	Y	Y	C	C	Y	C	Y	Y	Y	Y	Y
Pp03	1660375	T	Y	-	-	T	Y	T	T	Y	Y	T	Y	T	Y	Y	T	T	Y	T	T	T	T	T	Y	Y	Y	-	Y	Y	T	Y	T	Y	T	-	Y	T	-	-	T	T	Y	T	Y	Y	Y	Y	Y
Pp03	1671009	C	Y	C	Y	C	Y	C	Y	Y	Y	C	Y	C	Y	Y	C	C	-	C	Y	C	C	C	Y	-	Y	-	-	Y	C	Y	C	Y	C	Y	Y	C	Y	Y	C	C	Y	C	Y	Y	Y	Y	Y
Pp03	1681554	G	R	G	G	G	G	G	G	G	G	G	G	G	G	G	G	G	G	G	G	G	G	G	G	G	G	G	G	G	G	G	G	G	G	G	G	G	G	G	G	G	G	G	G	G	G	G	G
Pp03	1701987	C	Y	C	C	C	C	C	Y	C	Y	C	C	C	C	Y	C	C	C	C	C	C	C	C	Y	C	C	C	C	Y	C	Y	C	C	C	Y	C	C	C	-	C	C	C	C	C	Y	C	Y	T
Pp03	1706026	A	M	A	M	A	M	A	M	M	M	A	M	A	M	M	A	A	M	A	M	A	A	A	M	-	M	M	M	M	A	M	A	M	A	M	M	A	M	M	A	A	M	A	M	M	M	M	M
Pp03	1726190	T	Y	T	Y	T	Y	T	Y	-	Y	T	Y	T	Y	-	T	T	Y	T	Y	T	T	T	Y	Y	Y	-	Y	Y	T	Y	T	Y	T	Y	Y	T	Y	Y	T	T	Y	T	-	Y	Y	Y	Y
Pp03	1726297	A	R	-	-	A	A	A	R	-	-	A	R	-	-	-	A	A	-	A	-	A	-	-	-	-	-	-	-	-	A	R	-	-	-	-	-	A	-	-	A	A	-	A	-	-	-	-	-
Pp03	1728213	T	Y	Y	T	Y	T	Y	T	T	T	Y	T	Y	T	T	Y	-	T	Y	T	Y	Y	Y	T	T	T	-	T	T	Y	T	Y	T	Y	T	T	-	T	T	Y	-	T	Y	T	T	T	T	T
Pp03	1729806	Y	T	T	T	T	T	-	T	T	T	T	T	T	T	T	T	T	T	T	T	T	T	T	T	T	T	T	T	T	T	T	T	T	T	T	T	T	T	T	T	T	T	T	-	T	T	T	T
Pp03	1729820	R	G	G	-	G	G	-	G	G	G	G	G	G	G	G	G	G	G	G	G	G	G	G	G	G	G	G	G	-	G	G	G	G	G	G	G	G	G	G	G	G	G	G	-	G	G	G	G
Pp03	1729853	R	G	G	-	G	G	-	G	G	G	G	G	-	G	G	G	G	G	G	G	G	G	G	G	-	G	G	G	-	G	G	G	G	-	-	G	-	G	-	-	-	G	G	-	G	G	G	G
Pp03	1732365	W	A	-	A	A	A	A	A	A	A	A	A	A	A	A	A	A	A	A	A	A	A	A	A	-	A	A	A	A	A	W	A	A	A	A	A	A	W	A	A	A	A	A	A	A	A	A	A
Pp03	1783236	T	W	T	-	T	W	T	W	W	W	T	W	T	-	W	T	T	W	T	W	T	T	T	W	W	W	-	W	W	T	W	T	W	T	T	W	T	-	W	T	T	W	T	W	W	W	W	W
Pp03	1783735	C	S	C	S	C	S	C	S	S	S	C	S	C	S	S	C	C	S	C	S	C	-	C	-	S	S	S	S	S	C	S	C	C	C	S	S	C	S	S	C	C	S	C	S	S	S	-	S
Pp03	1787749	C	Y	C	Y	C	Y	C	Y	Y	Y	C	Y	C	Y	Y	C	C	Y	C	Y	C	C	C	Y	Y	Y	Y	Y	Y	C	Y	C	Y	C	Y	Y	C	Y	Y	C	C	Y	C	Y	Y	Y	Y	Y
Pp03	1799462	G	R	G	R	G	R	G	R	R	R	G	R	G	R	R	G	G	R	G	R	G	G	G	R	R	R	-	R	R	G	R	G	R	G	R	R	G	R	R	G	G	R	G	R	R	R	R	R
Pp03	1806670	G	S	G	S	G	S	G	S	S	S	G	G	-	-	S	G	G	-	G	S	G	G	G	S	S	-	-	S	S	G	S	G	G	G	S	S	G	S	C	G	G	S	G	-	S	S	S	G
Pp03	1812139	G	R	G	R	G	R	G	R	R	R	G	R	G	R	R	G	G	R	G	R	G	G	G	R	R	R	R	R	R	G	R	G	R	G	R	R	G	R	R	G	G	R	G	R	R	R	R	R
Pp03	1812255	C	Y	C	Y	C	Y	C	Y	Y	Y	C	Y	C	Y	Y	C	C	Y	C	-	C	C	C	Y	C	Y	Y	Y	Y	C	Y	C	Y	C	Y	Y	C	Y	Y	C	C	Y	C	Y	Y	Y	Y	Y
Pp03	1814090	C	S	C	S	C	S	C	S	S	S	C	-	C	S	S	C	C	S	C	-	C	C	C	-	S	S	S	S	S	-	S	C	S	C	S	S	C	S	S	C	C	S	C	S	S	S	S	S
Pp03	1816051	T	Y	-	-	T	-	T	-	-	T	T	-	T	Y	T	T	T	T	T	Y	T	T	-	Y	Y	-	-	-	Y	T	Y	T	-	T	Y	-	T	-	Y	T	T	T	T	Y	-	Y	T	Y
Pp03	1816062	T	W	-	-	T	-	T	-	-	T	T	-	-	W	T	T	-	T	T	W	T	T	-	W	-	-	-	-	-	T	W	T	-	T	W	W	T	-	W	T	T	T	T	W	-	W	T	W
Pp03	1816090	G	K	-	-	G	-	G	-	-	G	G	-	-	K	G	G	-	-	G	K	G	G	-	K	-	K	-	-	-	-	K	G	G	-	K	K	G	T	K	G	G	G	G	K	-	-	G	K
Pp03	1816497	T	W	-	-	T	-	-	-	-	W	T	T	T	W	W	T	-	W	T	W	T	T	-	-	-	-	W	T	-	T	W	T	W	-	T	-	T	-	-	T	-	W	T	-	-	-	-	-
Pp03	1818054	C	Y	C	Y	C	Y	C	Y	Y	Y	C	Y	C	Y	Y	C	C	Y	C	Y	C	C	C	Y	Y	-	C	Y	-	C	Y	C	C	C	Y	Y	C	Y	Y	C	C	Y	C	Y	Y	Y	Y	Y
Pp03	1818812	A	R	A	R	A	R	A	G	R	R	A	R	-	R	R	A	A	R	A	R	A	A	A	R	-	-	R	R	R	A	R	A	-	A	R	R	A	R	R	A	A	-	A	R	R	R	R	-
Pp03	1819073	C	Y	C	Y	C	Y	C	Y	Y	Y	C	Y	C	Y	Y	C	C	Y	C	Y	C	C	C	Y	Y	Y	Y	Y	Y	C	Y	C	Y	C	-	Y	C	Y	Y	C	C	Y	C	Y	Y	Y	Y	Y
Pp03	1828471	T	W	T	W	T	W	T	W	T	W	T	W	T	W	W	T	T	W	T	W	T	T	T	W	-	W	W	W	W	T	W	T	W	T	W	W	T	W	W	T	T	W	T	W	W	W	W	W
Pp03	1828650	T	W	W	T	W	T	W	T	T	T	W	T	W	T	T	W	W	T	W	T	W	W	W	T	T	T	T	T	T	W	T	W	T	W	T	T	W	T	T	W	W	T	W	T	T	T	T	T
Pp03	1828700	C	Y	C	Y	C	Y	C	Y	Y	Y	C	Y	C	Y	Y	C	C	Y	C	Y	C	C	C	Y	Y	Y	Y	Y	Y	C	Y	C	Y	C	Y	Y	C	Y	Y	C	C	Y	C	Y	Y	Y	Y	Y
Pp03	1828742	T	Y	T	Y	T	Y	T	Y	Y	Y	T	Y	T	Y	Y	T	T	Y	T	Y	T	T	T	Y	Y	Y	Y	Y	Y	T	Y	T	Y	T	Y	Y	T	Y	Y	T	T	Y	T	Y	Y	Y	Y	Y
Pp03	1829123	G	R	G	-	G	R	G	-	R	G	G	-	-	R	-	G	G	R	G	G	-	G	G	-	-	-	-	-	G	G	R	G	R	-	R	-	G	-	G	G	G	G	G	R	R	-	-	-
Pp03	1829130	A	M	A	-	A	M	A	-	-	A	A	-	-	M	-	A	A	M	A	A	-	A	A	-	-	-	-	-	-	A	M	A	M	-	M	-	-	-	A	A	A	A	A	M	M	-	-	-
Pp03	1841300	R	A	A	A	A	A	A	A	A	A	A	A	A	A	A	A	A	A	A	A	A	A	A	A	A	A	A	A	A	A	A	A	A	A	A	A	A	A	A	A	A	A	A	A	A	A	A	A
Pp03	1849299	C	Y	C	Y	C	-	C	Y	C	C	C	Y	C	-	-	C	C	-	C	Y	C	-	C	T	-	C	-	C	Y	C	Y	C	C	C	-	T	-	-	-	C	C	C	C	C	Y	Y	Y	C
Pp03	1849383	K	K	G	G	K	G	K	G	G	K	K	G	K	G	G	G	G	G	K	K	K	G	K	G	G	G	G	K	G	G	G	G	G	K	G	G	G	K	G	G	G	G	G	G	K	G	G	G
Pp03	1849399	M	M	A	A	A	A	M	A	A	M	M	A	M	A	A	A	A	A	M	M	M	A	A	A	A	A	A	M	A	A	A	A	A	M	A	A	A	M	A	A	A	A	A	A	M	A	A	A
Pp03	1849471	R	R	G	G	G	G	R	G	G	R	R	G	R	G	G	G	G	G	R	R	G	G	G	G	G	G	G	G	G	G	G	G	G	G	G	G	G	G	G	G	G	G	G	G	R	G	G	G
Pp03	1849479	Y	Y	T	T	Y	T	T	T	T	Y	Y	T	Y	T	T	T	T	T	Y	Y	T	T	T	T	T	T	T	T	T	T	Y	T	T	Y	T	T	T	-	T	T	T	T	T	T	Y	T	T	T
Pp03	1849495	W	W	A	A	W	A	A	A	A	W	W	A	W	A	A	A	A	A	W	W	A	A	A	A	A	A	A	A	A	W	W	A	A	W	A	A	A	A	A	A	A	A	A	A	W	A	A	A
Pp03	1849653	T	W	T	W	T	W	T	W	W	W	T	W	T	W	W	T	T	W	T	W	T	T	T	W	W	W	W	W	W	T	W	T	W	T	W	W	T	W	W	T	T	W	T	W	W	W	W	W
Pp03	1849670	G	R	G	G	R	G	R	G	G	R	R	R	R	G	G	G	G	G	R	R	R	R	R	G	G	G	G	R	G	R	R	G	G	R	G	G	R	R	G	R	G	R	R	G	R	R	G	R
Pp03	1849687	G	R	G	G	R	R	R	G	G	R	R	R	R	G	G	G	G	G	R	R	R	R	R	G	G	G	G	R	G	R	R	G	G	R	G	G	R	R	G	R	G	R	R	G	R	R	G	R
Pp03	1849813	Y	C	C	Y	Y	Y	Y	C	C	C	Y	Y	C	Y	C	Y	Y	Y	Y	Y	Y	Y	C	Y	Y	C	C	C	C	C	C	C	Y	C	C	C	C	C	Y	C	Y	-	C	Y	C	Y	Y	Y
Pp03	1871198	C	Y	Y	C	-	C	Y	C	C	-	Y	C	Y	C	C	-	Y	C	Y	C	Y	Y	Y	C	C	C	C	C	C	-	C	Y	C	Y	C	C	Y	-	C	Y	Y	C	Y	C	C	C	C	C
Pp03	1874109	A	M	M	-	M	A	M	A	A	A	M	A	M	A	A	-	M	A	M	A	-	M	M	A	A	A	A	A	A	M	A	M	A	M	A	A	-	A	A	M	M	A	M	A	A	A	A	A
Pp03	1884502	C	M	M	C	M	C	M	C	C	C	M	C	M	C	C	M	M	C	M	C	M	M	M	C	C	C	C	C	C	M	C	M	C	-	C	C	M	C	C	M	M	C	M	C	C	C	C	C
Pp03	1892608	R	G	R	R	G	-	R	-	-	G	-	G	G	G	-	G	-	R	-	R	R	R	R	G	-	R	G	-	-	-	R	R	R	-	R	R	-	-	G	-	R	R	R	R	R	-	R	-
Pp03	1893384	G	S	S	G	G	G	S	G	S	S	G	S	S	-	S	S	G	S	S	G	G	S	S	S	G	S	G	S	G	G	G	G	-	G	G	-	G	S	S	S	G	S	G	G	G	S	G	G
Pp03	1893404	W	W	A	W	W	-	W	W	W	W	W	W	W	W	A	W	W	W	W	W	W	A	W	W	-	A	W	W	W	W	W	W	-	W	W	W	W	-	W	W	A	W	A	W	W	W	A	W
Pp03	1910103	T	K	-	T	K	T	K	T	T	T	K	-	-	T	T	K	G	T	-	T	K	-	K	-	-	T	-	-	T	K	T	-	T	-	T	-	-	T	T	-	G	T	-	T	T	T	T	T
Pp03	1910290	T	Y	-	T	Y	T	Y	T	T	T	Y	-	-	T	T	Y	-	T	-	T	Y	-	Y	T	-	T	T	-	T	Y	T	Y	T	-	T	T	-	T	T	-	-	T	C	T	T	T	T	T
Pp03	1929464	A	R	G	-	R	A	-	A	-	A	R	A	R	A	-	R	-	A	-	A	R	G	R	A	-	A	-	A	-	-	A	R	A	-	-	A	-	-	-	R	R	A	R	A	A	A	A	A
Pp03	1929609	W	A	A	-	A	A	A	A	A	A	W	A	A	-	-	A	A	A	A	A	A	A	A	A	A	A	-	A	A	A	A	A	A	A	-	W	A	-	A	A	A	A	W	A	A	A	A	A
Pp03	1929610	W	T	T	-	T	T	T	T	T	T	W	T	T	-	-	T	T	T	T	T	T	T	T	T	T	T	-	T	T	T	T	T	T	T	-	W	T	-	T	T	T	T	-	T	T	T	T	T
Pp03	1936577	T	K	K	T	K	T	-	T	T	T	K	T	-	T	T	K	K	-	K	T	K	K	K	T	-	T	T	T	T	K	T	K	T	K	T	T	K	-	T	K	-	T	K	T	T	T	T	T
Pp03	1936880	C	Y	Y	-	Y	C	Y	C	-	C	-	C	-	C	C	Y	Y	C	-	C	-	-	-	C	C	C	C	C	C	-	C	Y	C	-	C	C	Y	C	C	Y	Y	C	-	C	C	C	C	C
Pp03	1937777	C	Y	Y	C	Y	C	Y	C	C	C	Y	C	Y	C	C	C	-	C	Y	C	-	-	Y	C	C	C	C	C	C	Y	C	Y	C	Y	C	C	-	C	C	-	Y	C	Y	C	C	C	C	C
Pp03	1937819	C	M	M	C	M	C	M	C	C	C	M	C	M	C	C	C	-	C	M	C	-	-	M	C	C	C	C	C	C	M	C	M	C	M	C	C	-	C	C	C	M	C	M	C	C	C	C	C
Pp03	1940675	G	K	T	-	K	G	T	-	G	-	-	G	-	-	-	K	T	G	-	-	-	T	K	-	-	-	-	-	-	K	-	K	-	T	G	-	-	G	-	-	K	-	K	-	G	G	G	-
Pp03	1941178	A	M	M	-	-	A	M	M	A	M	A	A	A	M	A	A	A	A	M	M	M	A	A	-	M	A	A	-	A	A	M	A	-	M	A	M	A	A	A	M	A	A	A	M	M	A	M	A
Pp03	1941212	C	M	M	-	-	C	M	C	C	M	C	C	C	M	C	C	C	C	M	M	M	C	C	-	C	C	C	-	C	C	M	C	-	M	C	M	C	C	C	M	C	C	C	M	M	C	M	C
Pp03	1941307	R	R	R	-	-	G	G	-	G	R	G	G	G	R	-	G	G	-	R	-	R	G	-	-	-	G	-	-	-	G	R	G	-	-	G	R	G	-	-	-	G	-	G	R	R	-	R	G
Pp03	1941345	Y	Y	Y	-	C	C	Y	-	C	Y	C	C	C	Y	C	C	C	-	Y	-	Y	C	-	-	-	-	-	-	-	C	Y	C	-	-	C	-	C	-	-	Y	C	-	C	Y	Y	-	Y	C
Pp03	1941357	C	Y	Y	-	-	T	Y	-	Y	Y	C	T	-	Y	Y	Y	C	-	Y	-	C	C	-	-	-	-	-	-	-	C	-	Y	-	-	T	-	Y	T	-	Y	-	-	Y	Y	C	-	Y	Y
Pp03	1945465	C	Y	C	-	C	-	C	-	-	-	C	-	C	-	-	C	C	-	C	-	C	Y	-	-	-	-	-	-	-	C	Y	C	-	C	-	-	Y	-	-	Y	C	-	C	-	-	-	T	-
Pp03	1945494	G	S	G	-	G	-	G	-	-	-	G	-	G	-	-	G	G	-	G	-	G	S	-	-	-	-	-	-	-	G	C	G	-	G	-	-	S	-	-	S	G	-	G	-	-	-	C	-
Pp03	1946164	A	W	W	A	W	A	W	A	A	A	W	A	-	A	A	W	W	A	W	A	W	-	W	A	A	A	A	A	A	-	A	W	A	-	A	A	-	A	A	W	W	A	W	A	A	A	A	A
Pp03	1946180	C	M	M	C	M	C	M	C	C	C	M	C	M	C	C	M	M	C	M	C	M	M	M	C	C	C	C	C	C	M	C	M	C	M	C	C	M	C	C	M	M	C	M	C	C	C	C	C
Pp03	1951931	A	R	R	A	R	-	-	A	A	A	R	A	R	A	A	R	R	A	R	A	R	R	R	A	A	A	A	A	A	R	A	R	A	R	A	A	R	A	A	R	R	A	R	A	A	A	A	-
Pp03	1951949	T	Y	Y	T	Y	T	Y	T	T	T	Y	T	Y	T	T	Y	Y	T	Y	T	Y	Y	Y	T	T	T	T	T	T	Y	T	Y	T	Y	T	T	Y	T	T	Y	Y	T	Y	T	T	T	T	-
Pp03	1952110	T	Y	Y	T	Y	T	Y	T	T	T	Y	T	Y	T	T	Y	Y	T	Y	T	Y	Y	Y	T	T	T	T	T	T	Y	T	Y	T	Y	T	T	Y	T	T	Y	Y	T	Y	T	T	T	T	-
Pp03	1952130	C	Y	Y	C	Y	C	Y	C	C	C	Y	C	Y	C	C	Y	Y	C	Y	C	Y	Y	Y	C	C	C	C	C	C	Y	C	Y	C	Y	C	C	Y	C	C	Y	Y	C	Y	C	C	C	C	-
Pp03	1955283	G	R	R	G	R	G	R	G	G	G	R	G	R	G	G	R	R	G	R	G	R	R	-	G	G	G	G	G	G	R	G	R	G	R	G	G	R	G	G	R	R	G	R	G	G	G	G	G
Pp03	1955288	T	W	W	T	W	T	W	T	T	T	W	T	W	T	T	W	W	T	W	T	W	W	-	T	T	T	T	T	T	W	T	W	T	W	T	T	W	T	T	W	W	T	W	T	T	T	T	T
Pp03	1955299	A	R	R	A	R	A	R	A	A	A	R	A	R	A	A	R	R	A	R	A	R	R	-	A	A	A	A	A	A	R	A	R	A	R	A	A	R	A	A	R	R	A	R	A	A	A	A	A
Pp03	1957037	C	Y	Y	C	Y	C	Y	C	C	C	-	C	-	C	C	Y	Y	-	-	C	-	Y	-	C	C	-	-	C	C	Y	C	Y	C	-	C	C	-	-	-	-	Y	C	-	-	C	C	C	C
Pp03	1957080	T	Y	Y	T	Y	T	Y	T	T	T	Y	T	Y	T	T	Y	Y	T	-	T	Y	Y	Y	T	T	T	T	T	T	Y	T	Y	T	Y	T	T	-	T	T	Y	Y	T	Y	T	T	T	T	T
Pp03	1957546	A	R	R	A	R	A	R	A	A	A	R	A	R	R	A	R	-	A	R	A	R	R	-	A	A	A	A	A	A	R	A	R	A	R	A	A	R	A	A	R	R	A	R	A	A	A	A	A
Pp03	1963488	G	R	R	G	R	G	R	G	G	G	R	G	R	G	G	R	R	G	R	G	R	R	R	G	G	G	G	G	G	R	G	A	G	R	G	G	-	G	G	R	R	G	R	G	G	G	G	G
Pp03	1970134	C	M	M	M	M	M	C	M	C	M	M	M	C	C	C	M	C	M	M	M	M	M	M	M	-	M	C	C	M	M	M	M	C	M	C	M	C	C	M	M	M	M	M	M	M	M	M	M
Pp03	1970238	T	K	K	K	K	K	T	K	K	K	T	K	T	K	T	-	K	K	T	K	T	T	-	T	K	K	T	K	K	T	K	K	K	T	K	K	-	K	K	K	T	K	T	K	T	K	K	K
Pp03	1970327	A	R	R	R	R	R	A	R	R	R	R	R	A	R	A	R	A	R	R	R	R	R	R	R	R	R	A	R	R	R	R	R	R	R	A	R	-	A	R	R	R	R	R	R	R	R	R	R
Pp03	1970415	T	Y	T	Y	-	Y	T	-	Y	Y	T	Y	T	T	Y	T	Y	-	-	T	T	T	T	-	T	T	Y	-	T	Y	Y	Y	Y	Y	Y	Y	Y	Y	T	T	T	T	T	Y	-	T	T	Y
Pp03	1970702	T	Y	C	-	Y	T	-	T	T	T	Y	-	-	T	-	-	Y	-	C	-	C	-	Y	-	-	-	-	T	T	Y	T	-	T	C	T	T	-	-	-	C	Y	-	Y	-	-	-	-	-
Pp03	1978904	G	R	R	G	R	G	-	G	G	G	R	G	-	G	G	-	A	G	-	G	-	R	-	G	-	-	-	G	-	R	G	R	G	-	G	G	-	G	G	R	-	-	R	-	G	G	G	G
Pp03	1984050	R	A	A	A	-	-	A	A	A	A	R	A	A	A	A	A	A	A	-	A	A	A	A	W	A	A	A	A	A	A	A	M	A	A	A	R	A	A	A	A	A	A	A	-	A	-	A	A
Pp03	1984051	R	W	A	A	A	A	A	A	A	A	R	M	A	A	A	A	A	A	A	A	A	A	A	W	-	A	R	A	A	A	A	W	A	A	A	M	W	A	A	A	-	R	R	A	W	-	A	A
Pp03	1984194	Y	T	W	-	T	-	-	T	-	T	T	W	-	W	T	-	T	-	-	T	T	T	-	-	W	T	W	-	Y	Y	T	W	W	T	T	Y	W	Y	Y	-	Y	T	W	T	Y	T	T	Y
Pp03	1984195	W	W	W	T	K	T	T	T	-	T	-	W	T	W	T	Y	T	-	T	T	T	T	W	T	T	-	Y	W	-	-	T	T	W	T	T	Y	W	W	T	W	W	Y	-	Y	Y	W	T	T
Pp03	1984196	M	A	W	A	M	A	R	A	-	A	-	A	A	A	-	A	-	A	-	A	A	A	-	-	A	A	A	A	W	A	A	W	A	A	A	R	A	A	A	M	A	A	A	-	-	W	A	M
Pp03	1995663	C	Y	Y	C	Y	C	Y	C	C	C	Y	C	Y	C	C	Y	Y	C	Y	C	Y	Y	Y	C	C	C	C	C	C	Y	C	Y	C	Y	C	C	Y	C	C	Y	Y	C	Y	C	C	C	C	C
Pp03	2000000	A	R	R	A	R	A	R	A	A	A	R	A	R	A	A	R	R	A	R	A	R	R	R	A	A	A	A	A	A	R	A	R	A	R	A	A	R	A	A	R	R	A	R	A	A	A	A	A
Pp03	2000151	T	W	T	-	T	W	T	W	W	W	T	W	-	W	W	T	T	W	T	W	T	T	T	W	W	W	W	W	W	T	W	T	W	T	W	W	T	W	W	T	T	W	T	W	W	W	W	W
Pp03	2010219	A	M	A	M	A	M	A	M	M	M	A	M	A	M	M	A	A	M	A	M	A	A	A	M	M	M	M	M	M	A	M	A	M	A	M	M	A	M	M	A	A	M	A	M	M	M	M	M
Pp03	2010323	G	K	G	-	G	K	G	K	K	K	G	K	G	K	K	G	G	K	G	K	G	G	G	K	K	K	K	K	K	G	K	G	K	G	K	K	G	K	K	G	G	K	G	K	K	K	K	K
Pp03	2010329	C	S	C	-	C	S	C	S	S	S	C	S	C	S	S	C	C	S	C	S	C	C	C	S	S	S	S	S	S	C	S	C	S	C	S	S	C	S	S	C	C	S	C	S	S	S	S	S
Pp03	2061172	G	R	R	G	R	G	R	G	R	G	R	G	R	G	G	R	R	G	R	G	R	R	R	G	G	G	G	G	G	R	G	R	G	R	G	G	R	G	G	R	R	G	R	G	-	G	G	G
Pp03	2066996	C	M	C	M	C	M	C	M	M	M	C	M	C	M	M	C	C	M	C	M	C	C	C	M	-	M	M	M	M	C	M	C	M	C	M	M	C	M	M	C	C	M	C	M	M	M	M	M
Pp03	2067091	A	R	R	A	R	A	R	A	-	A	R	A	G	A	-	-	R	A	G	A	-	-	G	A	-	-	A	A	A	-	A	R	A	R	A	-	R	A	-	R	R	A	-	A	A	A	A	A
Pp03	2067389	C	M	-	-	A	C	-	C	C	-	-	C	-	C	-	M	M	C	-	C	-	-	-	-	-	-	C	C	-	M	C	-	C	M	C	C	-	C	-	-	-	C	M	-	-	-	C	-
Pp03	2070683	G	S	G	-	G	S	G	-	S	-	G	S	G	-	-	G	G	S	G	-	G	G	G	-	-	S	-	S	S	G	S	G	G	G	-	S	G	S	-	G	G	S	G	S	S	S	-	S
Pp03	2080010	T	Y	T	Y	T	Y	T	Y	Y	Y	T	Y	T	Y	Y	T	T	Y	T	Y	T	T	T	Y	Y	Y	Y	Y	Y	T	Y	T	Y	T	Y	Y	T	Y	Y	T	T	Y	T	Y	Y	Y	Y	Y
Pp03	2080043	C	Y	C	Y	C	Y	C	Y	Y	Y	C	Y	C	Y	Y	C	C	Y	C	Y	C	C	C	Y	Y	Y	Y	Y	Y	C	Y	C	Y	C	Y	Y	C	Y	Y	C	C	Y	C	Y	Y	Y	Y	Y
Pp03	2083167	G	R	G	R	G	R	G	R	R	R	G	R	G	R	R	G	G	R	G	R	G	G	G	R	R	R	R	R	R	G	R	G	R	G	R	R	G	R	R	G	G	R	G	R	R	R	R	R
Pp03	2083307	G	R	-	-	G	-	G	R	-	-	G	R	-	R	R	G	-	-	G	-	G	G	-	R	-	-	R	-	-	G	-	G	-	G	R	-	G	-	G	-	G	R	G	R	R	-	R	R
Pp03	2083940	T	Y	-	-	T	-	T	Y	-	-	T	Y	T	-	-	-	T	-	T	Y	T	-	T	Y	T	-	-	Y	-	-	C	-	-	T	-	-	T	Y	T	T	-	Y	T	Y	-	-	-	Y
Pp03	2083970	A	R	-	-	A	-	A	R	-	-	A	R	A	R	-	-	A	-	A	R	A	-	A	R	A	-	-	R	-	-	G	-	-	A	-	-	A	R	A	A	-	R	A	R	-	-	-	R
Pp03	2083989	A	R	-	-	A	-	A	R	-	-	A	R	A	R	-	-	A	-	A	R	A	-	A	R	A	-	-	R	-	-	G	-	-	A	-	-	A	R	A	A	-	R	A	R	-	-	-	R
Pp03	2090148	T	Y	T	-	T	Y	T	Y	Y	Y	T	Y	T	Y	Y	T	T	Y	T	Y	T	T	T	Y	Y	Y	Y	Y	-	T	Y	T	Y	T	Y	Y	T	Y	Y	T	T	Y	T	Y	Y	Y	Y	T
Pp03	2090180	A	W	A	-	A	W	A	W	W	W	A	W	A	W	W	A	A	W	A	W	A	A	A	W	W	W	W	W	-	A	W	A	W	A	W	W	A	W	W	A	A	W	A	W	W	W	W	A
Pp03	2090270	C	Y	C	-	C	Y	C	-	-	-	C	Y	-	Y	Y	C	C	Y	C	Y	C	C	C	Y	-	Y	Y	Y	Y	C	-	C	C	C	Y	-	-	-	-	C	C	Y	C	-	Y	-	-	C
Pp03	2090360	C	S	C	-	C	-	C	-	C	-	C	S	-	S	S	C	C	-	C	S	C	C	C	C	C	C	S	S	-	C	-	C	S	C	C	-	C	-	-	C	C	C	C	C	S	S	S	C
Pp03	2090403	A	R	-	-	A	-	A	-	-	-	A	-	-	-	-	A	A	-	A	R	A	A	A	-	-	-	-	-	-	A	A	A	-	A	A	-	-	-	-	A	-	A	A	-	A	-	-	A
Pp03	2095805	C	S	-	-	C	-	C	S	-	-	C	C	C	-	C	-	C	-	-	-	C	C	C	-	-	S	S	-	S	C	S	C	S	C	S	-	-	S	S	C	C	G	C	S	S	-	S	S
Pp03	2095807	A	W	-	-	A	-	A	W	-	-	A	A	A	-	A	-	A	-	-	-	A	A	A	-	-	W	W	-	W	A	W	A	W	A	W	-	-	W	W	A	A	T	A	W	W	-	W	W
Pp03	2095820	C	Y	-	-	C	-	C	Y	-	-	C	C	C	-	C	-	C	-	-	-	C	C	C	-	-	Y	Y	-	Y	C	Y	C	Y	C	Y	-	-	Y	Y	C	C	T	C	Y	Y	-	Y	Y
Pp03	2095963	G	K	-	-	G	-	G	-	K	-	G	-	G	-	G	G	G	-	-	-	G	G	G	G	-	K	K	K	-	-	K	G	K	-	K	-	-	-	K	G	-	T	G	K	K	-	K	-
Pp03	2096235	G	R	G	-	G	R	G	R	R	G	G	R	-	-	R	G	-	G	G	-	G	-	G	-	-	R	R	R	G	G	R	G	R	G	R	A	-	R	-	G	G	R	G	R	-	R	R	R
Pp03	2096239	C	M	C	-	C	M	C	M	M	C	C	-	-	-	M	C	-	C	C	-	C	-	C	-	-	M	M	M	C	C	M	C	M	C	M	A	-	M	-	C	C	M	C	M	-	M	M	M
Pp03	2096727	T	Y	T	Y	T	Y	T	Y	Y	Y	T	Y	T	Y	Y	T	T	Y	T	Y	T	T	T	Y	Y	Y	Y	Y	Y	T	Y	T	Y	T	Y	Y	T	Y	Y	T	T	Y	T	Y	Y	Y	Y	Y
Pp03	2103253	K	G	G	G	G	-	G	G	G	G	G	G	G	G	G	G	G	G	G	G	G	G	-	G	G	G	G	G	G	G	G	G	G	G	G	K	G	G	G	G	G	G	G	G	G	G	G	G
Pp03	2103254	C	Y	C	C	C	C	C	C	C	C	M	M	-	C	C	C	C	C	C	C	C	C	-	C	M	C	C	C	C	C	C	C	C	C	C	Y	C	Y	C	C	C	C	M	M	C	C	C	C
Pp03	2103255	A	W	A	A	A	A	A	A	A	A	A	W	A	-	A	A	A	A	A	A	A	A	-	A	R	A	A	A	A	A	A	A	A	A	A	-	-	R	W	A	-	W	-	-	A	A	A	A
Pp03	2103256	Y	T	T	T	T	T	T	T	T	T	Y	W	T	K	T	T	T	T	T	T	T	T	T	T	W	T	-	-	T	T	T	T	T	T	T	W	T	K	W	T	-	T	-	-	T	T	T	T
Pp03	2103257	Y	T	T	T	T	T	T	T	T	T	T	K	T	Y	T	T	T	T	T	T	T	T	T	T	K	T	-	T	T	T	T	T	T	T	T	-	T	T	T	T	T	T	T	T	T	T	T	T
Pp03	2103398	W	A	A	A	A	A	A	A	A	-	A	A	A	-	-	-	A	-	A	A	A	A	-	A	-	-	M	-	A	A	A	A	A	A	A	A	A	-	M	A	W	W	W	-	A	A	A	A
Pp03	2103401	K	T	T	T	T	T	-	T	T	-	T	T	-	T	T	-	T	-	T	T	T	T	-	K	-	-	-	T	T	T	T	T	T	T	T	T	-	-	T	T	-	T	T	-	T	T	T	T
Pp03	2107736	G	R	G	R	G	R	G	R	R	R	G	R	G	R	R	G	G	R	G	R	G	G	G	R	R	R	R	R	R	G	R	G	R	G	R	R	G	R	R	G	G	R	G	R	R	R	R	R
Pp03	2130543	T	W	T	-	T	W	T	W	-	W	T	W	-	W	W	T	T	W	T	W	T	T	T	W	W	W	-	W	W	T	W	T	W	T	W	W	T	W	W	T	T	W	T	-	W	W	T	W
Pp03	2154454	C	Y	-	-	-	-	C	Y	-	-	C	Y	-	Y	-	C	C	Y	-	-	C	C	-	Y	-	-	-	-	Y	-	-	C	-	-	-	-	C	Y	-	C	C	C	-	-	Y	-	-	Y
Pp03	2168658	R	R	R	R	R	R	A	R	R	R	R	A	A	R	A	R	R	R	R	A	R	R	R	R	R	R	A	R	R	R	R	R	R	R	R	R	R	R	R	R	R	R	R	R	R	R	R	R
Pp03	2169260	R	G	-	-	R	A	R	-	-	R	-	R	-	R	-	-	-	-	-	-	-	R	-	-	-	-	-	R	R	R	R	R	A	-	G	-	-	-	-	R	R	A	-	-	-	R	G	R
Pp03	2210207	C	M	C	-	C	A	C	-	M	M	C	-	C	M	M	C	C	-	-	M	C	C	C	M	-	M	-	-	-	C	M	C	M	C	M	M	C	-	C	C	C	M	C	M	M	M	M	M
Pp03	2211387	T	Y	T	-	T	-	T	Y	Y	-	T	Y	T	Y	Y	T	T	Y	T	Y	T	-	-	Y	-	Y	-	-	-	T	-	T	Y	T	Y	-	-	T	-	T	-	Y	T	Y	Y	-	-	Y
Pp03	2212352	G	S	G	-	G	S	G	S	-	S	G	S	G	S	-	G	G	S	-	-	G	G	G	S	S	-	S	-	-	G	S	G	-	G	-	S	G	-	-	G	G	-	G	S	S	S	S	S
Pp03	2212509	A	M	A	M	A	M	A	M	M	M	A	M	A	M	M	A	A	M	A	M	A	A	A	M	M	M	M	M	M	A	M	A	M	A	M	M	A	M	M	A	A	M	A	M	M	M	M	M
Pp03	2219193	W	A	A	A	A	A	A	A	A	A	A	A	A	A	A	A	A	A	A	A	-	A	A	A	A	A	A	A	A	A	A	A	A	A	A	A	A	-	-	A	A	A	A	A	-	A	A	A
Pp03	2229163	Y	T	T	T	T	T	T	T	T	T	T	T	T	T	T	T	T	T	T	T	T	T	T	T	T	T	T	T	T	T	T	T	T	T	T	T	T	T	T	T	T	T	T	T	T	T	T	T
Pp03	2235752	T	Y	T	-	T	Y	T	Y	-	Y	T	Y	T	T	T	T	T	Y	T	-	T	T	T	-	-	Y	Y	-	T	T	-	T	T	T	-	Y	T	Y	Y	T	T	Y	T	Y	Y	-	Y	Y
Pp03	2258138	A	R	A	A	A	R	A	-	-	-	-	R	A	R	-	A	A	-	A	R	A	A	A	-	-	-	-	R	-	A	-	A	A	-	-	-	-	A	-	-	A	A	A	R	R	A	-	A
Pp03	2274838	C	Y	C	Y	C	Y	C	Y	Y	Y	C	Y	-	C	C	C	C	Y	-	-	C	C	C	Y	-	Y	Y	Y	Y	C	Y	C	C	C	Y	Y	C	-	-	C	C	Y	C	Y	Y	-	Y	Y
Pp03	2275074	C	S	C	S	C	S	C	S	S	S	C	S	C	S	S	C	C	S	C	S	C	C	C	S	-	S	S	S	S	C	S	C	C	C	S	S	C	S	S	C	C	S	C	S	S	S	S	S
Pp03	2275128	G	R	G	R	G	R	G	R	R	R	G	R	G	R	R	G	G	R	G	R	G	G	G	R	-	R	R	R	R	G	R	G	G	G	R	R	G	R	R	G	G	R	G	R	R	R	R	R
Pp03	2275147	G	R	G	R	G	R	G	R	R	R	G	R	G	R	R	G	G	R	G	R	G	G	G	R	-	R	R	R	R	G	R	G	G	G	R	R	G	R	R	G	G	R	G	R	R	R	R	R
Pp03	2284644	T	Y	Y	T	Y	T	Y	T	T	T	Y	T	Y	T	T	Y	Y	T	Y	T	Y	Y	Y	T	T	T	T	T	T	Y	T	Y	T	Y	T	T	Y	T	T	Y	Y	T	Y	T	T	T	T	T
Pp03	2284758	C	M	M	C	M	C	A	C	-	C	M	C	M	C	C	M	M	C	M	C	M	M	M	C	-	C	C	C	C	M	C	-	C	M	C	C	M	C	C	M	M	C	M	C	C	C	C	C
Pp03	2284960	C	Y	Y	C	Y	C	Y	C	C	C	Y	C	-	C	C	Y	Y	C	Y	C	-	Y	Y	C	C	C	C	C	C	Y	C	Y	C	Y	C	C	Y	C	C	Y	Y	C	Y	C	C	C	C	C
Pp03	2284978	C	M	C	M	C	M	C	M	M	M	C	M	C	M	M	C	C	M	C	M	C	C	C	M	M	M	M	M	M	C	M	C	C	C	M	M	C	M	M	C	C	M	C	M	M	M	M	M
Pp03	2359959	G	R	G	G	G	G	G	G	G	G	G	G	G	R	G	G	G	G	G	G	G	G	G	G	G	G	G	G	G	G	G	G	G	G	G	G	G	G	G	G	G	G	G	G	G	G	G	G
Pp03	2431178	Y	C	-	C	C	C	C	C	C	C	C	C	C	C	C	C	C	C	C	C	C	C	C	C	-	C	C	C	C	C	C	C	C	C	C	C	C	C	C	C	C	C	C	C	C	C	C	C
Pp03	2433593	R	G	-	G	-	G	G	-	G	-	G	G	-	-	-	G	G	-	-	-	G	G	G	G	-	G	-	-	-	-	G	G	-	G	G	G	-	G	G	-	-	-	G	G	-	G	G	-
Pp03	2458614	Y	C	C	Y	C	C	C	C	C	Y	C	C	C	C	C	C	Y	C	C	C	-	C	Y	C	C	C	C	Y	C	C	C	Y	C	C	Y	C	C	Y	C	C	C	C	C	C	C	C	C	C
Pp03	2484087	Y	T	T	T	Y	T	T	Y	T	Y	T	T	T	T	T	T	T	T	T	T	Y	T	T	Y	Y	Y	T	T	T	T	T	T	T	T	T	T	Y	Y	T	T	T	T	T	T	T	T	T	T
Pp03	2484140	M	C	C	C	C	C	C	M	M	M	C	C	C	C	C	C	C	C	C	C	M	C	C	M	M	M	C	C	C	C	C	C	C	C	C	C	M	M	C	C	C	C	C	C	C	C	C	C
Pp03	2605348	G	R	G	R	G	R	G	R	R	R	G	R	G	R	R	G	G	R	G	R	G	G	G	R	R	R	R	R	R	G	R	R	G	G	R	R	G	R	R	G	G	R	G	R	R	-	R	R
Pp03	2605535	A	R	A	R	A	R	A	R	R	R	A	R	A	R	R	A	A	R	A	R	A	A	A	R	R	R	R	R	R	A	R	R	A	-	R	R	A	R	R	A	A	R	A	R	R	R	R	R
Pp03	2605924	C	Y	-	-	C	Y	C	-	Y	-	-	Y	-	-	-	C	C	Y	-	-	C	-	C	-	Y	-	-	T	Y	C	Y	Y	C	-	-	-	-	-	-	C	C	T	C	-	-	Y	-	Y
Pp03	2614831	A	W	A	W	A	W	A	W	W	W	A	W	A	W	W	A	A	W	A	W	A	A	A	W	W	W	W	W	W	A	W	W	A	A	W	W	A	W	W	A	A	W	A	W	W	W	W	W
Pp03	2629685	T	Y	T	T	T	Y	T	-	-	Y	T	-	T	Y	T	T	T	-	T	-	T	T	T	-	-	-	Y	-	Y	T	Y	Y	T	T	Y	Y	T	-	Y	T	T	Y	T	-	-	Y	Y	-
Pp03	2630791	A	R	-	R	-	-	A	-	-	R	A	R	-	R	A	A	A	-	A	-	-	A	A	-	-	R	-	-	R	A	G	R	A	A	-	-	-	-	R	A	A	-	A	-	R	R	R	-
Pp03	2637471	G	R	G	R	G	R	G	R	R	R	G	R	G	R	R	G	G	R	G	R	-	G	G	R	-	R	-	R	-	G	R	R	G	G	-	R	G	R	R	G	G	R	G	R	R	R	R	R
Pp03	2637553	T	Y	T	Y	T	Y	T	Y	Y	Y	T	Y	T	Y	Y	T	T	Y	T	Y	-	T	T	Y	-	Y	-	Y	-	T	Y	Y	T	T	-	Y	T	Y	Y	T	T	Y	T	Y	Y	Y	Y	Y
Pp03	2641657	A	R	A	R	A	R	A	R	R	R	A	R	A	R	R	A	A	R	A	R	A	A	A	R	R	R	R	R	R	A	R	R	A	A	R	R	A	R	R	A	A	R	A	R	R	R	R	R
Pp03	2658722	C	Y	C	Y	C	Y	C	Y	Y	Y	C	Y	C	C	Y	C	C	C	C	Y	C	C	C	C	Y	C	C	Y	Y	C	Y	Y	C	C	Y	Y	C	Y	Y	C	C	Y	C	C	Y	Y	Y	Y
Pp03	2672460	A	W	A	A	A	A	A	A	-	W	A	W	A	A	A	A	-	A	A	A	A	A	A	A	A	A	A	A	A	A	A	A	A	A	A	A	A	A	A	A	A	A	A	A	A	A	A	A
Pp03	2672950	A	R	A	A	A	A	R	R	A	A	A	R	A	A	A	A	A	A	A	R	A	A	A	A	R	A	-	A	R	A	A	A	A	A	A	A	A	A	R	A	G	A	-	A	A	A	A	A
Pp03	2673026	R	A	A	A	A	A	A	A	A	A	A	A	A	A	A	A	A	A	A	A	A	A	A	A	A	-	A	A	A	A	A	A	A	A	A	A	A	A	A	A	A	A	A	A	A	A	A	A
Pp03	2673033	W	A	A	A	A	A	A	A	A	A	A	A	A	A	A	A	A	A	A	A	A	A	A	A	A	-	A	A	A	A	A	A	A	A	A	A	A	A	A	A	A	A	A	A	A	A	A	A
Pp03	2673036	R	G	G	G	G	G	G	G	G	G	G	G	G	G	G	G	G	G	G	G	G	G	G	G	G	-	G	G	G	G	G	G	G	G	G	G	G	G	G	G	G	G	G	G	G	G	G	G
Pp03	2673070	Y	T	-	-	-	T	T	T	T	T	T	-	T	T	-	T	T	-	-	T	T	T	T	T	-	-	-	T	T	T	T	T	T	T	T	-	T	T	-	T	T	T	T	T	T	T	T	T
Pp03	2673079	W	A	-	-	-	A	A	A	A	A	A	-	A	A	-	A	A	-	-	A	A	A	A	A	-	-	-	A	A	A	A	A	-	-	-	-	A	-	-	A	A	A	A	A	A	A	A	A
Pp03	2674776	G	R	-	G	G	-	G	-	-	R	G	R	G	G	A	-	G	R	G	R	G	G	-	-	-	R	R	-	-	G	R	R	G	G	-	R	G	-	-	G	G	R	G	-	-	-	R	R
Pp03	2676563	A	R	A	R	A	R	A	R	R	R	A	R	A	R	R	A	A	R	A	R	A	A	A	R	R	R	R	R	R	A	R	R	A	A	R	R	A	R	R	A	A	R	A	R	R	R	R	R
Pp03	2676907	C	Y	C	Y	C	Y	C	-	Y	Y	C	Y	-	Y	Y	C	C	Y	C	Y	C	-	C	Y	C	Y	Y	-	Y	C	Y	Y	C	C	Y	Y	C	Y	Y	C	C	Y	C	Y	Y	Y	Y	Y
Pp03	2679146	T	Y	T	T	T	-	T	Y	Y	-	T	Y	-	Y	-	T	T	-	T	Y	T	T	T	Y	Y	Y	-	-	Y	T	Y	Y	T	T	Y	Y	T	Y	Y	T	T	-	T	Y	Y	-	-	Y
Pp03	2710230	T	Y	T	Y	T	Y	T	Y	Y	Y	T	Y	T	Y	Y	T	T	Y	T	Y	T	T	T	Y	Y	T	Y	Y	Y	T	Y	Y	T	T	Y	Y	T	Y	Y	T	T	Y	T	Y	Y	Y	Y	Y
Pp03	2710269	T	Y	T	-	T	Y	T	Y	Y	Y	T	Y	-	Y	-	T	T	Y	T	Y	T	T	T	Y	-	Y	-	Y	Y	T	Y	Y	T	T	Y	Y	T	Y	-	T	T	Y	T	Y	Y	Y	Y	Y
Pp03	2715096	T	W	T	W	T	W	T	W	W	W	T	W	T	W	W	T	T	W	T	W	T	T	T	W	W	W	W	W	W	T	W	W	T	T	W	W	T	W	W	T	T	W	T	-	W	W	W	W
Pp03	2715296	G	R	G	R	G	R	G	R	R	R	G	R	G	R	R	G	G	R	G	R	G	G	G	R	R	R	R	R	R	G	R	R	G	G	R	R	G	R	R	G	G	R	G	R	R	R	R	R
Pp03	2716983	G	R	G	R	G	R	G	R	R	R	-	R	G	R	R	G	G	R	G	R	G	G	G	R	-	R	R	R	R	G	R	R	G	G	R	R	G	R	R	G	G	R	G	R	R	R	R	R
Pp03	2721697	C	Y	C	Y	C	Y	C	Y	Y	Y	C	Y	C	Y	Y	C	C	Y	C	Y	C	C	C	Y	T	Y	Y	Y	-	C	Y	Y	C	C	Y	Y	C	-	-	C	C	Y	C	Y	Y	Y	-	Y
Pp03	2737986	G	R	G	R	G	R	G	R	R	R	G	G	G	R	R	G	G	-	-	R	G	G	G	R	-	R	R	G	R	G	R	G	G	G	G	R	G	-	R	G	G	R	G	G	R	R	R	R
Pp03	2738079	G	K	G	K	G	K	G	K	K	K	G	K	G	K	K	G	G	K	G	K	G	G	G	K	-	K	K	K	K	G	K	K	G	G	K	K	G	K	K	G	G	K	G	K	K	K	K	K
Pp03	2738644	A	R	A	R	A	R	A	R	R	R	A	R	A	R	-	A	A	R	A	R	A	-	A	A	R	-	R	R	R	A	R	R	A	A	-	R	A	R	R	A	A	R	A	R	R	R	R	R
Pp03	2749402	C	Y	C	Y	C	Y	C	Y	Y	Y	C	Y	C	Y	-	C	C	Y	C	Y	C	C	C	Y	Y	Y	Y	Y	Y	C	Y	Y	C	C	Y	Y	C	Y	Y	C	C	Y	C	Y	Y	Y	Y	Y
Pp03	2756399	A	R	A	R	A	-	A	-	-	-	A	A	A	R	G	A	A	-	A	-	A	A	-	-	-	-	R	-	-	A	A	R	A	-	-	-	A	-	R	A	A	-	-	-	-	-	A	-
Pp03	2757556	T	Y	T	-	T	Y	T	-	-	Y	T	Y	-	Y	C	T	T	Y	T	-	T	T	T	-	-	-	-	-	-	T	Y	Y	-	T	-	C	-	Y	C	T	T	Y	T	Y	-	Y	Y	-
Pp03	2760890	T	Y	T	T	T	-	T	T	-	T	T	T	-	-	-	T	T	-	T	-	-	-	T	-	T	-	-	-	Y	-	-	T	T	T	-	Y	T	-	-	T	T	Y	T	-	Y	-	-	Y
Pp03	2769618	G	R	G	-	G	R	G	R	R	R	G	R	G	R	R	G	G	R	G	R	G	G	G	R	R	R	R	R	R	G	R	R	G	G	R	R	G	R	R	G	G	R	G	R	R	R	R	R
Pp03	2773748	C	Y	C	Y	C	Y	C	Y	Y	Y	C	Y	C	Y	Y	C	C	Y	C	Y	C	C	C	Y	Y	Y	Y	Y	Y	C	Y	Y	C	C	Y	Y	C	-	Y	C	C	Y	C	Y	Y	Y	Y	Y
Pp03	2774848	K	T	-	T	T	-	T	T	T	-	T	T	-	T	T	T	-	-	T	T	-	T	T	T	-	-	T	T	T	-	T	T	T	T	-	T	T	-	-	T	T	-	T	T	T	-	-	T
Pp03	2794746	A	R	A	-	-	-	-	R	-	-	-	R	A	R	-	A	A	-	A	G	A	A	A	R	-	-	-	-	R	-	R	R	-	-	-	R	A	-	-	-	A	R	A	R	R	-	R	R
Pp03	2797567	T	W	T	W	T	W	T	T	W	W	T	W	T	W	-	T	T	W	T	W	T	T	T	W	W	T	-	W	W	T	W	W	T	-	-	W	-	-	-	T	T	W	T	W	W	-	T	W
Pp03	2797660	T	K	T	K	T	K	T	T	K	K	T	K	T	K	-	T	T	K	T	K	T	T	T	K	K	T	-	K	K	T	K	K	T	-	-	-	-	-	-	T	T	K	T	K	K	-	T	K
Pp03	2800868	G	K	G	K	G	K	G	K	K	K	G	K	G	K	K	G	G	K	G	-	G	G	G	K	K	K	K	K	K	G	K	K	G	G	K	K	G	K	K	G	G	K	G	K	K	K	K	K
Pp03	2803717	T	Y	-	-	-	T	T	-	Y	Y	T	-	T	T	-	T	-	-	T	-	-	T	T	T	Y	-	-	-	Y	-	-	Y	-	T	-	-	-	-	-	T	T	Y	T	-	-	Y	Y	-
Pp03	2806177	T	Y	-	T	Y	T	C	T	T	-	-	T	-	T	-	C	-	T	Y	T	Y	Y	Y	T	-	-	-	-	T	Y	T	-	T	Y	T	T	Y	-	T	Y	C	T	-	T	-	-	T	T
Pp03	2806215	C	M	-	C	M	C	A	C	C	-	-	C	-	C	-	A	-	C	M	C	M	M	M	C	-	-	-	-	C	M	C	-	C	M	C	C	M	-	C	M	A	C	-	C	-	-	C	C
Pp03	2815858	T	W	-	-	T	-	-	W	W	-	T	-	T	W	-	-	T	-	T	W	-	T	T	-	-	-	-	T	-	T	W	W	T	T	W	-	-	-	-	T	T	W	-	W	W	W	W	W
Pp03	2816002	A	R	A	R	A	R	A	R	R	R	A	R	A	R	R	A	A	R	A	R	A	A	A	R	R	R	R	R	R	A	R	R	A	A	R	R	A	R	R	A	A	R	A	R	R	R	R	R
Pp03	2816120	T	Y	T	Y	T	Y	T	Y	Y	Y	T	Y	T	Y	Y	T	T	Y	T	Y	T	T	T	Y	Y	Y	Y	Y	Y	T	Y	Y	T	T	Y	Y	T	Y	Y	T	T	Y	T	Y	Y	Y	Y	Y
Pp03	2818707	T	Y	T	Y	T	-	T	Y	Y	Y	T	Y	T	Y	-	T	T	Y	T	Y	T	T	T	Y	Y	-	-	Y	Y	T	Y	Y	T	T	Y	Y	T	Y	Y	T	T	Y	T	Y	Y	Y	Y	Y
Pp03	2818734	C	Y	C	Y	C	-	C	Y	Y	Y	C	Y	C	Y	-	C	C	Y	C	Y	C	C	C	Y	Y	-	-	Y	Y	C	Y	Y	C	C	Y	Y	C	Y	Y	C	C	Y	C	Y	Y	Y	Y	Y
Pp03	2822082	A	M	A	M	A	M	A	M	M	M	A	M	A	M	M	A	A	-	A	M	A	A	A	M	M	M	M	M	M	A	M	M	A	A	M	M	A	M	M	A	A	-	A	M	A	M	-	M
Pp03	2822344	T	Y	T	Y	T	Y	T	Y	Y	Y	T	Y	T	Y	Y	T	T	Y	T	Y	T	T	T	Y	Y	Y	Y	Y	Y	T	Y	Y	T	T	Y	Y	T	Y	Y	T	T	Y	T	Y	Y	Y	Y	Y
Pp03	2822463	A	R	A	R	A	R	A	R	R	R	A	R	A	R	R	A	A	R	A	R	A	A	A	R	R	R	R	R	R	A	R	R	A	A	R	R	A	R	R	A	A	R	A	R	R	R	R	R
Pp03	2836602	T	K	T	K	T	K	T	K	K	K	T	K	T	K	K	T	T	K	T	K	T	T	T	K	K	K	K	K	K	T	K	K	T	T	K	K	T	K	K	T	T	K	T	K	K	K	K	K
Pp03	2848720	M	A	A	A	A	A	A	A	A	A	A	A	A	A	A	A	A	A	A	A	A	A	A	A	A	A	A	A	A	A	A	A	A	A	A	A	A	A	A	A	A	A	A	A	A	A	A	A
Pp03	2848756	A	M	A	A	A	A	A	A	-	A	A	A	-	A	A	A	A	-	A	A	A	A	A	A	A	A	-	A	-	-	A	A	A	A	-	A	A	A	A	A	A	A	A	A	A	-	A	-
Pp03	2865888	T	Y	Y	T	Y	T	Y	T	T	T	Y	T	Y	T	T	Y	Y	T	Y	T	Y	Y	Y	T	T	T	T	T	T	Y	T	T	T	Y	T	T	C	T	T	Y	Y	T	Y	T	T	T	T	T
Pp03	2869522	A	R	A	R	A	R	A	R	R	R	A	R	A	R	R	A	A	R	A	R	A	A	A	R	-	R	R	R	R	A	R	R	A	A	R	R	A	R	R	A	A	R	A	R	R	R	R	R
Pp03	2903599	C	Y	Y	C	Y	C	Y	C	C	C	Y	C	Y	C	C	Y	Y	C	Y	C	Y	Y	Y	C	C	C	C	C	C	Y	C	C	C	Y	C	C	Y	C	C	Y	Y	C	Y	C	C	C	C	C
Pp03	2903652	C	Y	Y	C	Y	C	Y	C	C	C	Y	C	Y	C	C	Y	Y	C	Y	C	Y	Y	Y	C	C	C	C	C	C	Y	C	C	C	Y	C	C	Y	C	C	Y	Y	C	Y	C	C	C	C	C
Pp03	2903758	A	R	R	A	R	A	R	A	A	A	R	A	R	A	A	R	R	-	R	A	R	R	R	-	A	A	A	A	A	R	A	A	A	R	A	A	R	A	A	R	R	A	R	A	A	A	A	A
Pp03	2903811	S	C	C	C	C	C	C	C	C	C	C	C	C	C	C	C	C	C	C	C	C	C	C	C	C	C	C	C	C	C	C	C	C	C	C	C	C	C	C	C	C	C	C	C	C	C	C	C
Pp03	2904517	T	K	K	T	K	T	K	T	T	T	K	T	K	T	T	K	K	T	K	T	K	K	K	T	T	T	T	T	T	K	T	T	T	K	T	T	K	T	T	K	K	T	K	-	T	T	T	T
Pp03	2904678	A	R	R	A	R	-	R	A	-	A	R	A	G	A	A	R	R	A	G	A	-	R	-	-	A	A	-	-	A	R	A	A	A	R	A	A	-	A	A	G	-	A	G	A	A	-	A	A
Pp03	2904716	C	M	M	C	M	C	M	C	C	C	M	C	-	C	C	M	M	C	-	C	-	M	M	C	C	C	-	C	C	M	C	C	C	M	C	C	M	C	C	A	M	C	A	C	C	C	C	C
Pp03	2904744	A	R	R	A	R	A	R	A	A	A	R	A	G	A	A	R	R	A	R	A	-	R	R	A	A	A	-	A	A	R	A	A	A	R	A	A	R	A	A	G	R	A	R	A	A	A	A	A
Pp03	2904880	C	Y	T	-	-	-	-	-	C	C	-	-	T	C	C	-	Y	C	-	-	Y	Y	-	C	-	-	-	-	-	-	C	C	C	-	C	C	-	-	-	Y	-	C	T	-	C	C	C	C
Pp03	2906790	C	Y	Y	C	Y	C	Y	C	C	C	Y	C	Y	C	C	Y	Y	C	Y	C	-	Y	Y	C	C	C	C	C	C	Y	C	C	C	Y	C	C	Y	C	C	Y	Y	C	Y	C	C	C	C	C
Pp03	2908567	A	W	A	W	A	W	A	W	W	W	A	W	A	W	W	A	A	W	A	W	A	A	A	W	-	W	W	W	W	A	W	W	A	A	W	W	A	W	W	A	A	W	A	W	W	W	W	W
Pp03	2995684	C	Y	T	C	Y	-	Y	-	C	C	Y	C	-	C	-	-	Y	-	T	C	-	Y	-	C	-	C	-	C	C	Y	C	C	C	-	C	C	-	C	-	-	Y	C	Y	C	C	C	-	C
Pp03	3001344	T	Y	T	Y	T	Y	T	Y	Y	Y	T	Y	T	Y	Y	T	T	Y	T	Y	T	T	T	Y	Y	Y	Y	Y	Y	T	Y	Y	T	T	Y	Y	T	Y	Y	T	T	Y	T	Y	Y	Y	Y	Y
Pp03	3005122	A	M	A	-	A	M	A	-	M	M	A	M	A	M	M	A	A	-	A	-	A	A	A	M	-	M	-	M	M	A	M	A	A	A	-	M	-	M	-	A	A	M	A	-	M	A	M	M
Pp03	3019970	A	R	R	A	G	A	-	A	-	A	R	A	-	A	A	-	-	-	-	A	-	-	-	-	-	A	-	A	-	-	-	-	A	-	A	A	R	-	-	R	A	A	-	A	A	A	A	-
Pp03	3025967	C	Y	C	Y	C	Y	C	Y	Y	Y	C	Y	C	Y	Y	C	C	Y	C	Y	C	C	C	Y	Y	Y	C	Y	Y	C	Y	Y	C	C	Y	Y	C	Y	Y	C	C	Y	C	Y	Y	Y	Y	-
Pp03	3038078	T	Y	T	T	T	-	T	Y	Y	Y	T	Y	T	Y	Y	T	T	Y	T	T	T	T	T	Y	Y	Y	T	T	-	T	T	Y	T	T	Y	Y	T	Y	Y	T	T	Y	T	-	Y	-	-	T
Pp03	3038192	T	Y	T	-	T	Y	T	Y	Y	Y	T	Y	T	Y	Y	T	T	Y	T	Y	T	T	T	Y	Y	Y	Y	Y	Y	T	Y	Y	T	T	Y	Y	T	Y	Y	T	T	Y	T	Y	Y	Y	Y	Y
Pp03	3072164	W	A	A	A	A	A	A	A	A	A	A	A	A	A	A	A	A	A	A	A	A	A	A	A	-	A	A	A	A	A	A	A	A	A	A	A	A	-	A	A	A	A	A	A	A	A	A	A
Pp03	3072165	W	A	A	A	A	A	A	A	A	A	A	A	A	A	A	A	A	A	A	A	A	A	A	A	-	A	A	A	A	A	A	A	A	A	A	A	A	-	A	A	A	A	A	A	A	A	A	A
Pp03	3082296	A	R	A	R	A	R	A	R	R	A	A	R	A	R	R	A	A	R	A	R	A	A	A	R	R	R	R	R	R	A	R	R	A	A	R	R	A	R	R	A	A	R	A	R	R	R	R	R
Pp03	3085059	T	Y	T	T	T	Y	T	Y	Y	T	T	T	T	-	-	T	T	-	-	Y	T	T	T	Y	T	-	-	-	Y	T	Y	T	T	T	-	T	T	-	-	T	T	Y	T	T	Y	Y	Y	Y
Pp03	3086371	G	R	G	R	G	R	G	R	R	G	G	R	G	R	R	G	G	R	G	R	G	G	G	R	-	R	R	R	R	G	R	R	G	G	R	R	G	R	R	G	G	R	G	R	R	R	R	R
Pp03	3089378	W	T	T	T	T	T	T	T	T	T	T	T	T	-	T	T	T	T	T	T	-	T	-	T	T	T	T	T	T	T	T	T	T	T	T	T	T	T	T	-	T	T	T	T	T	-	T	T
Pp03	3089389	R	G	G	G	G	G	R	G	-	G	G	G	G	G	G	G	G	G	G	G	-	G	-	G	G	G	-	G	G	G	G	G	G	G	G	G	G	G	G	-	R	R	G	G	G	G	G	G
Pp03	3089390	A	W	A	W	A	-	A	W	-	A	A	W	A	-	W	A	A	W	A	W	-	A	-	W	W	W	-	W	W	A	W	W	A	A	W	W	A	W	W	-	A	W	A	W	W	W	-	W
Pp03	3093986	G	R	G	R	G	R	G	R	R	G	G	R	G	R	R	G	G	R	G	R	G	G	G	R	R	R	R	R	R	G	R	R	G	G	R	R	G	R	R	G	G	R	G	R	R	R	R	R
Pp03	3094254	G	R	G	-	G	R	G	R	R	G	G	-	G	-	R	G	G	R	G	R	G	G	G	-	R	R	-	-	R	G	R	-	G	G	-	R	-	G	R	G	G	R	G	R	R	R	R	R
Pp03	3107202	T	Y	Y	T	Y	T	Y	T	T	Y	Y	T	Y	T	T	Y	Y	T	Y	T	Y	Y	Y	T	T	T	T	T	T	Y	T	T	T	Y	T	T	Y	T	T	Y	Y	T	Y	T	T	T	-	T
Pp03	3110387	A	W	W	A	-	A	-	A	A	-	-	A	-	-	A	W	-	A	-	A	W	T	W	A	-	A	A	A	A	W	A	A	A	-	A	A	-	A	A	-	-	A	-	A	A	A	A	A
Pp03	3111292	C	Y	Y	C	Y	C	Y	C	C	Y	Y	C	Y	C	C	Y	Y	C	Y	C	Y	Y	Y	C	C	C	C	C	C	Y	C	C	C	Y	C	C	Y	C	C	Y	Y	C	Y	C	C	C	C	C
Pp03	3201661	Y	C	C	C	C	C	C	C	C	C	C	Y	-	C	C	C	Y	Y	C	C	C	C	-	-	Y	C	C	C	C	C	C	C	Y	C	C	Y	C	C	C	-	Y	C	C	C	C	C	C	C
Pp03	3201666	Y	C	C	C	C	C	C	C	C	C	C	Y	-	Y	C	C	Y	C	C	C	C	C	Y	-	Y	C	C	C	C	C	C	C	Y	-	C	C	C	C	C	C	C	C	C	C	Y	C	C	C
Pp03	3206606	C	M	C	M	C	M	C	M	-	C	C	M	C	M	-	C	C	-	C	M	C	C	C	M	-	M	M	M	-	C	M	M	C	C	M	M	C	M	-	C	C	M	C	M	M	M	M	M
Pp03	3220518	T	Y	T	T	T	T	T	T	-	T	T	-	-	T	T	T	T	-	-	-	T	T	T	-	-	T	-	T	T	T	-	-	-	T	-	-	T	T	-	T	-	-	T	-	-	T	-	T
Pp03	3223193	T	Y	T	Y	T	Y	T	Y	Y	T	T	Y	T	Y	Y	T	T	Y	T	Y	T	T	T	Y	Y	Y	Y	Y	Y	T	Y	Y	T	T	Y	Y	T	Y	Y	T	T	Y	T	Y	Y	Y	Y	Y
Pp03	3223238	G	K	G	K	G	K	G	K	K	G	G	K	G	K	K	G	G	K	G	K	G	G	G	K	K	K	K	K	K	G	K	K	G	G	K	K	G	K	K	G	G	K	G	K	K	K	K	K
Pp03	3223289	C	Y	C	Y	C	Y	C	Y	Y	C	C	Y	C	Y	Y	C	C	Y	C	Y	C	C	C	Y	Y	Y	Y	Y	Y	C	Y	Y	C	C	Y	Y	C	Y	Y	C	C	Y	C	Y	Y	Y	Y	Y
Pp03	3229726	C	M	C	M	C	M	C	M	M	C	C	M	C	M	M	C	C	M	C	M	C	C	C	-	M	M	M	M	M	C	M	M	C	C	M	M	C	M	M	C	C	M	C	M	M	M	M	M
Pp03	3229774	T	K	T	K	T	K	T	K	K	T	T	K	T	K	K	T	T	K	T	K	T	T	T	K	K	K	K	K	K	T	K	K	T	T	K	K	T	K	K	T	T	K	T	K	K	K	K	K
Pp03	3229943	A	R	R	A	R	A	R	A	A	R	R	A	R	A	A	R	R	A	R	-	R	R	R	A	A	A	A	A	A	R	A	A	A	R	A	A	R	A	A	R	R	A	R	A	A	A	A	A
Pp03	3229978	T	Y	T	Y	T	Y	T	Y	Y	T	T	Y	T	Y	Y	T	T	Y	T	Y	T	T	T	Y	Y	Y	Y	Y	Y	T	Y	Y	T	T	Y	Y	T	Y	Y	T	T	Y	T	Y	Y	Y	Y	Y
Pp03	3230558	C	Y	Y	C	Y	C	Y	C	C	Y	Y	C	Y	C	C	Y	Y	C	Y	C	Y	Y	Y	C	C	C	C	C	C	Y	C	C	C	Y	C	C	Y	C	C	Y	Y	C	Y	C	C	C	C	C
Pp03	3262993	C	S	S	C	S	C	S	C	C	S	S	C	S	C	C	S	S	C	S	C	S	S	S	C	C	C	C	C	C	S	C	C	C	-	C	C	S	C	C	S	S	C	S	C	C	C	C	C
Pp03	3270761	C	S	C	S	C	S	C	S	S	C	C	S	C	S	S	C	C	S	C	S	C	C	C	S	S	S	S	S	S	C	S	S	C	C	S	S	C	S	S	C	C	S	C	S	S	C	S	S
Pp03	3276040	M	A	A	A	A	A	A	A	A	A	A	A	A	A	A	A	A	A	A	A	A	A	A	A	A	A	A	A	A	A	A	A	A	A	A	A	A	A	A	A	A	A	A	A	A	A	A	A
Pp03	3276249	C	Y	Y	C	Y	C	Y	C	C	Y	C	C	-	C	C	Y	Y	C	Y	C	Y	-	-	C	-	C	C	-	C	-	C	C	C	Y	C	C	Y	C	-	-	Y	C	Y	C	C	C	C	C
Pp03	3276543	G	K	K	G	K	G	K	G	G	K	K	G	K	G	G	K	K	G	K	G	K	K	K	G	G	G	G	G	G	K	G	G	G	K	G	G	K	G	G	K	K	G	K	G	G	G	G	G
Pp03	3282175	T	Y	T	Y	T	-	T	Y	Y	T	T	Y	T	-	-	T	T	T	-	Y	T	T	T	-	Y	Y	-	-	Y	T	Y	Y	T	T	-	-	T	Y	Y	T	T	Y	T	T	Y	-	-	-
Pp03	3282556	A	R	A	R	A	R	A	R	R	A	A	R	A	R	R	A	A	R	A	R	A	A	A	R	R	R	R	R	R	A	R	R	A	A	R	R	A	R	R	A	A	R	A	R	R	R	R	R
Pp03	3282600	G	K	G	K	G	K	G	K	K	G	G	K	G	K	K	G	G	K	G	K	G	G	G	K	K	K	K	K	K	G	K	K	G	G	K	K	G	K	K	G	G	K	G	K	K	K	K	K
Pp03	3282680	C	Y	C	Y	C	-	-	Y	Y	C	C	Y	C	-	Y	C	C	T	C	Y	C	C	C	Y	-	-	Y	-	Y	C	Y	Y	C	C	Y	Y	C	-	Y	C	C	Y	-	-	Y	-	Y	Y
Pp03	3282721	T	Y	T	Y	T	T	T	Y	Y	T	T	Y	T	Y	Y	T	T	Y	T	Y	T	T	T	Y	Y	Y	Y	Y	Y	T	Y	Y	T	T	Y	Y	T	Y	Y	T	T	Y	T	Y	Y	Y	Y	Y
Pp03	3282801	C	M	C	M	C	M	C	M	M	C	C	M	C	M	M	C	C	M	C	M	C	C	C	M	M	M	M	M	M	C	M	M	C	C	M	M	C	M	M	C	C	M	C	M	M	M	M	M
Pp03	3300045	A	R	-	R	A	R	A	R	R	A	A	-	A	R	R	-	A	-	A	A	A	A	A	R	-	R	R	R	-	A	R	R	A	A	R	R	A	-	-	A	A	R	A	R	R	-	R	-
Pp03	3312723	C	Y	C	Y	C	Y	C	Y	Y	C	C	Y	C	-	T	C	C	Y	-	-	C	C	C	Y	-	C	Y	Y	-	C	Y	Y	C	C	Y	Y	C	Y	-	C	C	Y	C	Y	Y	Y	Y	Y
Pp03	3312788	C	Y	Y	C	Y	C	Y	C	C	Y	Y	C	Y	-	C	-	Y	C	-	C	Y	Y	-	C	C	C	C	C	C	Y	C	C	C	Y	C	C	T	C	C	Y	Y	C	Y	C	C	C	C	C
Pp03	3330103	C	Y	C	Y	C	Y	C	Y	Y	C	C	Y	C	Y	Y	C	C	Y	C	Y	C	C	C	Y	Y	Y	Y	Y	Y	C	Y	Y	C	C	Y	Y	C	Y	Y	C	C	Y	C	Y	Y	Y	Y	Y
Pp03	3373050	T	W	T	W	T	W	T	W	W	T	T	W	T	W	W	T	T	W	T	W	T	T	T	W	W	W	W	W	W	T	W	W	T	T	W	W	T	W	W	T	T	W	T	W	W	W	W	W
Pp03	3376928	A	R	A	A	A	-	A	R	-	A	A	-	-	R	-	A	A	A	A	A	A	A	A	R	A	R	A	-	A	A	-	-	A	A	A	A	A	R	A	A	A	R	A	-	R	-	A	R
Pp03	3385964	T	Y	T	Y	T	Y	T	Y	Y	T	T	Y	T	Y	Y	T	T	Y	T	Y	T	T	T	Y	Y	Y	-	-	-	T	T	Y	T	T	Y	Y	T	Y	-	T	T	T	T	Y	-	Y	Y	Y
Pp03	3386148	T	W	-	T	-	T	W	T	T	W	-	T	A	T	T	W	-	T	-	T	-	W	-	T	-	T	T	-	T	-	T	T	-	W	T	T	T	T	T	-	-	-	-	T	-	T	T	T
Pp03	3388149	C	Y	-	C	Y	C	Y	C	C	Y	Y	C	Y	C	-	Y	Y	C	-	C	Y	Y	-	-	C	C	C	C	-	-	C	C	C	Y	C	C	-	C	C	Y	Y	C	-	C	C	C	C	C
Pp03	3390662	G	R	-	G	R	G	R	G	G	R	-	G	R	G	G	R	R	G	R	G	R	-	R	G	G	G	G	G	G	R	G	G	G	R	G	G	R	G	G	R	R	G	R	G	G	G	G	G
Pp03	3391954	T	Y	Y	T	Y	T	Y	-	T	Y	Y	T	C	T	T	-	T	-	-	T	C	-	-	T	T	T	T	T	T	-	T	T	T	Y	T	T	-	T	T	-	Y	T	Y	T	T	T	T	T
Pp03	3392334	A	W	-	A	-	A	W	-	A	W	W	A	-	A	A	W	W	A	W	A	W	W	W	-	-	A	A	A	A	-	A	A	A	-	A	A	-	-	A	W	W	A	W	A	A	A	A	-
Pp03	3396220	A	R	R	A	R	A	R	A	A	R	R	A	R	A	A	R	R	A	R	A	R	R	R	A	A	A	A	A	A	G	A	A	A	R	A	A	R	A	A	R	R	A	R	A	A	A	A	A
Pp03	3408234	G	R	G	R	G	R	G	R	R	G	G	R	G	R	R	G	G	R	G	R	G	G	G	R	R	R	R	R	R	G	R	R	G	G	R	R	G	R	R	G	G	R	G	R	R	R	R	R
Pp03	3408318	A	R	A	R	A	R	A	R	R	A	A	R	A	R	R	A	A	R	A	R	A	A	A	R	R	R	R	R	R	A	R	R	A	A	R	R	A	R	R	A	A	R	A	R	R	R	R	R
Pp03	3413397	T	Y	C	-	Y	-	C	T	T	C	Y	-	C	-	-	-	Y	-	Y	-	C	Y	Y	T	-	-	T	T	T	Y	T	T	T	-	T	-	-	T	T	Y	Y	T	Y	T	-	-	T	-
Pp03	3413447	T	Y	C	-	Y	-	C	T	T	C	Y	-	C	-	-	-	Y	-	Y	-	-	Y	Y	T	-	-	T	T	T	Y	T	T	T	-	T	-	-	T	T	Y	-	T	Y	T	T	-	T	-
Pp03	3413454	G	R	G	-	G	-	G	G	-	G	G	-	G	-	-	-	G	-	G	-	G	G	G	R	-	-	R	R	R	G	G	R	G	G	G	-	-	-	R	G	G	R	G	R	-	-	R	-
Pp03	3414867	C	M	-	C	M	C	M	-	C	M	A	C	M	C	C	M	M	C	M	C	-	M	M	C	C	C	-	C	C	M	C	C	C	M	C	C	A	C	-	M	M	C	M	C	C	C	C	C
Pp03	3414884	A	R	A	-	A	R	A	-	-	A	A	A	A	A	-	A	A	-	A	A	A	A	A	A	A	-	-	A	R	A	R	R	A	A	-	A	A	A	-	A	A	R	A	-	A	R	A	R
Pp03	3426986	T	Y	T	Y	T	Y	T	Y	Y	T	T	Y	T	Y	Y	T	T	Y	T	T	T	T	T	Y	Y	Y	-	Y	Y	T	Y	Y	T	T	Y	Y	T	Y	Y	T	T	Y	T	Y	Y	Y	Y	Y
Pp03	3427209	C	Y	Y	C	Y	C	Y	C	C	Y	Y	C	-	C	C	Y	Y	C	Y	C	Y	Y	Y	C	C	C	C	C	C	Y	C	C	C	Y	C	C	Y	C	C	Y	Y	C	Y	C	C	-	C	C
Pp03	3434169	T	W	-	-	T	W	T	W	W	T	T	W	-	W	W	T	T	W	T	W	T	T	T	-	-	W	-	A	W	T	W	W	T	T	-	W	T	-	W	T	-	W	T	W	W	W	-	W
Pp03	3438542	C	Y	C	Y	C	Y	C	Y	Y	C	C	Y	C	Y	Y	C	C	Y	C	Y	C	C	C	Y	Y	Y	Y	Y	Y	C	Y	Y	C	C	Y	Y	C	Y	Y	C	C	Y	C	Y	Y	Y	Y	Y
Pp03	3467321	T	Y	Y	T	Y	T	Y	T	T	Y	-	T	Y	T	T	Y	Y	T	Y	T	Y	Y	Y	T	T	T	T	T	T	Y	T	T	T	Y	T	T	Y	T	T	Y	Y	T	Y	T	T	T	T	T
Pp03	3474548	C	Y	C	-	C	-	C	Y	Y	C	C	Y	C	Y	Y	C	C	Y	C	Y	C	C	C	Y	Y	Y	Y	Y	Y	C	Y	Y	C	C	Y	Y	C	Y	Y	C	C	Y	C	Y	Y	-	Y	Y
Pp03	3474578	T	Y	T	-	T	-	T	Y	Y	T	T	Y	T	Y	Y	T	T	Y	T	Y	T	T	T	Y	Y	-	Y	Y	Y	T	Y	Y	T	T	Y	Y	T	Y	Y	T	T	Y	T	Y	Y	-	Y	Y
Pp03	3487174	C	S	C	-	C	S	C	C	-	C	C	-	-	S	S	C	C	-	C	-	C	C	C	-	-	-	-	-	S	-	S	C	C	-	S	S	-	-	-	C	C	S	C	-	-	S	S	-
Pp03	3487860	G	R	G	R	G	R	G	G	R	G	G	R	G	R	R	G	G	R	G	R	G	G	G	R	R	R	R	R	R	G	R	R	G	G	R	R	G	R	R	G	G	R	G	-	R	R	R	R
Pp03	3487893	G	R	G	R	G	R	G	G	R	G	G	R	G	R	R	G	G	R	G	R	G	G	G	R	R	R	R	R	R	G	R	R	G	G	R	R	G	R	R	G	G	R	G	-	R	R	R	R
Pp03	3487896	T	Y	T	Y	T	Y	T	T	Y	T	T	Y	T	Y	Y	T	T	Y	T	Y	T	T	T	Y	Y	Y	Y	Y	Y	T	Y	Y	T	T	Y	Y	T	Y	Y	T	T	Y	T	-	Y	Y	Y	Y
Pp03	3488079	G	R	G	R	G	R	G	G	R	G	G	R	G	R	R	G	G	R	G	R	G	G	G	R	R	R	R	R	R	G	R	R	G	G	R	R	G	R	R	G	G	R	G	A	R	R	R	R
Pp03	3500518	A	M	A	M	A	M	A	A	M	A	A	M	A	M	M	A	A	M	A	M	A	A	A	M	-	M	-	-	M	A	M	M	A	A	M	M	A	-	A	A	A	M	A	M	M	A	M	M
Pp03	3500567	G	R	G	R	G	R	G	G	R	G	G	R	G	R	R	G	G	R	G	R	G	G	G	R	-	R	-	-	R	G	R	R	G	G	R	R	G	-	G	G	G	R	G	R	R	G	R	R
Pp03	3500732	G	S	G	S	G	S	G	G	S	G	G	S	G	S	G	G	G	S	G	-	-	G	G	S	-	S	-	S	-	G	S	S	G	G	S	S	G	-	-	G	G	S	G	S	S	G	S	G
Pp03	3500774	C	S	C	-	C	S	C	C	S	C	C	S	-	S	S	-	C	S	C	-	C	C	C	S	-	-	C	-	C	C	S	S	C	C	-	S	C	-	-	C	C	S	C	S	S	C	S	C
Pp03	3501890	G	R	G	-	G	-	G	-	R	G	G	-	G	R	-	G	G	-	-	R	G	G	G	R	-	R	R	R	-	G	R	-	G	G	R	R	G	G	R	G	G	R	G	R	-	-	R	R
Pp03	3502257	A	R	A	-	A	-	A	A	A	A	A	R	A	A	-	A	A	-	A	R	A	-	A	R	A	-	-	R	-	A	R	R	A	A	A	A	A	R	-	A	A	R	A	-	A	R	A	-
Pp03	3503725	T	Y	T	T	T	-	T	-	-	T	T	Y	T	-	-	T	T	-	T	Y	T	T	-	-	-	-	-	-	-	T	Y	Y	T	T	Y	Y	T	-	T	T	-	-	T	-	Y	-	Y	Y
Pp03	3537201	C	Y	C	Y	C	Y	C	C	Y	C	C	Y	C	Y	-	C	C	-	C	Y	C	C	-	C	Y	C	Y	Y	Y	C	Y	Y	C	C	Y	-	C	-	Y	C	C	-	C	Y	Y	Y	Y	-
Pp03	3552945	C	M	-	C	M	C	M	M	C	M	M	C	M	C	C	M	M	C	M	-	M	A	M	C	C	C	C	-	C	M	C	C	C	M	C	-	M	C	C	A	-	C	M	C	C	C	C	C
Pp03	3553022	G	R	R	G	R	G	R	R	G	R	R	G	R	G	G	R	R	G	R	G	R	R	R	G	G	G	G	-	G	R	G	G	G	R	G	G	R	G	G	R	-	G	R	G	G	G	G	G
Pp03	3553768	C	S	S	C	S	C	S	S	C	-	S	C	G	C	C	-	S	C	S	C	S	S	S	C	C	C	C	C	C	S	C	C	C	S	C	C	S	C	C	S	S	C	S	C	C	C	C	C
Pp03	3556171	T	W	W	T	W	-	W	W	T	W	W	T	W	T	T	W	W	T	W	T	W	W	W	T	T	T	T	T	T	W	T	T	T	W	T	T	W	T	T	W	W	T	W	T	T	T	T	T
Pp03	3564037	A	M	A	M	A	M	A	A	-	A	A	M	A	-	-	A	A	A	-	M	A	A	A	A	-	M	-	M	M	A	M	M	A	A	-	-	A	-	-	A	A	M	A	M	M	-	-	M
Pp03	3564038	G	R	G	R	G	R	G	G	-	G	G	R	G	G	-	G	G	G	-	R	G	G	G	G	-	R	-	R	R	G	R	R	G	G	-	-	G	-	-	G	G	R	G	R	R	-	-	R
Pp03	3602900	A	R	-	R	A	R	A	A	R	A	A	-	A	R	-	A	A	-	A	-	A	-	A	-	-	-	R	-	R	A	R	R	A	-	-	-	-	-	-	-	A	R	A	R	R	-	G	-
Pp03	3602994	A	M	-	M	A	M	A	A	M	A	A	-	A	M	-	A	A	-	A	-	A	-	A	-	-	-	M	-	M	A	M	M	A	-	-	-	-	-	-	-	A	M	A	M	M	-	C	-
Pp03	3603004	G	S	-	S	G	S	G	G	S	G	G	-	G	S	-	G	G	-	G	-	G	-	G	-	-	-	S	-	S	G	S	S	G	-	-	-	-	-	-	-	G	S	G	S	S	-	C	-
Pp03	3636637	A	M	-	A	M	A	M	M	A	M	-	A	M	A	A	M	M	A	M	A	M	M	M	A	A	A	A	A	A	M	A	A	A	M	A	A	M	A	A	M	M	A	M	A	A	A	A	A
Pp03	3636764	T	Y	Y	T	C	T	Y	Y	T	Y	Y	T	Y	T	T	Y	Y	T	Y	T	Y	Y	Y	T	T	T	T	T	T	Y	T	T	T	Y	T	T	Y	T	T	Y	Y	T	Y	T	T	T	T	T
Pp03	3636949	C	Y	Y	C	Y	C	Y	Y	C	Y	Y	C	Y	C	C	Y	Y	C	Y	C	Y	Y	Y	C	C	C	C	C	C	Y	C	C	C	Y	-	C	Y	C	C	Y	Y	C	Y	C	C	C	C	C
Pp03	3637135	T	K	K	-	K	T	-	-	T	K	K	T	-	T	T	K	K	T	-	T	-	K	-	T	-	T	T	T	T	-	-	T	T	-	T	T	-	-	T	K	-	-	-	T	-	T	T	T
Pp03	3637297	A	W	T	A	A	A	W	W	A	W	W	A	T	A	-	-	W	A	-	A	-	W	W	A	-	A	A	-	A	W	A	A	A	-	-	A	-	-	A	W	-	A	W	A	A	-	A	A
Pp03	3641436	G	R	G	R	G	R	G	G	R	G	G	R	G	R	R	G	G	R	G	R	G	G	G	R	R	R	R	R	R	G	R	R	G	G	R	R	G	R	R	G	G	R	G	R	R	R	R	R
Pp03	3641574	A	W	A	W	A	W	A	A	W	A	A	W	A	W	W	A	A	W	A	W	A	A	A	W	W	W	W	W	W	A	W	W	A	A	W	W	A	W	W	A	A	W	A	W	W	W	W	W
Pp03	3646824	G	R	G	-	G	-	G	G	-	G	G	R	G	-	-	G	G	R	G	R	G	G	G	R	-	R	R	R	R	G	R	R	G	G	R	R	G	R	R	G	G	R	G	-	R	-	R	R
Pp03	3646975	G	R	-	G	R	-	R	R	G	R	R	G	-	G	G	R	R	G	R	G	R	-	R	G	G	G	G	G	G	R	G	G	R	R	G	G	-	G	G	R	R	G	-	G	G	G	G	G
Pp03	3647033	A	R	A	R	A	R	A	A	R	A	A	R	A	-	R	A	A	R	A	R	A	A	A	R	R	R	R	R	R	A	R	R	A	A	R	R	-	R	R	A	A	R	A	R	R	-	R	R
Pp03	3647158	G	R	R	G	R	G	R	-	G	R	R	G	A	G	G	R	R	G	R	G	-	R	R	G	-	G	G	G	G	-	G	G	G	R	G	G	-	G	G	R	R	G	R	G	G	G	G	G
Pp03	3647422	T	K	-	-	-	T	K	-	T	K	-	T	G	T	-	K	-	-	-	T	-	-	-	T	-	T	T	T	T	-	T	T	K	-	-	-	-	-	T	K	K	T	K	T	T	-	T	T
Pp03	3651440	G	R	-	-	G	-	-	G	G	G	G	R	G	R	-	G	G	-	-	R	-	-	G	-	-	-	-	-	-	G	-	R	G	G	-	R	-	R	R	-	G	-	G	-	-	R	-	-
Pp03	3653519	G	K	G	K	G	K	G	G	K	G	G	K	G	K	K	G	G	K	G	K	-	G	G	K	G	K	-	-	K	G	K	K	G	G	K	K	G	-	K	G	G	K	G	K	K	T	K	K
Pp03	3669113	G	R	G	G	-	G	R	R	G	R	R	G	-	G	G	R	R	G	R	G	R	R	R	G	-	G	G	G	G	R	G	G	G	R	G	G	R	G	G	R	R	G	R	G	G	G	G	G
Pp03	3669153	C	Y	Y	C	Y	C	Y	Y	C	Y	Y	C	Y	C	C	Y	Y	C	Y	C	Y	Y	Y	C	C	C	C	C	C	Y	C	C	Y	Y	C	C	Y	C	C	Y	Y	C	Y	C	C	C	C	C
Pp03	3677869	C	Y	Y	C	Y	C	Y	Y	C	Y	Y	C	Y	C	C	Y	Y	C	Y	C	Y	Y	Y	C	C	C	C	C	C	Y	C	C	Y	Y	C	C	Y	C	C	Y	Y	C	Y	C	C	C	C	C
Pp03	3677892	G	R	R	G	R	G	R	R	G	R	R	G	R	G	G	R	R	G	R	G	R	R	R	G	G	G	G	G	G	R	G	G	R	R	G	G	R	G	G	R	R	G	R	G	G	G	G	G
Pp03	3677903	A	W	W	A	W	A	W	W	A	W	W	A	W	A	A	W	W	A	W	A	W	W	W	A	A	A	A	A	A	W	A	A	W	W	A	A	W	A	A	W	W	A	W	A	A	A	A	A
Pp03	3677932	A	R	R	A	R	A	R	R	A	R	R	A	R	A	A	R	R	A	R	A	R	R	R	A	A	A	A	A	A	R	A	A	R	R	A	A	R	A	A	R	R	A	R	A	A	A	A	A
Pp03	3696243	C	Y	Y	C	-	C	-	Y	C	Y	Y	C	-	C	C	-	-	C	-	C	Y	Y	Y	C	C	C	C	C	C	-	C	C	C	Y	C	C	Y	C	C	Y	Y	C	Y	C	C	C	C	C
Pp03	3696477	A	M	M	A	M	A	M	M	A	M	M	A	M	A	A	-	M	A	M	A	M	M	M	A	A	A	A	A	A	M	A	A	A	M	A	A	M	A	A	M	M	A	M	A	A	A	A	A
Pp03	3696954	C	M	M	C	M	C	M	-	C	M	M	C	-	C	C	M	M	C	-	C	-	M	M	C	C	C	C	C	C	M	C	C	C	-	C	C	-	C	C	M	M	C	M	C	C	C	C	C
Pp03	3696988	A	R	R	A	R	A	-	-	A	R	R	A	R	A	-	A	-	A	-	A	-	R	R	A	A	A	A	A	A	-	A	A	A	-	A	A	-	-	A	-	R	A	-	-	A	A	A	A
Pp03	3706671	A	R	A	R	A	R	A	A	R	A	A	R	A	R	R	A	A	R	A	R	A	A	A	R	R	R	R	R	R	A	R	R	A	A	R	R	A	R	R	A	A	R	A	R	R	R	R	R
Pp03	3737505	K	G	-	-	G	G	G	G	G	G	G	G	G	G	G	G	G	G	G	G	G	G	G	G	-	G	G	G	G	G	G	G	G	G	-	-	-	-	G	G	G	G	G	G	G	G	G	G
Pp03	3742983	C	S	S	C	S	C	S	S	C	S	S	C	S	C	C	S	S	C	S	C	S	S	S	C	C	C	C	C	C	S	C	C	-	S	C	C	C	C	C	S	S	C	S	C	C	C	C	C
Pp03	3763513	A	R	R	A	R	A	R	R	A	R	R	A	R	A	A	R	R	A	R	A	R	R	R	A	A	A	A	A	A	R	A	A	A	R	A	A	R	A	A	R	R	A	R	A	A	A	A	A
Pp03	3767564	A	R	R	A	R	A	R	R	A	R	R	A	R	A	A	R	-	A	R	-	-	-	R	A	A	A	-	A	A	-	-	A	A	-	-	A	R	-	A	R	A	A	R	A	A	A	A	-
Pp03	3771197	R	R	G	A	G	A	R	G	A	G	G	A	R	A	A	G	-	R	G	-	-	R	G	R	-	-	A	-	A	G	R	R	R	G	A	A	G	A	-	-	-	A	G	R	-	A	A	A
Pp03	3775492	W	T	-	-	-	-	T	A	-	A	A	T	-	T	-	-	W	W	A	T	W	-	-	W	-	T	T	-	T	A	T	-	T	A	T	T	A	T	-	W	-	T	A	-	-	-	T	T
Pp03	3777248	Y	Y	C	T	Y	T	Y	C	T	C	C	T	Y	T	T	C	Y	Y	C	T	Y	Y	C	Y	T	T	T	Y	T	C	Y	Y	Y	C	T	T	C	T	-	Y	C	T	C	Y	Y	T	T	T
Pp03	3799609	R	R	A	G	R	G	R	A	G	A	A	G	R	G	G	A	R	R	A	G	R	R	A	R	G	G	G	R	-	A	R	R	R	A	G	G	A	G	G	R	A	G	A	R	R	G	G	G
Pp03	3799953	M	C	-	-	M	C	M	C	M	C	C	-	-	M	-	C	M	C	C	M	-	-	C	C	-	M	-	C	M	C	C	C	-	C	M	M	C	A	-	M	C	M	C	C	C	-	M	M
Pp03	3800923	Y	C	C	-	-	C	C	-	-	C	C	-	-	Y	Y	C	Y	C	C	-	-	T	-	C	-	-	-	C	-	C	C	C	Y	C	-	-	C	-	Y	-	-	-	-	-	C	-	Y	-
Pp03	3800999	Y	Y	T	-	C	C	-	-	-	T	T	C	-	C	C	T	Y	-	T	-	-	C	-	Y	-	-	C	Y	C	T	-	Y	C	-	-	C	T	-	C	-	-	C	-	-	-	-	C	-
Pp03	3801075	R	G	G	-	-	R	R	G	R	G	G	-	-	R	-	G	R	G	G	-	R	R	G	G	-	R	R	G	-	G	-	G	-	G	-	R	G	R	R	R	G	R	-	G	G	-	R	-
Pp03	3801152	K	G	G	-	-	K	K	G	K	G	G	-	-	K	-	G	K	G	G	-	K	K	G	G	-	K	K	G	-	G	-	G	-	G	-	K	G	K	K	K	G	K	-	G	G	-	K	-
Pp03	3802524	M	M	A	C	M	C	M	-	C	A	A	C	M	C	C	A	M	M	A	C	C	-	A	-	C	C	C	M	C	A	M	M	C	A	C	C	-	C	C	M	A	C	A	M	M	C	C	C
Pp03	3807630	T	K	-	-	-	K	T	-	K	T	T	-	-	-	-	T	T	-	T	K	T	T	T	K	K	T	K	K	K	T	K	K	K	-	K	K	T	K	K	T	T	K	T	K	K	K	K	K
Pp03	3807796	M	A	A	M	M	A	A	A	M	A	A	-	-	M	-	A	M	A	A	M	-	M	A	-	M	-	M	A	M	A	A	A	M	A	M	M	A	-	M	M	A	-	A	A	A	-	M	M
Pp03	3807983	Y	T	T	Y	Y	Y	Y	T	Y	T	T	Y	Y	Y	Y	T	Y	T	T	Y	Y	Y	T	T	Y	Y	Y	T	Y	T	T	T	Y	T	Y	Y	T	Y	Y	Y	T	Y	T	T	T	Y	Y	Y
Pp03	3808336	M	A	A	-	M	-	-	A	M	A	A	M	M	M	-	A	-	-	-	M	-	M	-	-	-	-	M	A	-	A	A	A	-	A	-	A	-	A	-	M	A	M	A	-	A	M	M	-
Pp03	3812854	Y	C	C	Y	Y	Y	-	C	Y	C	C	Y	Y	Y	C	C	Y	C	C	Y	Y	Y	C	C	-	Y	Y	C	Y	C	C	C	Y	C	Y	Y	C	Y	Y	Y	C	Y	C	C	C	Y	Y	Y
Pp03	3813058	Y	T	T	Y	Y	Y	Y	T	Y	T	T	Y	Y	Y	Y	T	Y	T	T	Y	Y	Y	T	T	Y	Y	Y	T	Y	T	T	T	Y	T	Y	Y	T	Y	Y	Y	T	Y	T	T	T	Y	Y	Y
Pp03	3813143	Y	Y	C	T	Y	T	Y	C	T	C	C	T	Y	T	T	C	Y	Y	C	T	Y	Y	C	Y	T	T	T	Y	T	C	Y	Y	T	C	T	T	C	T	T	Y	C	T	C	Y	Y	T	-	T
Pp03	3817164	K	T	T	K	K	K	K	T	K	T	T	K	K	K	K	T	K	T	T	K	K	K	T	T	K	K	K	T	K	T	T	T	K	T	K	K	T	K	K	K	T	K	T	T	T	K	K	K
Pp03	3818786	Y	Y	T	C	-	C	-	-	C	T	T	C	Y	C	C	-	Y	Y	T	C	-	C	T	-	C	-	C	-	C	T	Y	C	C	T	C	C	T	C	-	Y	-	C	T	-	-	C	C	-
Pp03	3818924	Y	T	T	Y	Y	Y	Y	T	Y	T	T	Y	Y	Y	Y	T	Y	T	T	Y	Y	Y	-	T	Y	T	Y	-	Y	T	T	T	Y	T	Y	Y	T	Y	-	Y	T	Y	T	T	T	Y	Y	-
Pp03	3818960	R	G	G	R	R	R	R	G	R	G	G	R	R	R	R	G	R	G	G	R	R	R	G	G	R	G	R	-	R	G	G	G	R	G	R	R	G	R	-	R	G	R	G	G	G	R	R	-
Pp03	3830355	R	R	A	G	R	G	R	A	G	A	A	G	-	G	G	A	R	-	A	G	R	-	A	R	G	G	G	R	G	A	G	R	R	A	G	G	A	G	G	R	A	G	A	R	R	G	G	G
Pp03	3830430	W	W	T	A	W	A	-	T	A	T	T	A	-	A	A	T	W	-	T	A	W	W	T	W	A	A	A	W	A	T	-	W	W	T	A	A	T	A	A	-	T	A	T	W	W	A	A	A
Pp03	3844276	T	Y	T	Y	T	Y	T	T	Y	T	T	Y	T	Y	Y	T	T	Y	T	Y	T	T	T	Y	-	Y	Y	Y	Y	T	Y	Y	Y	T	Y	Y	T	Y	Y	T	T	Y	T	Y	Y	Y	Y	Y
Pp03	3844288	A	M	A	M	A	M	A	A	M	A	A	M	A	M	M	A	A	M	A	M	A	A	A	M	-	M	M	M	M	A	M	M	M	A	M	M	A	M	M	A	A	M	A	M	M	M	M	M
Pp03	3844383	A	R	A	R	A	R	A	A	R	A	A	R	A	R	R	A	A	R	A	R	A	A	A	R	R	R	R	R	R	A	R	R	R	A	R	R	A	R	R	A	A	R	A	R	R	R	R	R
Pp03	3844445	G	S	G	S	-	S	G	G	S	G	G	S	G	S	S	G	G	S	G	S	G	G	G	S	S	S	S	S	S	G	S	S	S	G	S	S	G	S	S	G	G	S	G	S	S	S	S	S
Pp03	3844648	T	Y	T	Y	T	Y	T	T	Y	T	T	Y	T	Y	-	T	-	Y	T	-	T	-	-	Y	Y	-	Y	C	Y	T	Y	Y	-	T	-	Y	T	Y	Y	T	T	Y	T	-	Y	Y	C	Y
Pp03	3845407	A	M	A	A	A	A	A	A	A	A	A	A	-	-	A	A	A	A	A	A	-	A	A	-	-	-	-	-	A	A	A	-	A	-	A	A	A	A	A	A	A	A	A	A	A	A	A	A
Pp03	3845436	C	Y	C	-	C	C	C	C	-	C	C	-	-	C	-	C	C	-	C	-	-	C	C	-	-	-	-	-	-	C	-	-	C	-	-	C	C	C	Y	C	C	-	C	-	Y	Y	-	C
Pp03	3845858	G	R	G	R	G	G	G	G	-	-	G	R	G	-	-	G	G	-	-	-	-	G	G	R	-	R	-	-	R	G	-	R	G	G	R	R	G	R	-	G	G	R	G	R	A	A	R	-
Pp03	3848085	R	R	G	A	G	A	-	G	-	G	G	A	R	A	A	G	-	R	G	A	-	R	G	R	-	A	-	A	A	G	R	R	R	G	A	A	G	A	A	R	G	A	G	-	-	-	A	A
Pp03	3848191	R	R	G	A	R	A	R	G	A	-	G	A	R	A	A	G	R	-	G	A	R	R	G	R	A	A	A	R	A	G	R	R	R	-	A	A	G	A	A	R	G	A	G	R	-	A	A	A
Pp03	3848229	M	M	A	C	M	C	M	A	C	-	A	C	M	C	C	A	M	-	A	C	M	M	A	M	C	C	C	M	C	A	M	M	M	-	C	C	A	C	C	M	A	C	A	M	-	C	C	C
Pp03	3848271	W	W	T	A	W	A	W	T	A	-	T	A	W	A	A	T	W	-	T	A	W	W	T	W	A	A	A	W	A	T	W	W	W	-	A	A	T	A	A	W	T	A	T	W	A	A	A	A
Pp03	3848331	Y	Y	T	C	Y	C	Y	T	C	T	T	C	Y	C	C	T	Y	Y	T	C	Y	Y	T	Y	C	C	C	Y	C	T	Y	Y	Y	-	C	C	T	C	C	Y	T	C	T	Y	Y	C	C	C
Pp03	3854350	C	M	C	-	C	M	C	C	M	C	C	M	C	M	-	C	C	M	C	M	C	C	C	M	M	M	M	M	M	-	M	M	C	C	M	M	C	M	M	C	C	M	C	M	M	A	M	-
Pp03	3854539	C	Y	C	Y	C	Y	C	C	Y	C	-	Y	C	Y	Y	C	C	Y	C	Y	C	C	C	Y	Y	Y	Y	Y	Y	-	Y	Y	C	C	Y	Y	C	Y	Y	C	C	Y	C	Y	Y	Y	Y	Y
Pp03	3854644	M	C	C	M	M	M	M	C	M	C	C	M	M	M	M	C	M	C	C	M	M	-	C	C	M	M	M	C	M	C	C	C	-	C	M	M	C	M	M	M	C	M	C	C	C	M	M	M
Pp03	3854865	R	R	-	G	-	G	-	A	G	A	A	G	G	G	G	A	R	G	A	-	-	-	-	R	-	G	G	R	G	A	-	R	G	A	G	G	A	G	-	R	A	G	A	R	R	G	G	G
Pp03	3854887	Y	Y	-	C	-	C	-	T	C	T	T	C	-	C	-	-	Y	-	-	-	-	-	-	Y	-	C	C	Y	C	T	-	-	-	T	C	C	-	-	-	Y	-	C	T	-	Y	-	C	C
Pp03	3857472	W	W	T	A	W	A	W	T	A	T	T	A	W	A	A	T	W	W	T	A	W	W	T	W	A	A	A	W	A	T	W	W	W	T	A	A	T	A	A	W	T	A	T	W	W	A	A	A
Pp03	3873887	R	G	R	G	R	G	-	G	G	R	G	-	G	G	G	G	-	-	G	G	-	G	G	-	-	G	G	G	-	G	G	G	G	G	R	G	G	G	G	G	G	G	G	G	R	G	G	G
Pp03	3876354	Y	C	C	C	C	C	C	C	C	Y	C	Y	C	C	C	C	C	C	C	C	C	C	C	C	C	Y	C	C	C	C	C	C	C	C	C	C	C	C	C	C	C	C	C	C	C	C	C	C
Pp03	3876362	C	Y	C	C	C	C	C	C	C	C	C	C	C	C	C	C	C	C	C	C	C	C	C	C	C	C	C	C	C	Y	C	C	C	C	C	C	C	C	C	C	C	C	C	C	C	C	C	C
Pp03	3876421	G	R	G	G	G	G	G	G	G	G	G	G	G	G	G	G	G	G	G	G	G	G	G	G	G	G	G	G	G	R	G	G	G	G	G	G	G	G	G	-	G	G	G	G	G	G	G	G
Pp03	3877035	Y	C	C	C	Y	-	Y	C	C	-	C	Y	C	Y	C	-	Y	-	C	C	Y	C	-	C	Y	Y	C	C	-	C	Y	-	C	C	-	C	-	-	C	C	-	C	C	C	Y	C	C	C
Pp03	3878489	K	T	T	K	K	K	K	T	K	T	T	K	-	K	K	T	K	T	T	G	-	K	T	T	-	-	K	T	K	T	T	T	K	T	K	K	T	K	K	T	-	-	T	-	T	K	-	-
Pp03	3879371	A	R	-	G	R	G	R	-	G	A	A	G	-	G	G	-	R	R	A	G	-	R	A	R	G	G	G	-	-	A	R	R	G	A	G	G	A	G	G	-	A	G	A	R	R	G	G	G
Pp03	3879708	G	R	G	R	G	-	G	G	-	G	G	-	G	-	R	-	G	R	G	-	G	G	G	-	R	R	R	-	R	G	R	R	G	G	R	R	G	R	-	G	G	R	G	R	-	-	R	-
Pp03	3881379	Y	C	C	C	Y	C	Y	C	Y	C	-	Y	Y	Y	Y	C	Y	C	C	Y	Y	Y	C	C	C	-	Y	C	Y	C	C	C	Y	C	Y	Y	C	C	Y	Y	C	Y	C	C	C	Y	Y	Y
Pp03	3883349	W	T	T	W	W	W	W	T	W	T	T	W	-	W	W	T	W	T	T	W	W	W	T	T	W	W	W	T	W	T	T	T	W	T	-	W	T	-	W	W	T	W	T	T	T	W	W	W
Pp03	3883351	Y	T	T	Y	Y	Y	Y	T	Y	T	T	Y	-	Y	Y	T	Y	T	T	Y	Y	Y	T	T	Y	Y	Y	T	Y	T	T	T	Y	T	-	Y	T	-	Y	Y	T	Y	T	T	T	Y	Y	Y
Pp03	3889648	R	A	A	R	-	R	R	A	-	A	A	R	-	-	-	A	A	-	A	-	A	-	A	A	-	-	-	A	R	A	A	A	-	A	-	-	A	-	R	A	A	R	A	A	A	-	A	R
Pp03	3889792	C	Y	C	Y	-	Y	C	C	C	C	C	-	C	Y	-	C	C	Y	C	-	C	-	C	Y	-	-	-	-	Y	C	Y	Y	Y	C	Y	-	C	Y	-	C	C	-	C	Y	Y	-	-	Y
Pp03	3892167	Y	C	C	Y	Y	Y	Y	C	Y	C	C	Y	Y	Y	Y	C	Y	C	C	-	Y	Y	C	C	-	-	Y	C	Y	C	C	C	Y	C	Y	Y	C	Y	-	Y	C	Y	C	C	C	Y	Y	Y
Pp03	3892175	R	G	G	R	R	R	R	G	R	G	G	R	R	R	R	G	R	G	G	-	R	R	G	G	-	G	R	G	R	G	G	G	R	G	R	R	G	R	-	R	G	R	G	G	G	R	R	R
Pp03	3892510	R	R	G	A	R	A	R	G	A	G	G	A	R	A	A	G	R	R	G	A	R	R	G	R	A	A	A	R	A	G	R	R	R	G	A	A	G	A	A	R	G	A	G	R	R	A	A	A
Pp03	3892602	R	G	G	G	R	-	-	G	-	G	G	R	-	R	R	G	-	G	G	R	R	G	G	-	-	R	-	-	R	G	G	G	R	-	-	-	G	-	R	R	G	-	G	-	-	-	R	R
Pp03	3892618	R	R	G	A	R	A	-	G	A	G	G	A	-	A	A	G	-	R	G	A	R	G	G	-	A	A	A	R	A	G	R	R	A	-	A	-	G	A	A	R	G	-	G	-	-	A	A	A
Pp03	3896663	M	C	C	-	C	-	M	-	-	-	C	-	-	M	-	C	M	C	C	-	C	-	C	C	-	C	-	-	M	C	C	C	A	C	C	M	-	-	-	-	C	-	C	-	-	M	-	-
Pp03	3896861	C	M	C	-	C	-	C	C	M	C	C	C	C	M	M	C	C	-	C	-	C	-	C	M	-	-	M	-	M	C	M	M	C	C	-	M	-	-	-	C	C	-	C	-	M	M	M	M
Pp03	3896862	G	K	G	-	G	-	G	G	K	G	G	G	G	K	K	G	G	-	G	-	G	-	G	K	-	-	K	-	K	G	K	K	G	G	-	K	-	-	-	G	G	-	G	-	K	K	K	K
Pp03	3897142	C	Y	C	Y	C	Y	C	C	Y	C	C	Y	C	Y	Y	C	C	-	C	Y	C	C	C	Y	Y	Y	Y	Y	Y	C	Y	Y	C	C	Y	Y	C	Y	Y	C	C	Y	C	Y	Y	Y	Y	Y
Pp03	3905478	K	G	G	-	G	G	G	G	G	G	G	G	G	G	-	G	G	G	G	-	G	G	G	G	-	-	-	G	G	G	G	-	G	G	G	G	G	-	-	G	G	-	G	-	G	G	G	-
Pp03	3905479	W	A	A	-	A	A	A	A	A	A	A	A	A	A	-	A	A	A	A	-	A	A	A	A	-	-	-	A	A	A	A	-	A	A	A	A	A	-	-	A	A	-	A	-	A	A	A	-
Pp03	3905810	R	A	A	G	R	G	R	A	G	A	A	G	R	G	G	A	R	A	A	G	R	R	A	A	G	G	G	A	G	A	A	A	G	A	G	G	A	G	G	R	A	G	A	A	A	G	G	G
Pp03	3906159	Y	Y	C	-	C	C	C	Y	Y	-	Y	C	Y	Y	-	-	C	C	-	-	C	Y	Y	Y	Y	-	Y	C	Y	Y	C	Y	Y	C	Y	Y	C	-	-	C	Y	-	Y	C	Y	C	Y	C
Pp03	3908146	T	Y	T	Y	T	Y	T	-	Y	T	T	Y	T	Y	-	T	T	Y	T	Y	T	-	T	Y	Y	Y	-	Y	Y	T	Y	Y	-	T	Y	Y	T	Y	Y	T	T	Y	T	Y	Y	-	Y	Y
Pp03	3908378	C	Y	C	Y	C	Y	C	C	Y	C	C	Y	C	Y	Y	C	C	Y	C	Y	C	C	C	Y	Y	Y	-	Y	Y	C	Y	Y	C	C	Y	Y	C	Y	Y	C	C	Y	C	Y	Y	Y	Y	Y
Pp03	3908536	R	A	A	G	R	G	R	-	G	A	A	G	R	G	G	A	R	A	A	G	R	R	A	A	G	G	G	A	G	-	A	A	G	A	G	G	A	G	-	R	A	G	A	A	A	G	G	G
Pp03	3908699	K	T	T	G	K	G	K	T	G	T	T	G	K	G	G	T	K	T	T	-	K	K	T	T	G	G	G	T	G	T	T	T	G	T	G	G	T	-	-	K	T	G	T	T	T	G	G	G
Pp03	3926837	T	Y	T	Y	T	Y	T	T	Y	T	T	Y	T	Y	Y	T	T	Y	T	Y	T	T	T	Y	Y	Y	Y	Y	Y	T	Y	Y	Y	T	Y	Y	T	Y	Y	T	T	Y	T	Y	Y	Y	Y	Y
Pp03	3926967	Y	T	T	Y	Y	Y	Y	T	Y	-	T	Y	Y	Y	Y	T	Y	T	T	Y	Y	Y	T	T	Y	Y	Y	T	Y	T	T	T	Y	-	Y	Y	T	Y	Y	Y	T	Y	T	T	T	Y	Y	Y
Pp03	3927225	T	Y	T	Y	T	Y	T	T	Y	T	T	Y	T	Y	Y	T	T	-	T	Y	T	T	T	Y	Y	Y	Y	Y	Y	T	-	Y	Y	T	Y	Y	T	Y	Y	T	T	Y	T	Y	Y	Y	Y	Y
Pp03	3927290	G	R	G	R	G	R	G	G	R	G	G	R	G	R	R	G	G	-	G	R	G	G	G	R	R	R	R	R	R	G	-	R	R	G	R	R	G	R	R	G	G	R	G	R	R	R	R	R
Pp03	3931278	S	C	-	S	-	S	S	C	S	C	-	-	-	S	-	C	S	C	C	-	-	S	-	C	-	-	S	C	S	C	C	C	-	C	S	S	C	S	S	S	C	S	C	C	C	S	S	-
Pp03	3931389	A	R	-	R	A	R	A	A	-	A	-	-	A	G	-	-	A	R	A	-	-	A	-	R	-	-	-	R	R	A	R	R	R	A	R	R	A	-	R	A	A	-	-	R	R	R	R	-
Pp03	3938759	T	K	T	K	T	-	T	T	K	T	T	K	T	K	K	T	T	K	T	K	T	T	T	K	K	K	K	K	G	T	K	K	K	T	K	K	T	K	K	T	T	K	T	-	K	K	K	K
Pp03	3938874	Y	C	C	-	-	Y	-	C	-	C	C	Y	T	Y	Y	C	Y	C	C	Y	-	Y	C	C	-	Y	-	C	-	C	C	C	T	C	Y	Y	C	Y	Y	Y	C	Y	C	C	C	Y	-	T
Pp03	3939117	A	R	A	-	A	R	A	A	R	A	A	R	A	R	R	A	A	R	A	R	A	A	A	R	R	R	R	R	R	A	R	R	R	A	R	R	A	R	R	A	A	R	A	R	R	R	R	R
Pp03	3939186	R	G	G	R	R	R	R	G	R	G	G	R	R	R	R	G	R	G	G	R	R	R	G	G	R	R	R	G	R	G	G	G	R	G	R	R	G	R	R	R	G	R	G	G	G	R	R	R
Pp03	3939382	Y	Y	-	C	Y	C	C	-	Y	-	T	Y	C	C	C	-	Y	T	-	C	C	-	-	C	C	Y	C	Y	Y	-	-	C	C	-	C	C	-	C	C	C	-	C	-	Y	Y	Y	Y	Y
Pp03	3939419	W	A	-	-	W	-	T	-	W	-	A	W	T	W	-	-	W	A	-	T	T	-	-	-	-	W	W	A	W	-	A	A	-	-	W	T	-	T	-	T	-	W	A	A	A	W	W	W
Pp03	3955586	Y	Y	Y	T	Y	T	Y	Y	T	Y	Y	T	Y	T	T	Y	Y	Y	Y	T	Y	Y	Y	Y	T	T	T	Y	T	Y	Y	Y	T	Y	T	T	Y	T	T	Y	Y	T	Y	Y	Y	T	T	T
Pp03	3955696	G	R	R	R	R	R	R	R	R	R	G	R	R	G	R	G	R	R	G	R	R	R	R	R	R	G	G	R	R	R	R	R	R	R	R	G	R	R	R	R	R	R	R	R	R	R	R	R
Pp03	3955760	C	M	C	C	C	C	C	C	C	C	C	C	C	C	C	C	C	C	C	C	C	C	C	C	C	C	C	C	C	C	C	C	C	C	C	C	C	M	C	C	C	C	C	C	C	C	M	C
Pp03	3955814	Y	Y	T	Y	Y	Y	Y	T	Y	T	T	Y	Y	Y	Y	T	Y	Y	T	Y	Y	Y	T	T	-	Y	Y	T	Y	T	Y	Y	Y	T	Y	Y	T	Y	Y	Y	T	Y	T	T	Y	Y	C	Y
Pp03	3955823	S	C	C	C	C	C	C	C	C	C	C	C	C	C	C	C	C	C	C	C	C	C	C	C	C	C	C	C	C	C	C	C	C	C	C	C	C	C	C	C	C	C	C	C	C	C	C	C
Pp03	3955871	R	R	A	R	A	A	A	A	A	A	A	R	A	A	A	A	A	A	A	A	A	A	A	A	A	R	A	A	A	A	R	R	R	A	R	R	A	R	A	A	A	R	A	A	R	A	R	R
Pp03	3955910	Y	C	C	C	C	C	C	C	C	C	C	Y	C	C	C	C	C	-	C	C	C	C	C	C	-	C	C	C	C	C	C	C	Y	C	Y	Y	C	C	C	C	C	Y	C	C	Y	C	Y	Y
Pp03	3955930	M	A	A	-	-	A	A	A	A	A	A	A	A	A	A	A	A	A	A	A	A	A	A	A	-	A	A	A	A	A	A	A	A	-	A	A	A	A	A	A	A	A	A	A	A	A	A	A
Pp03	3965532	R	A	A	-	R	-	R	A	R	A	A	R	R	R	R	A	R	A	A	R	R	R	A	A	R	R	R	A	R	A	A	A	R	A	R	R	A	R	R	R	A	R	A	A	A	R	R	R
Pp03	3965593	A	R	A	R	A	R	A	A	R	A	A	R	A	R	R	A	A	R	A	R	A	A	A	R	R	R	-	R	R	A	R	R	A	A	R	R	A	R	R	A	A	R	A	R	R	R	R	R
Pp03	3965622	R	G	G	-	R	R	R	G	R	G	G	R	R	R	R	G	R	G	G	R	R	R	G	G	R	R	-	G	R	G	G	G	R	G	R	R	G	R	R	R	G	R	G	G	G	R	R	R
Pp03	3965745	M	C	C	M	M	M	M	C	M	C	C	M	M	M	M	C	M	C	-	M	M	M	C	C	M	M	M	C	M	C	C	C	M	C	M	M	C	M	M	M	C	M	C	C	C	M	M	M
Pp03	3965850	R	A	A	R	R	R	-	-	R	A	A	R	-	R	R	A	R	A	A	R	R	R	A	A	-	R	-	A	-	A	A	-	G	A	R	R	-	-	-	R	A	R	A	A	A	-	R	R
Pp03	3965864	W	A	A	W	W	W	-	-	W	A	A	W	-	W	W	A	W	A	A	W	W	W	A	A	-	W	-	A	-	A	A	-	T	A	W	W	-	-	-	W	A	W	A	A	A	-	W	W
Pp03	3965868	R	A	A	R	R	R	-	-	R	A	A	R	-	R	R	A	R	A	A	R	R	R	A	A	-	R	-	A	-	A	A	-	G	A	R	R	-	-	-	R	A	R	A	A	A	-	R	R
Pp03	3965925	R	G	G	R	R	R	-	-	R	G	G	R	-	R	R	G	R	G	G	R	R	R	G	G	-	R	-	G	-	G	G	-	A	G	R	R	-	-	-	R	G	R	G	G	G	-	R	R
Pp03	3966881	W	A	A	-	W	W	-	A	W	A	A	-	-	W	W	A	W	A	A	T	-	W	-	A	-	A	T	A	-	A	A	A	W	A	W	W	-	-	-	W	A	W	A	A	A	W	T	W
Pp03	3966920	W	A	A	-	-	W	-	A	W	A	A	-	-	W	-	A	W	A	A	T	W	W	A	A	-	-	T	-	W	A	A	A	-	A	W	W	-	-	-	W	A	W	A	A	A	W	T	W
Pp03	3967574	Y	T	T	-	Y	Y	-	T	-	-	T	Y	-	Y	Y	T	Y	T	-	-	-	-	T	-	-	-	-	-	-	-	T	T	C	-	Y	-	-	Y	Y	Y	T	-	T	-	T	-	-	Y
Pp03	3967921	R	G	G	R	R	-	-	-	-	G	G	R	R	R	R	G	R	G	G	R	-	R	G	G	-	R	-	G	R	G	G	G	-	G	R	R	G	-	R	-	G	R	G	G	G	-	R	R
Pp03	3968555	R	G	G	A	R	R	R	G	R	G	G	R	R	R	A	G	R	G	G	R	-	R	G	G	R	A	-	G	A	G	G	G	R	G	R	-	G	-	R	R	G	R	G	G	G	R	R	R
Pp03	3972221	K	K	-	-	-	G	G	-	G	-	-	-	-	G	G	-	-	G	-	G	G	-	T	-	G	-	G	G	G	-	G	K	G	-	-	G	-	-	G	K	T	G	-	K	-	G	G	G
Pp03	3972246	K	K	-	-	-	T	T	-	T	-	-	T	-	T	T	-	K	-	-	T	K	T	G	T	T	T	T	K	T	-	K	K	-	-	-	T	-	-	T	K	G	T	-	K	-	T	T	T
Pp03	3972284	W	W	T	A	W	A	W	T	A	T	T	A	W	A	A	T	W	W	T	A	W	W	T	W	A	A	A	W	A	T	W	W	W	T	A	A	T	A	A	W	T	A	-	W	W	A	A	A
Pp03	3972592	K	K	G	T	K	-	K	G	T	G	G	T	-	T	T	G	-	K	-	-	K	-	-	K	-	T	-	K	T	G	K	K	K	-	T	T	G	T	T	K	G	T	G	-	-	-	T	-
Pp03	3973725	Y	Y	T	Y	Y	Y	Y	T	Y	T	T	Y	Y	Y	Y	T	Y	-	T	Y	Y	Y	T	Y	Y	Y	Y	Y	Y	T	Y	Y	Y	T	Y	Y	T	Y	Y	Y	T	Y	T	Y	Y	Y	Y	Y
Pp03	3975874	M	A	-	-	-	-	-	A	M	A	A	-	M	-	-	A	-	A	-	-	-	-	A	A	-	-	-	-	-	A	A	A	-	A	-	M	A	-	M	M	A	-	A	-	A	M	M	-
Pp03	3975930	M	C	-	-	-	-	-	C	M	C	C	-	M	-	-	C	-	C	-	-	-	-	C	C	-	-	-	-	-	C	C	C	C	C	-	M	C	-	M	M	C	-	C	-	C	M	M	-
Pp03	3976409	T	Y	T	Y	T	Y	T	T	Y	T	T	Y	T	Y	Y	T	T	Y	T	-	T	T	T	-	-	Y	Y	-	Y	T	Y	Y	Y	T	Y	Y	T	Y	Y	T	T	Y	T	-	Y	Y	Y	-
Pp03	3976520	T	Y	T	Y	T	Y	T	T	Y	T	T	Y	T	Y	Y	T	T	Y	T	Y	T	T	T	-	-	Y	Y	Y	Y	T	Y	Y	T	T	Y	Y	T	Y	Y	T	T	Y	T	Y	Y	Y	Y	Y
Pp03	3976578	T	K	T	-	T	-	T	T	K	T	T	K	T	-	-	T	T	K	T	-	T	T	-	T	-	K	-	-	K	T	K	K	T	T	K	K	T	K	-	T	T	K	T	-	-	K	K	K
Pp03	3976722	M	C	C	M	M	M	M	C	M	C	C	M	M	M	M	C	M	C	C	M	M	M	C	C	M	M	M	C	M	C	C	C	M	C	M	M	C	M	M	M	C	M	C	C	C	M	M	M
Pp03	3976724	R	G	G	R	R	R	R	G	R	G	G	R	R	R	R	G	R	G	G	R	R	R	G	G	R	R	R	G	R	G	G	G	R	G	R	R	G	R	R	R	G	R	G	G	G	R	R	R
Pp03	3976834	R	G	G	-	G	G	R	G	-	G	G	-	G	G	-	G	-	G	G	-	-	R	G	G	-	R	R	G	-	G	G	G	R	G	G	-	G	R	-	G	G	R	G	G	G	-	-	G
Pp03	3976838	Y	C	C	-	C	Y	Y	C	-	C	C	-	C	C	C	C	-	C	C	C	-	Y	C	C	C	Y	Y	C	-	C	C	C	Y	C	C	-	C	Y	-	C	C	Y	C	C	C	-	Y	C
Pp03	3976883	R	G	G	R	R	R	R	G	R	G	G	R	R	G	R	G	R	G	G	R	R	R	G	G	G	R	R	G	R	G	G	G	R	G	R	R	G	R	R	R	G	R	G	G	G	R	R	R
Pp03	3977023	T	K	T	-	T	K	T	T	-	T	T	K	T	-	K	T	T	-	T	-	T	T	T	-	-	T	K	K	K	T	K	K	K	T	K	K	T	-	K	T	T	-	T	K	-	K	K	K
Pp03	3986410	S	S	-	C	S	C	S	G	C	G	G	C	S	C	C	G	S	S	G	C	S	S	G	S	C	C	C	S	C	G	S	S	C	G	C	C	G	C	C	S	G	C	G	S	S	C	C	C
Pp03	3987403	G	R	G	R	G	R	G	-	-	G	G	R	G	R	-	-	G	-	-	R	-	-	-	R	-	R	R	-	R	-	-	R	R	-	R	R	G	-	R	G	-	R	G	-	R	G	R	G
Pp03	3988191	M	M	-	A	M	A	M	C	A	C	C	A	-	A	A	C	M	-	C	A	-	-	C	M	-	A	A	M	A	C	M	M	A	C	A	A	C	A	A	M	C	A	C	-	M	A	A	A
Pp03	3988295	W	T	-	-	W	W	W	T	-	T	T	-	T	-	-	-	-	T	-	W	-	-	-	T	-	-	-	T	-	T	-	T	W	T	-	W	-	-	-	-	-	-	-	-	T	-	-	-
Pp03	3988367	S	C	-	G	S	G	C	C	G	C	C	G	-	G	G	C	-	-	C	G	-	-	C	S	-	G	-	-	G	C	S	S	G	C	G	G	-	G	-	-	C	G	-	-	S	G	G	-
Pp03	3989094	R	R	G	-	R	A	-	G	A	G	G	A	-	A	A	G	-	-	G	A	-	-	G	R	-	A	A	R	A	G	R	R	-	G	-	A	G	A	A	R	G	A	G	G	R	-	A	A
Pp03	3989151	M	M	C	-	M	A	-	C	A	C	C	A	-	A	A	C	-	-	C	A	A	-	C	M	-	A	A	M	A	C	M	M	-	C	-	A	C	A	A	M	C	A	C	C	M	-	A	A
Pp03	3989162	R	A	A	R	R	-	-	A	R	A	A	-	R	R	R	A	R	A	A	-	-	-	A	-	-	R	-	A	R	A	A	A	R	A	R	R	A	R	A	-	A	R	A	A	A	A	R	R
Pp03	3989194	M	A	A	M	M	-	-	A	M	A	A	-	M	M	M	A	M	A	A	-	-	-	A	-	-	M	-	A	M	A	A	A	M	A	M	M	A	M	A	-	A	M	A	A	A	A	M	M
Pp03	3989391	W	W	T	A	W	A	-	T	A	T	T	-	-	A	A	T	W	W	T	-	-	-	T	-	A	A	-	-	-	T	W	W	A	T	A	A	T	A	A	-	T	A	T	-	W	-	A	A
Pp03	3989472	Y	T	T	-	Y	-	-	T	-	T	T	-	-	Y	-	T	T	T	T	-	-	-	-	-	T	-	-	T	-	T	T	T	Y	T	-	Y	T	-	T	-	T	Y	T	T	T	-	Y	-
Pp03	3990423	Y	C	C	-	Y	Y	Y	C	C	C	C	Y	-	Y	-	C	Y	C	C	C	Y	-	C	-	-	-	-	C	Y	-	C	C	Y	C	Y	Y	C	Y	Y	Y	-	Y	C	C	C	C	Y	Y
Pp03	3990547	K	G	G	K	K	K	K	G	K	G	G	K	K	K	K	G	K	G	G	K	K	K	G	G	K	K	K	G	K	G	G	G	K	G	K	K	G	K	K	K	G	K	G	G	G	K	K	K
Pp03	3990817	R	A	A	A	-	-	R	A	-	A	A	R	A	R	-	A	R	A	A	A	R	-	A	A	A	A	R	A	R	A	A	A	-	A	R	R	A	-	R	R	A	R	A	A	A	-	R	R
Pp03	3990819	R	G	G	G	-	-	R	G	-	G	G	R	G	R	-	G	-	G	G	G	R	-	G	G	G	G	R	G	R	G	G	G	-	G	R	R	G	-	G	R	G	R	G	G	G	G	R	-
Pp03	3993945	Y	Y	C	T	Y	T	Y	C	T	C	C	T	Y	T	T	C	Y	-	C	T	Y	Y	C	Y	T	T	T	-	T	C	Y	Y	T	C	T	T	C	T	T	Y	C	T	C	Y	Y	T	T	T
Pp03	4008150	R	G	G	R	R	R	R	G	R	G	G	R	R	R	R	G	R	G	G	R	R	R	G	G	G	R	G	G	-	G	G	G	R	G	R	R	G	R	R	G	G	R	G	G	G	R	R	R
Pp03	4010624	A	R	A	-	A	R	A	-	R	A	A	R	-	R	-	-	A	-	-	R	A	-	A	R	-	R	-	-	-	A	R	R	G	A	A	-	A	R	G	A	A	R	A	-	R	-	R	G
Pp03	4011182	R	G	-	-	R	-	-	-	-	G	G	G	G	R	-	G	R	-	G	R	-	G	-	-	-	-	-	G	-	G	G	G	-	G	-	-	G	G	-	R	G	-	G	G	G	G	G	-
Pp03	4011899	A	R	A	R	A	R	A	A	-	A	-	R	A	R	-	A	A	R	A	-	A	A	A	-	-	A	R	-	R	A	-	R	R	A	R	R	A	R	-	A	A	R	A	-	-	-	R	-
Pp03	4011924	G	R	G	R	G	R	G	G	-	G	-	R	G	R	-	G	G	R	G	-	G	G	G	-	A	-	R	-	R	G	-	R	R	G	R	R	G	R	-	G	G	R	G	-	-	G	R	-
Pp03	4012820	A	R	A	-	A	-	A	A	-	A	A	-	-	-	-	A	A	-	-	-	-	A	A	-	-	-	A	-	-	-	R	R	R	A	R	R	A	-	R	-	A	R	-	G	-	-	-	G
Pp03	4012914	T	W	T	T	T	-	T	T	-	T	T	T	-	W	-	T	T	W	T	W	T	T	T	-	-	T	-	-	W	T	W	W	W	T	W	W	T	W	W	-	T	W	T	-	W	W	W	W
Pp03	4016208	C	Y	C	Y	C	Y	C	C	Y	C	C	Y	C	-	Y	C	C	-	C	Y	C	C	C	Y	Y	Y	Y	Y	-	C	Y	Y	C	C	Y	Y	C	Y	Y	C	C	Y	C	Y	Y	Y	Y	C
Pp03	4022968	G	R	G	R	G	R	G	G	R	G	G	R	G	R	R	G	G	R	G	R	G	G	G	R	R	R	R	R	R	G	R	R	R	G	R	R	G	R	R	G	G	R	G	R	R	R	R	R
Pp03	4029793	Y	Y	T	C	Y	C	Y	T	C	T	T	C	Y	C	C	T	-	-	T	C	Y	Y	T	Y	C	C	C	Y	C	T	Y	Y	C	T	C	C	T	C	C	Y	T	C	T	Y	Y	C	C	C
Pp03	4034334	R	R	G	A	R	A	R	G	A	G	G	A	R	A	A	G	R	R	G	A	R	R	G	R	A	A	A	R	A	G	R	R	A	G	A	A	G	A	A	R	G	A	G	R	R	A	A	A
Pp03	4034376	R	R	G	A	R	A	R	G	A	G	G	A	R	A	A	G	R	R	G	A	R	R	G	R	A	A	A	R	A	G	R	R	R	G	A	A	G	A	A	R	G	A	G	R	R	A	-	A
Pp03	4036978	A	R	A	R	A	R	A	A	R	A	A	R	A	R	R	A	A	R	A	R	A	A	A	R	R	R	R	R	R	A	R	R	A	A	R	R	A	R	R	A	A	R	A	R	R	R	R	R
Pp03	4051416	R	A	A	R	R	R	R	A	R	A	A	R	R	R	R	A	R	A	A	R	R	R	A	A	R	R	R	A	R	A	A	A	R	A	R	R	A	R	R	R	A	R	A	A	A	R	R	R
Pp03	4062208	R	A	A	A	A	-	A	A	-	A	A	A	-	R	-	A	A	-	A	-	A	-	A	-	-	A	-	A	-	A	A	A	R	A	-	-	-	A	-	R	A	A	A	A	A	R	R	A
Pp03	4062256	R	A	A	A	A	-	A	A	A	A	A	A	-	R	A	A	A	A	A	-	A	A	A	A	A	A	A	A	A	A	A	A	R	A	R	A	A	A	A	R	A	A	A	A	A	R	-	A
Pp03	4062280	K	G	G	G	G	-	G	G	G	G	G	G	G	K	G	G	G	G	G	G	G	G	G	G	G	K	G	G	G	G	G	G	G	G	K	G	G	G	G	K	G	G	G	G	G	-	-	G
Pp03	4062284	R	A	A	A	A	-	A	A	A	A	A	A	A	R	A	A	R	A	A	A	A	A	A	A	A	R	A	A	A	A	A	A	A	A	R	A	A	A	A	R	A	A	A	A	A	-	A	A
Pp03	4062341	R	A	A	A	R	R	R	A	A	A	A	A	A	A	A	A	A	A	A	A	R	A	A	A	A	R	R	A	R	A	A	A	A	A	R	R	A	R	R	R	A	R	A	A	A	-	R	A
Pp03	4062351	R	G	G	G	R	R	R	G	G	G	G	G	G	G	G	G	G	G	G	G	R	G	G	G	G	R	R	G	R	G	G	G	G	G	R	R	G	R	R	R	G	R	G	G	G	-	R	G
Pp03	4062424	Y	T	T	-	Y	Y	Y	T	-	T	T	-	T	-	T	T	T	T	T	T	-	T	T	T	-	T	Y	T	T	T	T	T	T	T	-	-	T	Y	Y	Y	T	Y	T	T	T	-	Y	T
Pp03	4062789	S	G	-	S	-	-	G	G	-	G	-	-	-	G	-	G	-	G	-	-	-	-	G	G	G	G	-	-	-	G	G	G	-	-	-	S	G	-	G	-	G	-	G	-	G	-	G	-
Pp03	4062875	Y	T	T	-	-	-	T	T	-	T	T	Y	-	-	-	T	-	T	-	-	-	-	T	T	T	T	-	T	-	-	T	T	-	-	-	Y	T	-	-	-	T	-	T	-	T	-	T	-
Pp03	4063935	Y	C	C	Y	Y	Y	Y	C	Y	C	C	Y	Y	Y	Y	C	Y	C	C	Y	Y	-	C	C	Y	Y	Y	C	Y	C	C	C	Y	C	-	Y	C	Y	Y	Y	C	Y	C	C	C	Y	Y	Y
Pp03	4063945	R	G	G	R	R	R	R	G	R	G	G	R	R	R	R	G	R	G	G	R	R	-	G	G	R	R	R	G	R	G	G	G	R	G	-	R	G	R	R	R	G	R	G	G	G	R	R	R
Pp03	4064018	R	A	A	R	R	R	R	A	R	A	A	R	R	R	R	A	R	A	A	R	R	-	A	A	R	R	R	A	R	A	A	A	R	A	-	R	A	R	R	R	A	R	A	A	A	R	R	R
Pp03	4064187	R	G	G	G	R	R	R	G	R	G	G	R	R	G	R	G	R	G	G	R	G	G	G	G	R	R	R	G	R	G	G	G	R	G	G	R	G	R	R	G	G	R	G	G	G	G	R	R
Pp03	4064198	M	A	A	A	M	M	M	A	M	A	A	M	M	-	M	A	M	A	A	M	A	A	A	A	M	M	M	A	M	A	A	A	M	A	A	M	A	M	M	A	A	M	A	A	A	M	M	M
Pp03	4064290	R	G	G	G	G	-	-	G	R	G	G	-	-	G	-	G	-	G	G	-	G	-	-	G	G	-	-	G	-	-	G	G	-	G	-	-	G	-	G	G	G	G	G	G	G	R	-	-
Pp03	4068339	A	R	A	-	A	-	A	-	G	A	A	-	A	R	-	A	-	R	A	-	A	-	A	-	-	-	G	G	R	-	R	-	A	-	G	-	-	R	-	A	-	R	A	-	R	R	-	R
Pp03	4068415	T	W	T	W	T	W	T	T	W	T	T	W	T	W	W	T	T	W	T	W	T	T	T	W	-	W	W	W	W	T	W	W	T	T	A	W	T	W	W	T	T	W	T	W	W	W	W	W
Pp03	4068638	T	Y	T	Y	T	Y	T	T	C	T	T	Y	T	Y	Y	T	T	Y	T	Y	T	T	T	Y	-	Y	Y	Y	Y	T	Y	Y	T	T	-	Y	T	Y	Y	T	T	Y	T	Y	Y	Y	Y	Y
Pp03	4068667	C	Y	C	Y	C	Y	C	C	T	C	C	Y	C	Y	Y	C	C	Y	C	Y	C	C	C	Y	-	Y	Y	Y	Y	C	Y	Y	C	C	-	Y	-	Y	Y	C	C	Y	C	Y	Y	Y	Y	Y
Pp03	4068680	T	Y	T	Y	T	Y	T	T	C	T	T	Y	T	Y	Y	T	T	Y	T	Y	T	T	T	Y	-	Y	Y	Y	Y	T	Y	Y	T	T	-	Y	-	Y	Y	T	T	Y	T	Y	Y	Y	Y	Y
Pp03	4070064	A	R	A	R	A	R	A	A	R	A	A	R	A	R	R	A	A	R	A	R	A	A	A	R	R	R	R	R	R	A	R	R	R	A	R	R	A	R	R	A	A	R	A	R	R	R	R	R
Pp03	4070071	G	R	G	R	G	R	G	G	R	G	G	R	G	R	R	G	G	R	G	R	G	G	G	R	R	R	R	R	R	G	R	R	R	G	R	R	G	R	R	G	G	R	G	R	R	R	R	R
Pp03	4070170	A	R	A	R	A	R	A	A	R	A	A	R	A	R	R	A	A	R	A	R	A	A	A	R	R	R	R	R	R	A	R	R	R	A	R	G	A	R	R	A	A	R	A	R	R	R	R	R
Pp03	4070245	A	R	A	R	A	R	A	A	R	A	A	R	A	R	R	A	A	R	A	R	A	A	A	R	R	R	R	R	R	A	R	R	R	A	R	R	A	R	R	A	A	R	A	R	R	R	R	R
Pp03	4070329	Y	Y	T	C	-	C	Y	T	C	T	T	C	Y	C	C	T	Y	Y	T	C	Y	Y	T	Y	C	C	C	Y	C	T	Y	Y	C	T	C	C	T	-	C	Y	T	C	T	Y	Y	C	C	C
Pp03	4077800	C	M	C	-	C	A	C	C	A	C	C	-	-	A	A	C	C	-	C	A	-	C	C	M	-	A	-	-	A	C	M	M	A	C	-	-	-	-	A	C	C	A	C	M	M	A	A	A
Pp03	4077927	R	G	G	R	R	R	R	G	R	G	G	R	R	R	R	G	R	G	G	R	R	R	G	G	-	R	R	G	R	G	G	G	R	G	R	R	-	R	R	R	G	G	G	G	G	R	R	R
Pp03	4078211	W	W	T	A	W	A	W	T	A	T	T	A	W	A	A	T	W	W	T	A	W	W	T	W	A	A	A	-	A	T	W	W	A	T	A	A	T	A	A	W	T	A	T	W	-	A	A	A
Pp03	4078385	W	T	T	-	T	-	-	T	-	T	T	-	T	-	-	T	T	-	T	-	T	T	T	T	-	-	-	T	-	T	T	-	-	T	-	-	T	-	-	T	T	-	T	T	T	-	-	-
Pp03	4094850	R	G	G	R	R	R	R	G	R	G	G	R	R	R	R	G	R	G	G	R	R	R	G	G	R	R	R	G	R	G	G	G	R	G	R	R	G	R	R	R	G	R	G	G	G	R	R	R
Pp03	4094874	K	K	T	G	K	G	K	T	G	T	T	G	K	G	G	T	K	K	T	G	K	K	T	K	G	G	G	K	G	T	K	K	G	T	G	G	T	G	G	K	T	G	T	K	K	G	G	G
Pp03	4094890	M	M	C	A	M	A	M	C	A	C	C	A	M	A	A	C	M	M	C	A	M	M	C	M	A	A	A	M	A	C	M	M	A	C	A	A	C	A	A	M	C	A	C	M	M	A	A	A
Pp03	4094892	R	R	A	G	R	G	R	A	G	A	A	G	R	G	G	A	R	R	A	G	R	R	A	R	G	G	G	R	G	A	R	R	G	A	G	G	A	G	G	R	A	G	A	R	R	G	G	G
Pp03	4095338	S	S	C	G	S	G	S	C	G	C	C	G	S	G	G	C	G	S	-	-	S	G	C	S	G	-	G	S	G	C	S	S	G	C	G	G	C	G	G	S	-	G	C	S	-	G	G	G
Pp03	4095429	Y	Y	-	T	-	T	Y	-	T	-	C	T	T	T	T	C	-	-	-	-	Y	-	C	Y	T	T	T	-	T	-	Y	Y	T	-	T	T	C	T	T	Y	-	T	-	T	-	T	T	T
Pp03	4102648	W	T	T	T	-	T	W	T	T	T	W	T	T	T	-	T	Y	-	T	T	T	T	T	T	T	T	T	T	T	T	W	-	T	T	T	T	T	T	T	T	T	T	T	T	T	T	-	T
Pp03	4102649	R	S	G	G	-	G	G	G	G	G	S	K	-	R	S	-	R	G	R	S	G	G	G	-	K	G	S	-	-	G	G	R	G	G	R	G	G	K	K	G	K	G	K	G	G	-	-	G
Pp03	4102651	K	T	T	T	T	T	T	T	T	T	W	K	K	T	T	T	T	T	T	K	T	T	T	-	T	T	K	T	T	T	T	K	T	T	T	-	T	W	T	T	-	W	W	T	T	T	T	T
Pp03	4102792	W	M	A	-	A	-	A	-	A	A	-	W	W	W	-	M	A	-	A	A	A	A	-	R	A	-	A	M	-	-	A	A	-	A	-	A	-	-	M	A	W	M	M	A	A	-	A	A
Pp03	4102793	W	W	A	-	A	-	A	-	A	A	W	W	M	M	-	A	A	-	A	-	A	A	A	W	A	-	A	R	A	-	-	W	-	A	-	-	W	W	M	A	W	W	W	A	-	-	A	A
Pp03	4102794	K	R	G	-	G	-	G	-	G	R	R	R	-	S	-	-	S	-	-	G	G	G	-	R	G	-	K	R	G	-	K	K	-	G	-	R	-	S	R	-	R	S	K	G	G	-	G	G
Pp03	4102795	K	G	G	-	G	-	G	-	G	-	K	G	-	G	-	G	-	-	-	-	G	G	-	S	-	-	G	-	-	-	K	S	-	G	-	R	-	G	G	G	G	-	G	G	-	-	G	G
Pp03	4109692	Y	T	T	Y	-	Y	-	T	-	T	T	Y	-	Y	-	T	Y	T	T	-	-	Y	T	T	-	T	-	T	T	T	T	T	C	-	-	-	-	T	Y	Y	T	-	T	T	T	Y	Y	Y
Pp03	4109725	R	G	G	R	A	R	R	G	R	G	G	R	-	R	R	G	R	G	G	R	-	R	G	G	-	R	G	G	R	G	G	G	A	G	R	-	G	R	R	R	G	R	G	G	G	R	R	R
Pp03	4109757	R	A	A	R	R	R	R	A	R	A	A	R	R	R	R	A	R	A	A	R	-	R	A	A	-	R	R	A	R	A	A	A	G	A	R	R	A	R	R	R	A	R	A	A	A	R	R	R
Pp03	4113240	Y	C	C	Y	-	C	C	C	Y	-	C	Y	C	Y	-	C	-	C	-	C	-	-	-	C	-	-	-	C	-	C	C	C	T	C	-	C	-	Y	-	C	C	C	C	C	C	-	C	-
Pp03	4113248	R	G	G	R	-	G	G	G	R	-	G	R	G	R	-	G	-	G	-	G	-	-	-	G	-	-	-	G	-	G	G	G	A	G	-	G	-	R	-	-	G	G	G	G	G	-	G	-
Pp03	4113272	Y	T	T	Y	-	T	-	T	Y	T	T	Y	Y	Y	-	T	-	T	T	T	-	-	T	T	-	-	-	T	T	T	T	T	C	T	-	Y	-	Y	Y	-	T	-	T	T	T	-	Y	Y
Pp03	4113324	G	K	G	K	G	-	G	G	K	G	G	K	G	K	T	G	G	K	G	T	G	G	G	K	-	-	-	-	-	G	K	K	G	G	-	K	G	K	K	G	G	-	G	K	K	-	K	K
Pp03	4113357	K	T	T	K	-	T	T	T	T	T	T	-	T	K	T	T	-	T	T	T	K	-	T	T	-	T	-	T	T	T	T	T	-	T	-	K	T	T	K	T	T	T	T	T	T	T	K	K
Pp03	4113459	W	T	T	W	W	W	W	T	W	T	T	W	W	W	-	T	W	T	T	W	W	W	T	T	W	W	W	T	W	T	T	T	A	T	-	W	T	W	W	W	T	W	T	T	T	W	W	W
Pp03	4113517	W	A	A	W	W	W	W	A	W	A	A	W	W	W	-	A	W	A	A	W	W	W	A	A	W	W	W	A	W	A	A	A	T	A	T	W	A	W	W	W	A	W	A	A	A	W	W	W
Pp03	4114648	W	W	T	-	-	A	-	T	-	T	T	A	W	A	A	T	-	W	T	A	W	W	T	-	-	A	A	T	A	T	W	W	A	T	A	A	T	A	A	W	T	A	T	W	W	A	A	A
Pp03	4121595	R	R	G	A	R	A	R	G	A	G	G	A	R	A	A	G	R	R	G	A	R	R	G	R	A	A	A	R	A	G	R	R	A	G	A	A	G	A	A	R	G	A	G	R	-	A	A	-
Pp03	4123342	S	G	-	S	S	-	-	-	S	G	G	S	S	G	-	G	S	G	G	S	S	G	-	G	-	G	G	G	S	G	G	G	C	G	S	S	G	S	-	S	G	-	G	G	-	-	S	S
Pp03	4123541	Y	T	T	Y	Y	Y	Y	T	Y	T	T	Y	Y	Y	Y	T	Y	T	T	Y	Y	Y	T	T	Y	T	Y	T	Y	T	T	T	C	T	Y	Y	T	Y	Y	Y	T	Y	T	T	T	Y	Y	Y
Pp03	4123916	R	G	G	R	R	R	R	G	R	G	G	R	R	R	R	G	R	G	G	R	R	R	G	G	R	R	R	G	R	G	G	G	A	G	R	R	G	R	R	R	G	R	G	G	G	R	R	R
Pp03	4133870	A	R	A	R	A	R	A	A	R	A	A	R	A	R	-	A	A	R	A	R	A	A	A	R	R	R	R	-	R	A	R	R	A	A	R	R	A	R	A	A	A	R	A	R	R	R	R	R
Pp03	4134055	A	R	A	R	A	R	A	A	R	A	A	R	A	R	A	A	A	R	A	R	A	A	A	R	R	R	R	-	R	A	R	R	A	A	R	R	A	R	A	A	A	R	A	R	R	R	R	R
Pp03	4135371	G	R	G	G	-	-	G	G	R	G	-	R	G	-	-	G	G	-	G	-	G	G	G	-	R	-	G	R	-	G	-	R	G	G	-	R	-	-	-	G	G	G	-	-	-	G	R	R
Pp03	4144992	C	Y	C	-	C	Y	C	C	Y	C	C	Y	C	Y	Y	C	C	Y	C	Y	C	C	C	-	-	Y	Y	Y	Y	C	Y	Y	C	C	Y	Y	C	Y	Y	C	C	Y	C	Y	Y	Y	Y	Y
Pp03	4145006	A	R	A	-	A	R	A	A	R	A	A	R	A	R	R	A	A	R	A	R	A	A	A	-	-	R	R	R	R	A	R	R	A	A	R	R	A	R	R	A	A	R	A	R	R	R	R	R
Pp03	4151347	Y	Y	T	C	Y	C	Y	T	-	T	T	C	Y	C	C	T	Y	Y	T	Y	Y	Y	T	Y	C	C	C	Y	C	T	Y	Y	C	T	C	C	T	C	C	Y	T	C	T	Y	Y	C	-	C
Pp03	4152944	Y	T	T	C	Y	-	Y	T	-	T	T	-	Y	C	C	T	Y	-	T	-	Y	Y	T	T	-	-	-	T	-	T	-	T	C	T	C	-	T	-	C	Y	T	C	T	T	T	-	-	C
Pp03	4155135	Y	T	T	C	Y	C	Y	T	C	T	T	C	Y	C	C	T	-	-	T	-	-	-	T	Y	C	C	-	Y	C	T	T	Y	C	T	C	C	T	C	-	Y	T	C	T	-	-	C	C	C
Pp03	4157390	Y	Y	C	-	Y	T	Y	C	T	C	C	T	-	T	T	C	Y	Y	C	T	Y	C	C	Y	-	T	T	-	T	C	-	Y	T	C	T	T	C	T	T	-	C	T	C	C	Y	T	T	T
Pp03	4163605	R	R	A	G	A	-	-	-	G	A	A	G	R	G	G	A	R	-	-	G	-	-	A	-	-	G	G	-	G	A	-	R	G	A	G	G	A	-	G	R	A	G	-	-	-	G	G	G
Pp03	4163943	T	K	T	T	T	T	T	T	T	T	T	T	T	T	T	-	T	T	T	T	T	T	T	T	T	T	T	T	T	T	T	T	T	T	T	T	T	T	T	T	T	T	T	T	T	T	T	T
Pp03	4170289	K	T	-	G	-	G	K	-	-	T	T	G	-	G	G	T	-	K	-	G	K	-	T	K	-	-	G	T	G	T	K	K	G	T	G	G	T	G	-	-	-	G	-	K	K	-	G	G
Pp03	4192585	S	C	C	S	S	S	S	C	S	C	C	S	S	S	-	C	S	C	C	S	S	S	C	C	C	S	S	C	S	C	C	C	G	C	S	S	C	S	S	S	C	S	C	C	C	S	S	S
Pp03	4192921	Y	C	-	-	-	Y	Y	C	-	C	C	Y	Y	-	-	C	Y	-	C	-	Y	Y	C	-	-	T	-	C	-	C	C	C	T	-	-	-	-	-	-	Y	C	Y	C	-	C	Y	-	Y
Pp03	4193882	R	A	A	-	R	R	-	A	R	A	-	G	-	R	-	-	-	A	A	-	-	R	A	A	A	-	-	A	R	-	A	A	G	A	R	-	-	-	-	R	A	A	A	A	A	R	-	R
Pp03	4193986	K	T	T	K	K	K	K	T	-	T	T	K	-	K	K	T	K	T	T	K	K	K	T	T	-	-	K	T	K	T	T	T	G	T	-	K	T	K	-	K	T	K	T	T	T	K	K	K
Pp03	4194232	Y	C	-	-	-	Y	-	-	-	C	C	Y	C	Y	-	-	Y	C	C	Y	-	-	C	C	-	-	-	C	C	C	C	C	T	C	C	Y	C	-	-	Y	C	Y	C	-	-	-	Y	Y
Pp03	4196000	Y	C	C	Y	Y	Y	Y	C	Y	C	C	Y	Y	Y	C	C	Y	C	C	Y	Y	Y	C	C	-	Y	Y	C	Y	C	C	C	T	C	-	Y	C	-	-	Y	C	Y	C	C	C	-	C	Y
Pp03	4196091	R	A	A	R	R	R	R	A	R	A	A	R	R	R	A	-	R	A	A	R	R	-	A	A	-	R	R	A	R	A	A	A	G	-	-	R	A	-	-	R	A	R	A	A	A	-	A	R
Pp03	4196132	Y	T	T	-	Y	Y	Y	T	Y	T	T	Y	Y	Y	-	T	Y	T	T	Y	Y	Y	T	T	Y	Y	-	T	Y	T	T	T	C	T	Y	-	T	Y	Y	Y	T	Y	T	T	T	Y	Y	Y
Pp03	4196308	K	K	T	G	K	G	K	T	G	T	T	G	K	G	G	T	K	K	T	G	K	K	T	K	G	G	G	K	G	T	K	K	G	T	G	G	T	G	G	K	T	G	T	K	K	G	-	G
Pp03	4196408	S	G	G	S	S	S	S	G	S	G	G	S	S	S	S	G	S	G	G	S	S	S	G	G	S	S	S	G	S	G	G	G	C	G	S	S	G	S	S	S	G	S	G	G	G	S	S	S
Pp03	4210868	T	Y	T	Y	T	Y	T	T	Y	T	T	Y	T	Y	-	T	T	Y	T	Y	T	T	T	Y	Y	T	Y	Y	Y	T	Y	Y	Y	T	Y	Y	T	Y	-	T	T	Y	T	Y	Y	Y	Y	Y
Pp03	4210900	T	Y	T	Y	T	Y	T	T	Y	T	T	Y	T	Y	-	T	T	Y	T	Y	T	T	T	Y	Y	-	Y	Y	Y	T	Y	Y	Y	T	Y	Y	T	Y	Y	T	T	Y	T	Y	Y	Y	Y	Y
Pp03	4210971	T	W	T	T	T	W	T	T	W	T	T	W	T	W	W	T	T	W	T	W	T	T	T	T	T	W	W	W	W	T	W	W	W	T	W	W	T	W	W	T	T	W	T	W	W	W	W	W
Pp03	4211212	R	G	G	A	R	A	R	G	-	G	G	A	R	A	A	G	R	G	G	A	R	R	G	G	A	A	A	G	A	G	G	G	A	G	A	A	G	A	A	R	G	A	G	G	G	A	A	A
Pp03	4211280	C	Y	C	-	C	Y	C	C	C	C	C	Y	C	-	-	-	C	Y	-	C	-	-	-	-	-	-	-	-	C	C	-	Y	-	C	-	Y	C	-	-	-	C	Y	C	Y	Y	Y	-	Y
Pp03	4211513	A	R	A	-	A	-	A	-	A	A	A	-	A	-	-	A	A	-	A	-	A	A	A	-	A	-	-	R	-	A	-	R	R	A	-	R	A	-	A	A	A	R	A	R	R	R	R	R
Pp03	4211529	C	Y	C	-	C	-	C	C	-	C	C	-	C	-	C	C	C	-	C	C	C	C	C	-	C	Y	-	Y	Y	C	-	Y	Y	C	-	Y	C	-	C	-	C	-	C	Y	Y	Y	Y	Y
Pp03	4211687	C	Y	C	-	C	-	C	-	-	C	C	-	C	-	-	C	-	C	C	C	-	C	C	Y	Y	Y	Y	Y	Y	-	Y	-	Y	C	Y	Y	-	Y	C	C	C	-	C	-	Y	-	Y	Y
Pp03	4212042	G	R	G	R	G	R	G	G	R	G	G	R	G	R	R	G	G	R	G	R	G	G	G	R	R	R	R	R	R	G	R	R	R	G	R	R	G	-	R	G	G	R	G	R	R	R	R	R
Pp03	4212092	T	Y	T	Y	T	-	T	T	Y	T	T	Y	T	Y	Y	T	T	Y	T	Y	T	T	T	Y	Y	Y	Y	Y	Y	T	Y	Y	Y	T	Y	Y	T	-	Y	T	T	Y	T	Y	Y	Y	Y	Y
Pp03	4212110	A	W	A	W	A	-	A	A	W	A	A	W	A	W	W	A	A	W	A	W	A	A	A	W	-	W	W	W	W	A	W	W	W	A	W	W	A	-	W	A	A	W	A	W	W	W	W	W
Pp03	4212164	A	W	A	W	A	-	A	A	W	A	A	W	A	-	-	A	A	-	A	W	A	A	A	W	-	-	W	W	W	A	W	W	W	-	W	W	A	-	W	A	-	A	A	W	W	W	W	W
Pp03	4221807	G	S	-	-	-	-	G	-	G	G	-	S	-	-	-	-	G	-	-	G	G	G	G	S	-	-	-	-	S	-	-	-	G	G	-	-	-	-	-	G	G	S	-	S	-	S	S	-
Pp03	4221888	A	R	A	R	A	R	A	A	R	A	A	R	A	R	R	A	A	R	A	A	A	A	A	R	R	R	R	-	R	A	R	R	R	A	-	R	A	R	R	A	A	R	A	R	R	R	R	R
Pp03	4221996	A	M	A	M	A	M	A	A	M	A	A	M	A	M	M	A	A	M	A	M	A	A	A	M	M	M	M	M	M	A	M	M	M	A	M	M	A	M	M	A	A	M	A	M	M	M	M	M
Pp03	4222056	A	W	A	-	A	W	A	A	W	A	A	W	-	W	W	A	A	-	A	-	A	A	A	-	-	-	W	W	W	-	W	-	W	A	W	W	A	W	W	A	A	W	A	A	W	A	-	W
Pp03	4222059	A	R	A	-	A	R	A	A	R	A	A	R	-	R	R	A	A	-	A	-	A	A	A	-	-	-	R	R	R	-	R	-	R	A	R	R	A	R	R	A	A	R	A	A	R	A	-	R
Pp03	4222325	A	R	A	R	A	R	A	A	R	A	A	R	A	R	R	A	A	-	A	R	A	A	A	R	-	R	R	R	R	A	R	R	R	A	R	R	A	R	R	A	A	R	A	R	-	R	R	R
Pp03	4222503	C	Y	C	Y	C	-	-	C	-	C	C	Y	-	Y	Y	C	C	-	C	Y	C	-	-	-	-	Y	Y	Y	Y	C	Y	Y	-	C	-	-	C	-	-	-	C	Y	C	Y	-	-	-	Y
Pp03	4224669	G	K	G	K	G	-	G	G	K	G	G	-	G	K	-	G	G	-	G	G	G	G	G	-	-	K	K	-	K	G	K	-	-	G	K	K	G	K	K	G	G	-	G	-	K	K	K	K
Pp03	4224886	T	Y	T	Y	T	T	T	T	Y	T	T	Y	T	Y	Y	T	T	-	T	Y	T	T	T	Y	-	Y	Y	Y	Y	T	Y	Y	-	T	Y	Y	T	Y	Y	T	T	Y	T	Y	Y	Y	Y	Y
Pp03	4228653	A	W	A	-	A	-	A	A	-	A	-	A	-	A	A	A	A	A	-	A	A	A	-	A	A	-	A	A	A	A	A	A	-	-	-	-	A	-	A	A	A	A	A	A	-	-	A	-
Pp03	4243210	W	T	W	T	T	T	T	W	-	W	W	T	T	T	T	W	T	W	W	T	T	T	W	W	T	T	T	W	T	-	W	W	T	-	T	T	W	T	T	T	W	T	W	W	W	T	T	T
Pp03	4243782	M	C	M	C	C	-	C	M	C	M	M	C	C	C	C	M	C	-	M	C	C	C	M	M	C	C	C	M	C	M	M	M	C	M	C	C	M	C	C	C	M	C	M	M	M	C	-	C
Pp03	4243995	R	A	A	-	R	R	R	A	R	A	A	R	-	R	R	A	R	A	A	R	-	R	A	A	-	R	-	A	R	A	A	A	R	A	A	R	A	R	R	R	A	R	A	A	A	R	R	R
Pp03	4245187	Y	C	-	C	C	C	C	Y	C	Y	-	C	C	C	C	Y	C	-	-	-	C	C	Y	-	C	C	C	-	C	Y	-	Y	C	Y	C	C	-	C	C	C	Y	C	Y	Y	-	C	C	C
Pp03	4251166	S	C	C	C	C	C	S	C	C	G	S	S	S	C	S	C	S	C	S	C	S	S	-	S	G	S	C	S	S	G	C	C	C	C	S	G	S	S	C	S	S	G	-	C	S	C	C	-
Pp03	4251251	Y	C	C	C	C	C	Y	C	C	T	Y	Y	Y	C	T	C	Y	C	Y	C	Y	C	-	Y	T	Y	C	C	Y	T	C	C	C	M	Y	T	Y	Y	C	Y	C	T	-	C	Y	C	C	C
Pp03	4259162	M	C	C	-	-	M	C	C	M	C	C	M	-	M	C	C	M	C	C	M	M	-	C	C	M	M	M	C	-	C	C	C	M	C	M	M	C	M	C	M	C	M	C	C	C	M	M	M
Pp03	4259258	W	T	T	W	W	W	W	T	W	T	T	W	W	W	W	T	W	T	T	W	W	W	T	T	W	W	W	T	W	T	T	T	W	T	W	W	T	W	W	W	T	W	T	T	T	W	W	W
Pp03	4259276	R	G	G	R	R	R	R	G	R	G	G	R	G	R	R	G	-	G	G	R	R	R	G	G	G	R	R	G	R	G	G	G	R	G	R	R	G	R	R	R	G	R	G	G	G	R	R	R
Pp03	4265369	W	T	T	W	W	W	W	T	-	T	T	W	W	W	-	T	W	T	T	W	W	W	T	T	-	-	W	T	W	T	T	T	W	T	W	T	T	-	-	W	T	W	T	T	T	W	W	W
Pp03	4266029	Y	T	-	-	T	-	-	-	T	Y	Y	T	-	-	-	-	-	C	Y	T	-	T	-	Y	-	-	T	-	T	-	Y	Y	T	-	-	-	-	T	T	-	Y	T	C	Y	Y	T	T	T
Pp03	4274245	K	G	G	-	-	G	-	G	-	G	G	-	-	G	-	G	-	G	G	-	T	-	-	G	-	K	-	G	G	G	G	G	K	-	-	-	G	-	-	-	G	K	G	G	G	K	K	K
Pp03	4276283	K	G	G	K	K	K	K	G	K	G	G	K	-	-	K	G	K	G	G	G	K	K	G	G	K	K	-	G	K	G	G	G	K	G	-	K	G	G	K	K	G	K	G	G	G	-	-	K
Pp03	4280635	A	R	R	R	R	A	A	R	R	R	R	R	R	R	R	R	R	R	R	R	R	R	R	R	R	R	G	R	R	R	R	A	R	R	R	-	R	A	R	R	R	R	R	R	R	R	R	R
Pp03	4291539	G	R	R	-	R	G	R	R	G	-	R	G	-	G	-	R	G	G	R	G	R	R	R	G	-	G	G	G	G	R	G	G	G	R	-	G	-	G	G	R	R	G	R	G	G	G	G	G
Pp03	4291778	C	M	M	C	C	C	C	C	C	C	C	C	C	C	C	C	C	C	C	M	C	C	C	C	C	C	C	C	C	C	C	C	C	C	C	C	C	M	C	C	C	M	C	C	C	C	C	C
Pp03	4291812	A	W	A	A	A	A	A	A	A	A	A	A	A	A	A	A	A	A	A	A	A	A	A	A	A	A	A	A	A	A	A	A	A	A	A	A	W	A	A	A	-	A	A	A	A	A	A	A
Pp03	4291883	G	K	K	G	G	G	G	-	G	G	G	G	-	G	G	G	G	G	G	-	G	-	G	G	-	-	G	-	-	G	G	G	G	-	G	G	K	K	-	-	G	K	G	G	-	-	G	G
Pp03	4291976	G	K	K	G	K	-	K	-	K	K	K	G	K	G	K	G	K	K	K	K	K	K	G	K	K	K	K	K	K	K	G	K	K	G	G	K	G	G	-	G	G	K	G	G	K	K	K	G
Pp03	4291977	W	W	W	A	W	-	W	-	W	W	W	A	W	A	W	A	W	W	W	W	W	W	A	W	W	W	W	W	W	W	A	W	W	A	A	W	A	A	-	A	A	W	A	A	W	W	W	A
Pp03	4292000	K	K	G	G	K	G	K	G	K	G	K	K	K	K	K	G	K	G	G	K	G	G	K	K	G	G	G	K	K	G	G	K	K	K	K	G	G	G	G	G	G	K	G	G	K	G	K	K
Pp03	4321065	Y	T	T	Y	Y	Y	T	T	Y	T	T	Y	Y	Y	Y	T	Y	T	T	Y	Y	Y	T	T	C	Y	Y	T	-	T	T	T	Y	T	-	Y	T	C	-	Y	-	Y	T	T	T	Y	Y	Y
Pp03	4330806	G	R	R	G	R	G	R	R	G	R	R	G	R	G	G	R	R	G	R	G	R	R	R	G	G	G	G	G	G	R	G	G	G	R	G	G	R	G	G	R	R	G	R	G	G	G	G	G
Pp03	4330853	R	G	G	R	R	R	R	G	R	G	G	R	R	R	R	G	R	G	G	R	R	R	G	G	R	R	R	G	R	G	G	G	R	G	R	R	G	R	R	R	G	R	G	G	G	R	R	R
Pp03	4330983	R	R	R	R	G	R	G	R	R	R	R	R	G	R	R	R	G	A	R	-	G	G	R	A	-	R	R	A	R	R	A	A	R	R	R	R	R	R	R	-	R	R	R	A	A	R	R	R
Pp03	4331178	Y	C	C	Y	Y	Y	Y	C	Y	C	C	Y	Y	Y	Y	C	Y	C	C	Y	Y	Y	C	C	Y	Y	-	C	Y	C	C	C	Y	C	Y	Y	C	Y	Y	Y	C	Y	C	C	C	Y	Y	Y
Pp03	4333974	M	C	-	M	M	M	-	-	-	C	C	-	M	C	C	C	M	C	C	M	M	M	C	C	-	M	-	C	-	C	C	C	-	-	M	M	-	-	-	M	C	M	C	C	C	M	M	M
Pp03	4333983	K	T	-	K	K	K	-	-	-	T	T	-	K	T	T	T	K	T	T	K	-	K	T	-	-	K	-	T	K	T	T	T	-	-	K	T	-	-	-	K	T	K	T	T	T	-	K	K
Pp03	4334136	K	K	-	K	G	K	G	K	K	K	K	K	G	K	T	K	G	T	K	K	G	G	K	T	-	K	-	T	K	K	T	T	K	K	K	K	-	T	-	G	K	K	K	T	T	K	K	K
Pp03	4334316	Y	T	-	-	Y	Y	-	T	-	T	T	-	-	Y	-	T	Y	-	T	-	Y	-	T	T	-	-	-	-	Y	T	T	T	Y	T	Y	T	T	Y	Y	Y	T	-	T	-	T	T	-	T
Pp03	4334966	K	T	T	K	K	K	K	T	K	T	T	K	K	K	K	T	K	T	T	K	-	K	T	T	K	K	K	T	K	T	T	T	K	T	K	K	T	K	K	K	T	K	T	T	T	-	K	-
Pp03	4334980	K	T	T	K	K	K	K	T	K	T	T	K	K	K	K	T	K	T	T	K	-	K	T	T	K	K	K	T	K	T	T	T	K	T	K	K	T	K	K	K	T	K	T	T	T	-	K	-
Pp03	4334993	Y	C	C	Y	Y	Y	Y	C	Y	C	C	Y	Y	Y	Y	C	Y	C	C	Y	-	Y	C	C	Y	Y	Y	C	Y	C	C	C	Y	C	Y	Y	C	Y	Y	Y	C	Y	C	C	C	-	Y	-
Pp03	4337020	S	S	S	S	-	-	C	-	S	C	S	G	-	S	-	-	C	G	S	-	-	-	-	G	-	-	-	G	-	S	G	G	-	-	-	G	-	C	S	C	S	S	-	G	G	-	-	-
Pp03	4337032	R	R	R	R	-	-	A	-	R	-	R	G	-	R	-	-	A	G	R	-	-	-	-	G	-	-	-	-	-	R	G	G	-	-	-	G	-	-	R	A	R	G	-	G	G	-	-	-
Pp03	4337034	M	M	M	M	-	-	C	-	M	-	M	A	-	M	-	-	C	A	M	-	-	-	-	A	-	-	-	-	-	M	A	A	-	-	-	A	-	-	M	C	M	A	-	A	A	-	-	-
Pp03	4337205	W	W	W	W	A	W	-	T	T	T	W	W	A	-	W	-	A	T	-	W	-	-	T	T	W	-	-	T	W	-	T	T	T	T	T	W	-	-	T	A	W	W	W	T	T	W	T	T
Pp03	4337216	K	K	K	K	T	K	-	G	G	G	K	K	T	-	K	-	T	G	-	K	-	-	G	G	K	-	-	G	K	-	G	G	G	G	G	K	-	-	G	T	K	K	K	G	G	K	G	G
Pp03	4337263	S	S	S	S	G	S	-	C	C	C	S	S	G	-	S	S	G	C	-	S	-	-	C	C	S	-	C	C	S	-	C	C	C	C	C	S	-	-	C	G	S	S	S	C	C	S	C	C
Pp03	4337375	K	K	K	K	G	-	-	T	T	K	-	K	-	-	-	-	G	-	-	-	G	-	-	T	-	-	-	T	-	-	T	T	K	-	-	K	-	-	-	G	K	-	K	-	T	-	-	T
Pp03	4338580	M	M	M	M	C	M	C	-	M	M	M	M	C	M	M	M	C	A	M	M	C	C	-	A	M	C	M	A	M	M	A	A	M	M	M	M	-	A	-	C	M	M	M	A	A	M	M	M
Pp03	4338671	Y	C	C	Y	Y	Y	Y	C	Y	C	C	Y	C	Y	Y	C	Y	C	C	Y	Y	Y	-	C	Y	T	Y	C	Y	C	C	C	Y	C	Y	Y	C	C	-	Y	C	Y	C	C	C	Y	Y	Y
Pp03	4338941	R	R	R	A	G	R	G	-	R	R	R	R	G	R	R	R	G	A	R	R	G	G	R	A	R	R	R	A	R	R	A	A	R	R	R	R	R	R	R	G	R	R	R	A	A	R	R	-
Pp03	4339003	K	K	-	G	T	K	T	-	K	K	K	K	T	K	-	K	T	-	K	K	T	T	K	G	-	-	K	G	K	K	G	G	G	K	K	K	K	-	K	T	K	-	K	G	G	K	K	K
Pp03	4347480	R	R	R	R	G	R	G	R	R	R	R	R	G	R	R	R	-	A	R	R	G	-	R	A	R	R	-	A	R	R	A	A	R	R	R	R	R	R	R	G	R	R	R	A	A	R	R	R
Pp03	4347556	W	A	-	-	T	-	-	-	-	-	W	W	T	W	W	-	T	A	A	W	-	-	-	A	A	W	-	A	W	-	A	A	W	T	W	W	-	-	-	T	W	T	W	A	A	-	W	-
Pp03	4348141	M	C	A	C	C	C	C	-	-	M	-	-	-	C	-	-	C	-	A	C	C	C	M	M	C	C	C	-	-	M	M	M	C	M	-	C	-	C	C	C	M	C	-	-	M	-	-	C
Pp03	4348847	A	R	-	A	R	A	-	R	A	-	R	A	-	-	A	-	R	-	-	A	A	R	R	A	-	-	A	A	A	-	A	A	A	R	A	-	-	-	A	-	-	A	-	A	A	-	A	A
Pp03	4349089	R	A	A	R	-	R	-	-	R	A	A	R	-	R	R	A	R	A	A	R	-	G	A	A	-	R	R	A	R	A	A	A	R	A	R	R	A	R	R	G	A	R	A	A	A	R	R	R
Pp03	4353765	C	Y	T	-	Y	C	Y	-	C	Y	Y	C	-	C	-	Y	Y	-	-	C	Y	Y	Y	C	C	C	C	C	C	Y	C	C	C	T	C	C	-	-	C	Y	Y	C	-	C	C	C	C	C
Pp03	4353766	T	W	A	-	W	T	W	-	T	W	W	T	-	T	-	W	W	-	-	T	W	W	W	T	T	T	T	T	T	W	T	T	T	A	T	T	-	-	T	W	W	T	-	T	T	T	T	T
Pp03	4353767	Y	C	C	-	Y	Y	Y	-	Y	C	C	Y	-	Y	-	C	Y	-	C	Y	Y	Y	C	C	Y	Y	Y	C	-	C	C	C	Y	C	Y	-	-	-	Y	Y	C	Y	C	C	C	Y	Y	Y
Pp03	4354913	R	G	G	A	A	R	A	-	R	G	R	R	A	G	G	G	-	G	G	-	-	A	G	G	-	R	R	G	R	G	G	G	R	G	R	R	-	-	R	A	G	R	-	G	G	R	R	-
Pp03	4354914	R	G	G	A	A	R	A	-	R	G	R	R	A	G	G	G	-	G	G	-	-	A	G	G	-	R	R	G	R	G	G	G	R	G	R	R	-	-	R	A	G	R	-	G	G	R	R	-
Pp03	4359688	A	R	A	-	A	R	A	A	-	A	A	-	A	R	-	A	A	-	A	R	A	A	A	R	-	-	-	R	R	A	R	R	A	A	-	-	-	-	-	A	A	R	A	A	R	R	R	R
Pp03	4359783	G	R	G	-	G	R	G	G	R	G	G	R	G	R	G	G	G	R	G	R	G	G	G	R	R	-	R	R	R	G	R	R	G	G	-	R	G	R	-	G	G	R	G	R	R	R	R	R
Pp03	4359807	C	Y	C	-	C	Y	C	C	Y	C	C	Y	C	Y	C	C	C	Y	C	Y	C	C	C	Y	Y	-	Y	Y	Y	C	Y	Y	C	C	-	Y	C	Y	-	C	C	Y	C	Y	Y	Y	Y	Y
Pp03	4359840	A	R	A	-	A	A	A	A	R	A	A	R	A	R	A	A	A	R	A	A	A	A	A	R	-	R	R	R	R	A	R	R	A	A	-	R	A	R	A	A	A	R	A	-	-	R	R	R
Pp03	4359939	C	Y	C	C	C	Y	C	C	Y	C	C	Y	C	Y	-	C	C	Y	C	Y	C	C	C	Y	Y	Y	Y	Y	Y	C	Y	Y	C	C	-	Y	C	Y	Y	C	C	Y	C	Y	Y	Y	Y	Y
Pp03	4360111	S	G	G	C	S	C	S	G	-	G	G	C	S	C	C	G	S	G	G	C	S	S	G	G	C	-	C	G	-	G	G	G	S	G	C	C	G	C	C	S	G	C	G	G	G	C	C	C
Pp03	4374001	C	M	C	C	C	M	C	C	M	C	C	M	C	M	M	C	C	M	C	M	C	C	C	M	M	M	M	M	M	C	M	M	C	C	M	M	C	M	M	C	C	M	C	M	M	M	M	M
Pp03	4374615	S	G	G	C	S	S	S	G	S	G	G	S	S	S	-	G	S	G	G	S	S	S	G	G	-	S	G	G	S	G	G	G	S	G	S	S	G	S	S	S	G	S	G	G	G	S	S	S
Pp03	4382774	G	S	G	-	G	-	G	G	G	G	-	-	G	G	-	G	G	-	G	-	G	G	G	-	G	G	-	G	-	G	S	G	G	G	-	-	-	-	G	G	G	G	G	-	-	G	S	-
Pp03	4382780	T	Y	T	-	T	-	T	T	T	T	-	-	T	T	-	-	T	-	T	-	T	T	T	-	T	T	-	-	-	T	Y	T	T	T	-	-	-	-	-	T	T	-	T	-	-	T	Y	-
Pp03	4396585	R	A	-	A	-	-	A	-	A	-	A	A	-	A	A	A	A	-	A	-	A	A	A	A	-	A	-	A	A	-	A	A	A	A	A	A	A	A	A	-	A	A	A	A	A	-	A	A
Pp03	4396916	A	R	A	-	A	-	A	-	R	A	A	-	A	R	R	A	A	-	A	R	A	-	A	-	-	-	R	-	-	-	-	-	A	A	-	R	A	R	-	A	-	R	-	-	R	-	-	-
Pp03	4397563	A	M	A	-	A	-	-	A	A	A	A	M	-	M	M	A	-	-	A	M	A	-	A	-	M	M	M	-	C	A	M	M	A	A	M	M	A	-	A	A	A	M	A	M	M	M	M	A
Pp03	4397850	C	Y	C	C	C	-	C	C	C	C	C	Y	C	Y	Y	C	C	-	C	Y	C	C	C	Y	Y	Y	Y	-	Y	C	Y	Y	C	C	Y	Y	C	Y	-	C	C	Y	C	Y	Y	Y	Y	-
Pp03	4401938	W	T	T	T	T	T	W	T	T	T	T	W	W	W	W	T	T	W	T	W	T	W	T	T	W	W	T	T	T	T	T	W	T	T	W	W	T	T	T	T	T	T	T	T	T	T	T	W
Pp03	4401966	Y	T	T	T	T	T	Y	T	T	T	T	Y	Y	Y	Y	T	T	Y	T	Y	T	Y	T	T	Y	Y	T	-	T	T	T	Y	T	T	Y	Y	T	T	Y	T	T	T	T	T	T	T	T	Y
Pp03	4401975	Y	C	C	C	C	C	Y	C	C	C	C	Y	Y	Y	Y	C	C	Y	C	Y	C	Y	C	C	Y	Y	C	-	Y	C	C	Y	C	C	Y	Y	Y	C	Y	C	C	C	C	C	C	C	C	Y
Pp03	4412816	K	G	G	-	G	G	G	-	-	G	G	-	-	-	G	G	G	-	-	-	G	-	-	-	G	G	-	G	G	G	G	G	-	G	G	G	G	-	-	G	G	-	G	G	G	G	G	G
Pp03	4419770	G	R	G	G	G	R	G	G	R	G	G	R	G	R	R	G	G	R	G	R	G	G	G	R	R	R	R	R	R	G	R	R	G	G	R	R	G	-	R	G	G	R	G	R	R	R	R	-
Pp03	4420124	G	R	G	R	G	G	G	G	R	G	G	R	G	R	G	G	G	G	G	R	R	G	G	G	G	R	G	R	R	G	G	G	G	G	R	R	G	R	R	G	G	R	G	G	G	G	G	G
Pp03	4427587	A	R	-	A	A	-	A	-	-	A	-	-	-	R	-	A	A	-	A	-	A	A	A	-	-	-	-	-	-	A	A	R	A	-	A	-	A	A	-	A	A	-	A	-	-	R	R	R
Pp03	4428390	R	R	A	G	R	G	R	A	-	A	A	G	A	-	G	A	-	R	A	G	A	R	A	R	G	G	G	-	G	A	R	R	R	A	-	G	A	G	G	R	A	G	A	R	-	G	G	G
Pp03	4428618	K	K	G	T	K	T	K	G	T	G	G	T	K	T	T	G	K	K	G	T	K	K	G	K	T	T	T	K	T	G	K	K	K	G	T	T	G	T	T	K	G	T	G	-	K	T	T	-
Pp03	4437731	Y	Y	C	T	Y	T	Y	C	-	C	C	T	Y	T	T	C	Y	Y	C	T	Y	Y	C	Y	T	T	T	Y	T	C	Y	Y	Y	C	T	T	C	T	T	Y	C	T	C	-	Y	T	T	T
Pp03	4437769	W	W	T	A	W	A	W	T	-	T	T	A	W	A	A	T	W	W	T	A	W	W	T	W	A	A	A	W	A	T	W	W	W	T	A	A	T	A	A	W	T	A	T	-	W	A	A	A
Pp03	4437970	Y	C	C	-	C	-	-	C	-	C	C	T	-	-	-	C	C	-	C	-	-	C	C	C	-	-	-	-	-	C	C	Y	-	C	-	-	C	-	-	C	C	T	C	C	-	-	-	-
Pp03	4440095	S	S	G	C	S	C	S	-	C	G	G	C	S	C	C	G	S	S	G	C	S	S	G	S	C	C	C	S	C	G	S	S	S	G	C	C	G	C	C	S	G	C	G	S	S	C	C	-
Pp03	4440132	Y	Y	T	C	Y	C	Y	-	C	T	T	C	Y	C	C	T	Y	Y	T	C	Y	Y	T	Y	C	C	C	Y	C	T	Y	Y	Y	T	C	C	T	C	C	Y	T	C	T	Y	Y	C	C	-
Pp03	4440187	R	R	A	G	R	G	R	-	G	A	A	G	R	G	G	A	R	R	A	G	R	R	A	R	G	G	G	R	G	A	R	R	R	A	G	G	A	G	G	R	A	G	A	R	R	G	G	-
Pp03	4444902	Y	T	T	-	T	-	T	T	-	T	T	-	T	-	-	T	T	T	T	-	T	T	T	T	-	-	-	T	-	T	T	T	T	T	-	-	T	-	-	T	T	-	T	T	T	-	-	-
Pp03	4452167	W	T	T	T	T	T	T	T	T	T	T	T	T	T	T	T	T	T	T	T	T	T	T	-	-	T	T	-	-	T	-	T	T	T	T	T	T	-	T	T	T	T	T	T	T	-	-	T
Pp03	4468596	M	A	A	C	M	C	M	A	-	A	A	C	-	C	C	A	M	A	A	-	M	M	A	A	C	C	-	-	C	A	A	A	M	A	C	-	-	-	-	M	A	C	A	-	-	C	C	C
Pp03	4468702	R	G	G	A	R	A	R	G	A	G	G	A	R	A	A	G	R	G	G	A	R	R	G	G	-	A	-	G	A	G	G	G	R	G	A	A	-	A	A	R	G	A	G	G	G	A	A	A
Pp03	4468739	Y	C	C	T	Y	T	Y	C	T	C	C	T	Y	T	T	C	Y	C	C	T	Y	-	C	C	-	T	-	C	T	C	C	C	Y	C	-	T	C	T	T	Y	C	T	C	C	C	-	T	T
Pp03	4468777	R	A	A	G	R	G	R	A	G	A	A	-	R	-	G	A	R	A	A	G	R	G	A	A	-	G	-	A	-	A	-	A	R	A	-	G	A	-	G	R	A	G	A	A	A	-	G	G
Pp03	4468924	Y	C	C	T	Y	T	Y	C	T	-	C	T	Y	T	T	C	Y	C	C	-	Y	Y	C	C	T	T	T	C	T	C	C	-	Y	C	-	T	C	T	T	Y	C	T	C	C	C	T	T	T
Pp03	4468947	R	A	A	G	R	G	R	A	G	A	A	-	R	G	G	A	R	A	A	G	R	R	A	A	-	G	G	A	-	A	A	-	R	A	G	G	-	G	G	R	A	G	A	A	-	G	G	G
Pp03	4469026	K	G	G	T	K	T	K	G	T	G	G	-	K	T	T	G	K	G	G	T	K	K	G	G	-	T	T	G	-	G	G	-	K	G	T	T	-	T	T	K	G	T	G	G	G	T	T	T
Pp03	4469061	R	A	A	G	R	G	R	A	G	A	A	-	R	G	G	A	R	A	A	G	R	R	A	A	-	G	G	A	-	A	A	A	R	A	G	G	-	G	G	R	A	G	A	A	-	G	G	G
Pp03	4475159	M	M	C	A	M	A	M	C	A	C	C	A	C	A	A	C	-	M	C	A	M	M	C	M	A	A	A	M	A	C	M	-	M	C	A	A	M	A	A	-	C	A	C	M	M	A	A	-
Pp03	4486218	C	Y	-	-	-	-	-	C	-	C	C	T	-	T	-	-	-	-	C	-	C	C	C	Y	-	-	-	-	T	C	Y	Y	-	-	-	T	C	-	-	-	C	T	C	-	C	-	-	-
Pp03	4487765	R	A	A	G	R	R	-	A	A	A	A	A	-	R	-	-	R	A	A	R	-	R	A	A	-	-	R	A	A	A	A	A	G	A	R	R	A	-	-	R	A	R	A	A	-	A	R	-
Pp03	4490254	R	A	-	G	R	R	R	A	R	A	A	A	-	R	R	A	R	A	A	R	R	R	A	A	R	R	-	-	R	A	A	A	G	A	G	R	A	R	R	R	A	R	A	A	A	R	-	R
Pp03	4490352	Y	T	-	C	T	T	Y	T	Y	T	T	T	-	-	-	T	-	T	T	Y	-	-	T	T	Y	T	-	-	-	-	T	T	C	T	C	-	T	Y	-	-	T	Y	T	-	T	Y	-	-
Pp03	4490381	W	A	-	T	W	A	W	A	W	A	A	A	-	-	-	A	-	A	A	W	-	-	A	A	W	A	-	-	-	-	A	A	T	A	T	W	A	W	-	W	A	W	A	A	A	W	-	-
Pp03	4490413	R	A	-	G	R	A	R	A	R	A	A	A	-	R	A	A	R	A	A	R	-	R	A	A	R	A	-	-	-	A	A	A	G	A	G	R	A	R	-	R	A	R	A	A	A	R	-	-
Pp03	4491570	T	Y	Y	T	Y	T	Y	Y	T	Y	Y	T	Y	T	T	Y	Y	T	Y	T	Y	Y	Y	T	T	T	T	T	T	Y	T	T	T	Y	T	T	T	T	T	Y	Y	T	Y	T	T	T	T	T
Pp03	4498094	Y	T	-	-	Y	T	Y	-	Y	T	T	T	Y	-	-	-	Y	T	T	-	-	-	T	T	-	-	-	-	T	T	T	T	C	-	-	-	-	-	-	-	T	-	T	T	T	-	T	-
Pp03	4498280	Y	C	-	-	Y	C	Y	C	Y	C	C	C	Y	Y	-	C	Y	C	C	Y	-	-	C	C	-	-	-	C	-	C	C	C	T	-	-	Y	C	-	-	Y	C	-	C	C	C	-	Y	Y
Pp03	4498587	R	R	G	A	R	A	R	G	-	G	G	R	-	A	A	G	R	R	G	A	R	G	G	R	A	A	A	R	A	G	R	R	-	G	A	A	R	A	A	R	G	A	G	R	R	A	A	A
Pp03	4498605	R	A	A	G	R	A	R	A	R	A	A	A	-	A	-	A	R	A	A	A	R	A	A	A	-	R	R	A	R	A	A	A	-	A	A	-	A	A	R	R	A	A	A	A	A	R	-	R
Pp03	4547885	K	T	T	-	K	K	K	T	K	T	T	T	-	K	K	T	K	T	T	-	K	-	T	T	K	K	-	T	K	T	T	T	G	T	K	K	T	K	K	K	T	-	T	T	T	G	K	-
Pp03	4548197	T	Y	Y	-	Y	Y	T	T	Y	Y	T	Y	T	Y	Y	T	T	Y	T	Y	T	T	T	Y	Y	Y	Y	Y	Y	T	Y	Y	T	T	Y	Y	Y	Y	Y	T	Y	Y	T	Y	Y	Y	Y	Y
Pp03	4548198	Y	C	Y	-	Y	Y	Y	Y	Y	Y	Y	C	Y	Y	Y	C	Y	C	Y	Y	Y	Y	C	C	-	Y	Y	C	Y	C	C	C	-	C	Y	Y	C	Y	Y	Y	Y	Y	Y	S	-	Y	Y	Y
Pp03	4548199	K	K	K	-	K	T	K	K	S	K	K	K	K	K	T	G	K	K	S	K	K	K	G	K	T	T	-	K	T	G	K	K	-	G	-	Y	K	-	-	K	K	-	G	K	K	T	-	T
Pp03	4558740	R	R	-	A	R	A	R	G	A	G	G	R	R	A	A	G	R	-	G	A	R	R	G	R	A	A	A	G	A	G	R	R	A	G	A	A	G	A	A	R	G	A	G	R	R	A	A	A
Pp03	4562117	G	R	G	-	G	R	G	G	R	R	G	R	G	R	R	G	G	R	G	R	G	G	G	R	R	R	R	R	R	G	R	R	R	G	R	R	-	R	R	G	G	R	G	-	R	R	R	R
Pp03	4565051	G	R	G	G	G	R	G	G	R	G	G	R	G	R	R	G	G	R	G	R	G	G	G	R	G	R	R	R	-	G	R	R	G	G	R	R	R	-	R	G	G	R	G	R	R	R	G	R
Pp03	4578060	W	W	T	A	W	A	W	T	A	T	T	W	-	A	A	T	-	-	T	A	W	W	T	-	A	A	A	W	A	-	W	W	A	T	A	A	W	A	A	W	T	A	T	W	W	A	A	A
Pp03	4578066	K	K	T	G	K	G	K	T	G	T	T	K	G	G	G	T	-	-	T	G	K	K	T	-	G	G	G	K	G	-	K	K	G	T	G	G	K	G	G	K	T	G	T	K	K	G	G	G
Pp03	4578152	K	K	-	G	K	G	K	T	G	T	T	K	K	G	G	T	-	K	-	G	K	K	-	-	G	G	G	K	G	-	K	K	G	T	G	G	K	G	G	K	T	G	T	K	K	G	G	G
Pp03	4578300	C	Y	C	C	C	Y	C	C	Y	C	C	Y	C	Y	-	C	C	Y	C	Y	C	C	C	Y	Y	Y	Y	Y	Y	C	Y	Y	C	C	Y	Y	Y	Y	Y	C	C	Y	C	Y	Y	Y	Y	Y
Pp03	4578597	G	R	G	G	G	R	G	G	R	G	G	R	G	R	G	G	G	R	G	R	G	G	G	R	-	R	R	-	R	G	R	R	G	G	-	R	R	R	R	G	G	R	-	R	R	-	R	R
Pp03	4586524	W	T	T	A	W	W	W	T	-	T	T	T	W	-	W	T	W	T	T	W	W	W	T	T	W	W	W	T	W	T	T	T	A	T	W	W	T	W	W	W	T	W	T	T	T	W	W	W
Pp03	4591137	T	W	T	T	T	W	T	T	W	T	T	W	T	W	-	T	T	W	T	W	T	T	T	W	W	-	T	W	W	T	W	W	T	T	T	W	W	T	W	T	T	W	T	W	W	W	W	W
Pp03	4591233	A	W	A	A	A	W	A	A	W	A	A	W	A	-	W	A	A	W	A	W	A	A	A	W	A	-	W	W	W	A	W	W	A	A	W	W	W	A	W	A	A	W	A	W	W	W	W	A
Pp03	4591275	T	Y	-	T	T	-	T	T	-	T	T	T	-	-	Y	T	T	T	T	-	T	-	T	Y	-	-	Y	Y	-	T	Y	-	T	T	Y	Y	Y	T	Y	T	T	Y	-	Y	Y	Y	-	-
Pp03	4592422	G	R	G	G	G	R	G	G	R	G	G	R	G	R	R	G	G	R	G	R	G	G	G	R	R	R	R	R	R	G	R	R	G	G	R	R	R	G	R	G	G	R	G	R	R	R	R	R
Pp03	4596764	T	Y	T	T	T	Y	T	T	Y	T	T	T	-	Y	Y	T	T	Y	T	-	T	T	T	T	Y	Y	Y	Y	Y	T	T	-	T	T	-	Y	T	T	Y	T	T	Y	T	Y	Y	Y	Y	Y
Pp03	4596816	G	R	G	G	G	R	G	G	R	G	G	G	-	G	R	G	G	R	G	G	G	G	G	G	R	R	R	R	R	G	G	G	G	G	R	R	G	G	G	G	-	R	G	R	R	R	R	R
Pp03	4596817	G	R	G	G	G	R	G	G	R	G	G	G	-	G	R	G	G	R	G	G	G	G	G	G	R	R	R	R	R	G	G	G	G	G	R	R	G	G	G	G	-	R	G	R	R	R	R	R
Pp03	4598924	G	S	G	G	G	S	G	G	S	G	G	S	G	S	S	G	G	S	G	S	G	G	G	S	S	S	S	S	S	G	S	S	G	G	S	S	S	G	S	G	G	S	G	S	S	S	S	S
Pp03	4598960	M	C	C	C	C	C	C	C	C	C	C	C	C	C	C	C	C	C	C	C	C	C	C	C	C	C	C	C	C	C	C	C	C	C	C	C	C	C	C	C	C	C	C	C	C	C	C	C
Pp03	4598961	M	C	C	C	C	C	C	C	C	C	C	C	C	C	C	C	C	C	C	C	C	C	C	C	C	C	C	C	C	C	C	C	C	C	C	C	C	C	C	C	C	C	C	C	C	C	C	C
Pp03	4604069	T	Y	T	T	T	Y	T	T	Y	T	T	Y	T	Y	-	T	T	Y	T	Y	T	T	T	Y	-	Y	Y	Y	Y	T	Y	Y	T	T	Y	Y	Y	T	-	T	T	Y	T	Y	Y	Y	Y	Y
Pp03	4604133	C	Y	C	C	C	Y	C	C	Y	C	C	Y	C	Y	-	C	C	Y	C	Y	C	C	C	Y	-	Y	Y	Y	Y	C	Y	Y	C	C	Y	Y	Y	C	Y	C	C	Y	C	Y	Y	Y	Y	Y
Pp03	4604313	G	R	G	G	G	R	G	G	R	G	G	R	G	R	-	G	G	R	G	-	G	G	G	R	-	R	-	R	R	G	R	R	G	G	R	R	-	-	-	G	G	R	G	R	R	R	R	R
Pp03	4607494	M	C	C	A	M	-	M	C	M	C	C	C	M	M	M	C	M	C	C	-	M	-	C	-	-	M	-	C	C	C	C	C	A	C	M	M	C	M	M	M	C	M	C	C	C	M	M	M
Pp03	4607731	S	C	C	G	S	G	S	C	G	C	C	C	S	G	G	C	S	C	C	G	S	S	C	-	G	G	-	C	G	C	C	-	G	C	G	G	C	S	G	S	C	G	C	C	C	G	G	G
Pp03	4608152	K	G	-	T	K	-	K	-	-	G	G	-	-	-	K	G	T	G	G	-	-	K	G	G	-	K	-	-	-	G	G	G	-	G	-	K	-	K	-	-	-	K	G	-	G	T	-	-
Pp03	4608648	C	Y	C	C	C	-	-	C	-	C	C	-	C	Y	-	-	C	Y	C	-	C	-	C	Y	-	Y	-	-	-	-	-	Y	C	C	Y	Y	-	C	Y	C	-	-	C	C	-	-	-	T
Pp03	4608922	R	G	G	A	R	R	-	G	-	G	G	G	-	R	-	-	R	G	G	-	R	-	G	G	-	R	-	G	-	G	G	G	A	-	R	R	G	A	R	G	-	-	G	G	G	A	R	-
Pp03	4609215	R	A	A	G	R	-	R	A	R	A	A	A	-	R	R	A	R	A	A	R	R	R	A	A	R	R	R	A	R	A	A	A	G	A	R	R	A	R	R	R	A	R	A	A	A	R	R	R
Pp03	4615010	K	G	G	T	K	K	K	G	K	G	G	G	K	K	-	G	K	G	G	K	K	K	G	G	K	K	K	G	T	G	G	G	T	G	K	K	G	K	K	K	G	K	G	G	G	T	K	K
Pp03	4618683	Y	Y	C	T	Y	T	Y	C	T	C	C	Y	Y	T	T	C	Y	Y	C	T	Y	T	C	Y	T	T	T	Y	T	C	Y	Y	T	C	T	T	Y	-	T	Y	C	T	C	Y	Y	T	T	T
Pp03	4618714	Y	Y	T	C	Y	C	Y	T	C	T	T	Y	Y	C	C	T	Y	Y	T	C	Y	C	T	-	C	C	C	Y	C	T	Y	Y	C	T	C	C	Y	Y	C	Y	T	C	T	Y	Y	C	C	C
Pp03	4618719	R	R	G	A	R	A	R	G	A	G	G	R	R	A	A	G	R	R	G	A	R	A	G	-	A	A	A	R	A	G	R	R	A	G	A	A	R	R	A	R	G	A	G	R	R	A	A	A
Pp03	4618738	R	A	A	G	R	R	R	A	R	A	A	A	-	R	-	A	R	A	A	-	R	-	A	A	-	R	R	A	-	-	A	A	G	A	R	-	A	R	R	R	A	R	A	A	A	-	R	R
Pp03	4618850	Y	C	C	T	T	Y	-	C	Y	C	C	C	T	Y	Y	C	-	C	C	Y	-	T	-	C	Y	Y	Y	C	-	C	C	C	T	-	Y	Y	C	-	Y	Y	C	Y	-	C	C	Y	Y	Y
Pp03	4624633	W	A	A	A	A	A	A	A	A	A	A	A	A	A	A	A	A	A	A	A	A	A	A	A	A	A	A	A	A	A	A	A	A	A	A	-	A	A	A	A	A	A	A	A	A	A	A	A
Pp03	4624634	R	A	A	A	A	A	A	A	A	A	A	A	A	A	A	A	A	A	A	A	A	A	A	A	A	A	A	A	A	A	A	A	A	A	A	-	A	A	A	A	A	A	A	A	A	A	A	A
Pp03	4624635	R	G	G	G	G	G	G	G	G	G	G	G	G	G	G	G	G	G	G	G	G	G	G	G	G	G	G	G	G	G	G	G	G	G	G	-	G	G	G	G	G	G	G	G	G	G	G	G
Pp03	4628918	T	Y	C	Y	C	Y	Y	Y	-	Y	Y	Y	C	Y	Y	Y	Y	Y	Y	Y	Y	Y	C	Y	C	Y	Y	C	Y	-	C	Y	-	Y	Y	Y	-	Y	C	Y	Y	Y	C	Y	Y	Y	Y	Y
Pp03	4628991	Y	Y	-	T	T	-	Y	T	T	Y	Y	Y	T	Y	T	Y	Y	Y	T	-	Y	Y	T	-	-	T	-	-	-	-	-	Y	T	T	Y	-	-	Y	T	Y	T	-	T	Y	Y	-	-	Y
Pp03	4634870	R	R	A	G	R	G	R	A	G	A	A	R	R	G	G	A	R	R	A	G	R	-	A	R	G	G	G	R	G	-	R	R	G	A	G	G	R	R	G	R	A	G	A	R	R	G	G	G
Pp03	4635162	R	R	A	G	-	G	-	A	G	A	A	-	R	G	G	-	R	R	A	G	-	R	A	-	-	G	G	-	G	A	R	R	G	A	G	G	R	R	G	G	A	G	A	-	-	-	G	G
Pp03	4635239	Y	Y	T	C	-	C	Y	-	C	T	T	Y	-	C	C	T	Y	Y	T	C	-	-	-	-	-	C	C	Y	C	T	Y	Y	C	T	C	C	C	Y	C	C	T	C	T	-	-	-	C	-
Pp03	4635380	K	K	G	T	K	T	K	G	T	G	G	K	K	-	T	G	K	K	G	T	K	K	G	K	T	T	T	K	T	G	K	K	T	G	-	T	K	K	T	K	G	T	G	K	K	T	T	T
Pp03	4653509	W	W	T	A	W	A	T	T	A	T	T	W	W	A	A	T	W	W	T	A	W	W	T	W	A	A	A	W	A	T	W	W	A	T	A	A	T	W	A	W	T	A	T	W	W	A	A	A
Pp03	4653580	M	M	C	A	M	A	C	C	A	C	C	M	M	A	A	C	M	M	C	A	M	M	C	M	A	A	A	M	A	C	M	M	A	C	A	A	C	M	A	M	C	A	C	M	M	A	A	A
Pp03	4653596	R	R	G	A	R	A	G	G	A	G	G	R	R	A	A	G	R	R	G	A	R	R	G	R	A	A	A	R	A	G	R	R	A	G	A	A	G	R	A	R	G	A	G	R	R	A	A	A
Pp03	4653900	K	K	T	G	K	-	K	T	G	T	T	K	K	G	G	T	K	K	T	G	K	K	T	K	G	G	G	K	G	T	K	K	G	T	G	G	-	K	G	K	T	G	T	K	K	G	G	G
Pp03	4659643	R	R	G	-	-	A	-	G	A	G	G	G	-	-	A	G	-	G	G	-	-	G	G	-	A	A	-	G	-	G	-	G	-	G	-	-	G	-	-	-	G	-	G	-	-	A	-	-
Pp03	4659731	Y	Y	C	-	Y	T	Y	C	T	C	C	Y	Y	T	T	C	Y	-	C	T	Y	C	C	Y	T	T	T	-	T	C	Y	C	T	C	T	T	C	Y	T	Y	C	T	C	-	Y	T	T	T
Pp03	4663087	R	G	G	G	G	R	G	R	R	G	G	R	G	R	R	G	G	G	G	R	G	G	G	G	G	R	G	G	R	G	R	G	R	R	G	R	G	G	G	G	R	R	R	G	G	G	R	G
Pp03	4663357	C	Y	Y	C	C	C	C	C	C	C	C	C	C	C	C	Y	C	C	Y	C	C	C	Y	C	C	C	C	C	C	C	C	C	C	C	C	C	C	C	C	Y	Y	C	Y	C	Y	C	C	C
Pp03	4674927	R	G	A	-	-	-	-	A	G	A	-	-	-	G	G	A	R	R	A	G	-	-	A	G	-	G	G	R	G	-	R	R	G	A	G	G	-	-	G	-	A	G	A	R	R	-	G	G
Pp03	4674982	R	R	A	-	-	G	R	A	G	A	A	-	A	G	G	A	R	-	A	G	-	-	A	R	-	G	G	R	G	-	R	-	G	A	G	G	-	-	G	-	A	G	A	R	R	G	G	G
Pp03	4675035	Y	Y	T	C	-	C	Y	T	C	T	-	-	-	C	C	T	Y	T	T	C	-	Y	-	Y	-	C	C	C	C	-	Y	-	C	-	C	C	-	-	C	-	T	C	T	Y	Y	-	C	C
Pp03	4675128	M	M	C	A	M	A	M	C	A	C	C	M	M	A	A	C	M	M	C	A	M	M	C	M	A	A	A	M	A	C	M	M	A	-	A	A	M	M	A	-	C	A	C	M	M	A	A	A
Pp03	4675162	R	R	A	G	R	G	R	A	G	A	A	R	-	G	G	A	R	R	A	G	R	R	A	R	-	G	G	R	G	A	R	R	G	-	G	G	-	R	G	-	A	G	A	R	R	G	G	G
Pp03	4675393	M	M	C	A	M	A	M	C	A	C	C	M	M	A	A	C	M	M	C	A	-	M	C	M	A	A	A	M	A	C	-	M	A	C	A	A	M	M	A	M	C	A	C	-	M	A	A	A
Pp03	4677636	W	W	T	A	W	A	W	T	A	T	T	W	W	A	A	T	-	A	T	A	-	W	T	-	A	A	A	-	A	T	W	W	A	T	A	A	W	W	A	W	T	A	-	-	A	A	A	A
Pp03	4677770	R	R	G	A	-	A	R	G	-	G	G	-	R	A	A	G	A	A	G	A	-	R	G	-	A	A	A	-	A	G	R	R	A	G	A	-	R	R	A	-	G	A	G	-	A	A	A	A
Pp03	4687241	S	S	G	C	S	C	S	G	C	G	G	S	-	C	C	G	G	S	G	C	S	-	G	S	-	C	-	S	-	G	S	-	C	G	C	C	S	S	C	S	G	C	G	-	-	C	C	C
Pp03	4698957	T	Y	-	T	-	T	T	-	T	-	C	T	-	T	T	-	T	-	-	T	T	-	-	-	T	T	T	T	T	-	T	T	T	-	T	T	T	T	T	T	-	T	-	-	Y	T	T	T
Pp03	4699030	R	R	A	G	-	G	-	-	G	A	A	R	G	G	G	A	R	-	A	G	-	-	A	R	G	G	G	G	G	-	-	R	G	-	G	G	-	-	G	-	A	G	-	-	R	G	G	G
Pp03	4699167	K	K	G	T	K	T	K	G	T	G	G	K	K	T	T	G	K	K	G	T	K	K	G	K	T	T	T	K	T	G	K	K	T	G	T	T	K	K	T	K	G	T	G	K	K	T	T	T
Pp03	4728023	Y	Y	T	C	Y	C	Y	T	C	T	T	Y	Y	C	C	T	Y	-	T	C	Y	Y	T	T	-	C	-	Y	C	T	Y	Y	C	T	C	-	-	-	C	Y	T	C	T	-	Y	C	C	C
Pp03	4728133	Y	Y	T	-	-	C	Y	T	C	T	T	Y	Y	C	C	T	Y	-	T	C	Y	Y	T	T	-	C	-	Y	C	T	Y	Y	C	T	C	-	-	-	C	Y	T	C	T	-	Y	C	C	C
Pp03	4728389	R	G	-	G	G	G	G	-	G	-	-	G	G	G	G	-	G	G	-	G	G	G	-	G	G	G	G	G	G	-	G	G	G	-	G	G	G	G	G	G	-	G	-	-	G	G	G	G
Pp03	4728405	Y	C	-	C	C	C	C	-	C	-	-	C	C	C	C	-	C	-	-	C	C	C	-	C	C	C	C	C	C	-	C	C	C	-	C	C	C	Y	C	C	-	C	T	C	Y	C	C	C
Pp03	4728483	R	R	G	A	A	A	R	G	A	G	G	R	A	A	A	-	R	R	G	A	A	-	-	-	A	A	A	A	A	G	-	R	A	-	A	A	-	R	A	R	G	A	G	R	R	A	A	A
Pp03	4743728	S	G	-	S	C	S	S	-	S	-	-	G	C	S	S	-	S	G	-	S	S	S	-	G	S	S	S	G	S	-	G	G	S	-	S	S	G	C	S	S	-	S	-	G	G	S	S	S
Pp03	4743782	K	T	-	K	T	K	-	-	K	-	-	K	T	K	K	-	K	K	-	K	T	K	-	-	-	K	K	K	T	-	T	T	K	-	K	K	T	-	K	K	-	K	-	K	K	K	K	T
Pp03	4743787	W	A	-	W	A	W	-	-	A	-	-	W	A	W	A	-	W	W	-	W	A	W	-	-	-	W	W	W	A	-	A	-	W	-	W	W	A	-	W	W	-	W	-	W	W	W	W	A
Pp03	4756850	Y	C	-	C	C	C	C	C	C	C	-	C	C	C	C	-	C	C	-	-	C	C	-	C	C	C	C	C	C	-	C	C	C	-	C	C	C	C	C	C	-	C	-	C	C	C	C	C
Pp03	4756879	Y	C	-	C	C	C	C	C	C	T	-	C	C	C	C	-	C	C	-	-	C	C	-	C	C	C	C	C	C	-	C	C	C	-	C	C	C	-	C	C	-	C	-	Y	C	C	C	C
Pp03	4756882	W	A	-	A	A	A	A	A	A	T	-	-	A	A	A	-	A	A	-	-	A	A	-	A	A	A	A	A	A	-	A	A	A	-	A	A	A	-	A	A	-	A	-	W	A	A	A	A
Pp03	4756942	S	G	-	G	G	G	G	G	G	G	-	G	G	G	G	-	G	G	-	-	G	G	-	G	G	G	G	G	G	-	G	G	G	-	G	G	G	-	G	G	-	G	-	G	G	G	G	G
Pp03	4761833	R	G	-	G	G	G	G	-	G	-	-	G	G	G	G	-	G	G	-	G	G	G	-	G	G	G	G	G	G	-	G	G	G	-	G	G	G	G	G	G	-	G	-	G	G	G	G	G
Pp03	4767054	W	W	A	T	W	T	W	A	T	A	A	W	W	T	T	A	W	W	A	T	W	W	A	W	T	T	T	W	T	A	W	W	T	A	T	T	W	W	T	W	A	T	A	W	W	T	T	T
Pp03	4767078	W	W	T	A	W	A	W	T	A	T	T	W	W	A	A	T	W	W	T	A	W	W	T	W	A	A	A	W	A	T	W	W	A	T	A	A	W	A	A	W	T	A	T	W	W	A	A	A
Pp03	4767340	R	R	A	-	R	G	R	A	G	A	A	R	R	G	G	A	R	R	A	G	A	A	A	R	-	G	G	R	G	A	R	R	-	A	G	G	R	-	G	R	A	G	A	R	A	-	G	G
Pp03	4767361	M	M	A	-	M	C	M	A	C	A	A	M	M	C	C	A	M	M	A	C	A	A	A	M	-	C	C	M	C	A	M	M	-	A	C	C	M	-	C	M	A	C	A	M	A	-	C	C
Pp03	4767401	M	M	A	-	M	C	M	A	C	A	A	M	M	C	C	A	M	M	A	C	A	A	A	M	-	C	C	M	C	A	M	M	-	A	C	-	M	-	C	M	A	C	A	M	A	-	C	C
Pp03	4767615	R	R	A	-	A	G	R	A	G	A	A	R	-	G	-	A	R	-	-	G	A	-	A	R	-	G	-	R	-	A	R	R	-	A	G	G	-	-	-	R	A	-	A	-	A	-	G	G
Pp03	4768695	Y	Y	C	T	-	T	Y	C	T	C	C	Y	-	T	T	C	Y	Y	C	T	Y	T	C	Y	T	T	T	Y	T	-	Y	Y	T	C	T	T	-	Y	T	Y	C	T	C	Y	Y	T	T	T
Pp03	4768698	S	S	G	C	C	C	S	G	C	G	G	S	-	C	C	G	S	S	G	C	S	C	G	S	C	C	C	S	C	-	S	S	C	G	C	C	-	S	C	S	G	C	G	S	S	C	C	C
Pp03	4768793	Y	Y	T	C	-	C	Y	T	C	T	T	Y	-	C	-	T	-	Y	T	C	Y	-	-	Y	C	C	C	Y	C	-	Y	Y	C	T	C	C	-	Y	C	Y	-	C	T	-	-	C	C	C
Pp03	4768952	S	S	G	C	-	C	S	G	C	G	G	S	-	C	C	G	S	S	G	C	S	S	G	S	C	C	C	S	C	-	S	-	C	-	C	C	-	S	C	S	G	C	G	S	S	C	C	C
Pp03	4770960	M	C	A	-	-	C	M	A	C	A	A	M	M	C	-	A	-	M	A	C	M	M	A	-	-	-	C	M	C	A	-	M	C	-	-	-	-	-	-	-	A	C	A	-	-	-	C	C
Pp03	4770990	R	G	A	-	-	G	R	A	G	A	A	R	R	G	-	A	-	R	A	G	R	R	A	-	-	-	G	R	G	A	-	R	G	-	-	-	-	-	-	-	A	G	A	-	-	-	G	G
Pp03	4771052	R	G	A	-	-	G	R	A	G	A	A	R	R	G	-	A	-	R	A	G	R	R	A	R	-	-	G	R	G	A	-	R	G	-	-	-	-	-	-	-	A	G	A	-	-	-	G	G
Pp03	4773637	Y	Y	T	C	Y	C	Y	T	C	T	T	Y	Y	C	C	T	Y	Y	T	C	Y	Y	T	Y	C	C	C	Y	C	-	Y	Y	C	T	C	C	Y	Y	C	Y	T	C	T	Y	Y	C	C	C
Pp03	4773735	Y	Y	-	C	Y	C	Y	-	C	T	T	-	-	C	C	T	Y	Y	T	C	-	Y	T	Y	C	C	C	Y	C	T	Y	-	C	T	C	C	Y	-	C	Y	T	C	T	Y	C	C	C	C
Pp03	4782979	R	R	A	G	-	G	-	-	G	-	A	R	R	G	G	A	-	R	A	-	R	R	A	G	G	G	G	-	G	A	R	R	G	A	G	G	R	R	G	A	A	G	A	R	R	G	G	G
Pp03	4789457	W	A	A	A	A	A	A	A	A	A	A	A	A	A	A	A	A	A	A	A	A	A	A	A	A	A	A	A	A	A	A	A	A	A	A	A	A	A	A	A	A	A	A	A	A	A	A	A
Pp03	4795674	R	G	G	A	-	R	R	G	R	G	G	G	R	R	-	G	R	G	G	R	R	R	G	G	R	R	-	G	R	G	G	G	A	G	R	R	G	R	R	R	G	R	G	G	G	R	R	R
Pp03	4795770	R	G	G	-	R	-	-	G	-	G	G	G	A	-	-	G	R	G	G	R	-	-	G	G	-	R	-	-	R	-	G	G	A	-	-	R	G	-	-	-	G	G	G	G	G	R	A	-
Pp03	4807991	C	Y	C	-	C	T	-	C	-	C	C	Y	-	T	T	C	Y	Y	C	T	C	Y	C	Y	-	-	-	Y	T	C	Y	Y	-	C	-	-	-	-	T	-	C	T	C	-	Y	T	T	T
Pp03	4808045	A	W	A	-	A	W	A	A	-	A	A	W	-	-	-	A	A	W	A	-	A	A	A	W	-	-	-	W	T	A	W	W	-	A	-	-	W	A	-	A	A	-	A	W	W	T	-	T
Pp03	4808049	A	W	A	-	A	W	A	A	-	A	A	W	-	T	-	A	A	W	A	-	A	A	A	W	-	-	-	W	T	A	W	W	-	A	-	-	W	A	-	A	A	-	A	W	W	-	W	T
Pp03	4831877	S	C	C	-	C	-	C	C	-	C	C	C	C	-	-	C	C	C	C	-	-	-	C	-	-	-	-	-	-	C	C	-	-	C	-	-	C	-	-	C	C	-	C	-	C	-	-	-
Pp03	4834098	K	K	G	-	G	T	K	G	-	G	G	G	K	T	-	G	-	-	G	T	K	K	G	-	-	-	T	-	T	G	K	G	-	G	-	T	-	G	-	-	G	T	G	-	K	T	T	T
Pp03	4834127	Y	Y	C	-	C	T	Y	C	-	C	C	C	-	T	-	C	-	-	C	T	Y	Y	C	C	-	-	T	-	T	C	Y	C	-	C	-	T	-	C	-	-	C	T	C	-	Y	-	T	T
Pp03	4834145	R	R	G	-	G	A	R	G	-	G	G	G	-	A	-	G	-	-	G	A	R	R	G	-	-	-	-	-	A	G	R	G	-	G	-	A	-	G	-	G	G	A	G	-	R	-	A	-
Pp03	4834154	K	K	T	-	T	G	K	T	-	T	T	T	-	G	-	T	-	-	T	G	K	K	T	-	-	-	-	-	G	T	K	T	-	T	-	G	-	T	-	T	T	G	T	-	K	-	G	-
Pp03	4834241	R	G	G	-	G	-	G	G	-	G	G	G	G	-	-	G	G	G	G	-	G	R	G	G	-	-	-	G	-	G	G	G	-	G	-	-	G	G	-	G	G	-	G	G	G	-	-	-
Pp03	4834481	S	S	C	G	-	-	S	-	-	C	C	S	-	G	G	C	-	-	C	G	S	-	C	-	G	G	G	S	G	C	-	-	-	-	G	G	S	-	G	S	C	G	C	S	S	G	G	G
Pp03	4834550	A	M	A	A	A	-	A	-	-	A	A	M	A	M	M	A	A	-	A	-	A	-	A	-	A	M	-	M	M	A	-	-	-	-	M	-	M	-	M	A	A	M	A	-	M	-	M	M
Pp03	4835545	Y	Y	C	T	Y	T	Y	C	-	C	C	Y	Y	T	T	C	Y	Y	C	T	Y	Y	C	Y	T	T	T	Y	T	C	Y	Y	T	C	T	T	Y	Y	T	Y	C	T	C	Y	Y	T	T	T
Pp03	4835603	S	S	C	G	S	G	S	C	-	C	C	S	S	G	G	C	S	S	C	G	S	S	C	S	G	G	G	S	G	C	S	S	G	C	G	G	S	S	G	S	C	G	C	S	S	G	G	G
Pp03	4835798	R	R	G	A	R	A	-	G	-	G	G	G	R	A	A	G	R	-	G	-	G	R	G	R	-	-	-	R	A	G	-	G	-	G	A	-	R	R	-	G	G	A	G	G	G	A	A	A
Pp03	4835870	R	R	A	G	R	G	R	A	G	A	A	R	R	G	G	A	R	R	A	-	-	-	A	R	G	-	-	R	G	A	R	R	-	A	G	-	R	R	G	-	A	G	A	R	A	G	G	G
Pp03	4835894	K	K	G	-	-	T	-	-	-	G	G	-	K	T	T	G	G	-	G	-	-	-	G	-	-	-	-	K	T	G	K	K	-	G	T	-	K	K	T	G	G	T	G	G	G	T	T	T
Pp03	4837374	W	W	T	-	-	A	W	T	A	T	T	W	W	A	A	T	W	-	T	A	W	-	T	W	-	A	A	W	A	T	W	W	W	T	A	A	-	-	-	W	T	A	T	T	W	A	A	A
Pp03	4837431	Y	C	C	T	Y	T	Y	C	T	C	C	Y	Y	T	T	C	Y	Y	C	T	-	Y	C	Y	T	T	T	Y	T	C	Y	Y	C	C	T	T	-	-	T	Y	C	T	C	-	-	T	T	T
Pp03	4837461	W	T	T	A	W	A	W	T	A	T	T	W	W	A	A	T	W	-	T	A	-	W	T	W	-	A	A	W	A	T	W	W	T	T	A	A	-	T	A	W	T	A	T	-	-	A	A	A
Pp03	4837799	R	A	A	-	A	-	-	A	-	A	A	R	-	-	-	A	A	-	A	-	A	-	A	A	-	-	-	A	-	A	A	A	-	A	-	-	A	-	-	A	A	-	A	-	R	-	-	-
Pp03	4839194	R	G	G	A	R	-	G	G	-	G	G	G	R	R	R	G	R	-	G	R	-	-	G	-	-	R	-	G	R	G	G	G	A	G	-	R	G	-	-	-	G	R	G	G	G	-	G	-
Pp03	4839206	Y	T	T	C	-	-	T	T	-	T	T	T	T	Y	Y	-	Y	-	T	Y	-	-	T	-	-	Y	-	T	Y	T	T	T	C	T	-	Y	T	-	-	-	T	Y	T	T	T	-	T	Y
Pp03	4839451	G	K	G	G	G	K	G	G	K	G	G	G	G	K	K	G	G	K	G	K	G	G	G	K	-	G	K	K	K	G	K	K	G	G	-	-	-	G	-	G	G	K	G	K	K	T	K	K
Pp03	4839483	W	W	T	A	W	A	-	T	-	T	T	T	W	A	A	T	W	W	T	A	W	W	T	W	A	A	A	W	A	T	W	W	W	T	-	A	-	W	A	-	T	A	T	W	-	A	A	A
Pp03	4839618	Y	Y	T	C	Y	C	C	-	C	T	T	-	C	C	C	T	Y	-	T	C	Y	Y	T	-	C	C	C	Y	C	T	-	-	C	-	-	C	-	Y	-	C	T	C	T	-	Y	-	C	-
Pp03	4846977	M	M	A	C	M	C	M	A	C	A	A	M	M	C	C	A	M	M	-	C	M	M	A	M	C	C	C	M	C	A	M	M	C	A	C	C	M	M	C	M	A	C	A	M	M	C	-	C
Pp03	4847000	M	C	C	A	-	M	M	C	M	C	C	C	M	M	-	C	M	C	-	C	-	-	-	-	-	M	-	C	M	-	C	C	M	C	-	-	-	-	M	-	C	-	C	C	C	A	M	M
Pp03	4847257	A	M	A	A	A	M	A	-	M	A	A	-	A	M	-	A	A	-	-	-	-	A	A	-	-	M	-	-	M	A	-	M	M	A	-	M	-	A	M	A	A	M	-	-	M	-	M	M
Pp03	4847278	Y	T	T	C	Y	-	Y	T	Y	T	T	T	-	-	-	T	-	-	-	-	-	-	T	-	-	Y	-	T	Y	T	T	T	Y	T	-	Y	T	-	Y	Y	T	-	-	T	T	-	Y	Y
Pp03	4847308	A	R	A	-	A	G	A	A	R	A	A	-	-	R	-	A	A	-	-	-	-	A	A	-	-	R	-	-	R	A	R	R	R	A	G	R	-	A	R	A	A	-	A	A	R	R	R	R
Pp03	4847706	Y	T	-	C	Y	Y	-	T	Y	T	T	T	C	Y	Y	T	Y	T	T	Y	-	Y	T	T	Y	Y	Y	T	Y	T	T	T	Y	T	Y	Y	T	Y	Y	-	T	Y	-	T	T	Y	Y	Y
Pp03	4847728	Y	Y	-	T	Y	T	-	C	T	C	C	Y	T	T	T	C	Y	Y	C	T	-	Y	C	Y	T	T	T	Y	T	C	Y	T	T	-	T	T	Y	Y	T	T	C	T	-	-	Y	T	T	T
Pp03	4847737	Y	Y	-	C	Y	C	-	T	C	T	T	Y	C	C	C	T	Y	Y	T	C	-	Y	T	Y	C	C	C	Y	C	T	Y	C	C	-	C	C	Y	Y	C	C	T	C	-	-	Y	C	C	C
Pp03	4856031	A	R	R	R	R	A	R	A	-	R	A	R	-	-	R	R	A	R	R	R	A	A	R	R	-	A	A	R	R	A	R	A	R	R	R	R	G	A	R	R	R	R	R	R	R	A	R	R
Pp03	4856118	C	Y	Y	Y	Y	C	Y	C	-	Y	C	Y	-	-	Y	-	C	Y	Y	Y	C	C	Y	Y	-	C	C	Y	Y	C	Y	C	Y	Y	Y	Y	-	C	Y	Y	Y	C	Y	Y	Y	C	Y	Y
Pp03	4856172	G	R	G	G	G	R	G	G	G	G	G	R	R	R	G	G	G	G	G	G	G	G	G	R	R	G	R	R	G	G	G	G	R	G	G	-	R	R	R	G	R	R	R	G	G	G	R	G
Pp03	4856189	C	Y	C	C	C	Y	C	C	C	C	C	Y	Y	Y	C	C	C	C	C	C	C	C	C	Y	Y	C	Y	Y	C	C	C	C	Y	C	C	C	Y	Y	Y	C	Y	Y	Y	C	C	C	Y	C
Pp03	4856272	G	R	R	A	R	R	A	A	R	A	A	R	G	R	R	A	G	R	R	R	A	R	R	R	R	R	R	R	R	A	R	R	R	A	R	R	R	R	R	A	R	R	R	R	R	G	R	R
Pp03	4856422	G	R	G	G	G	R	-	-	-	G	-	-	-	R	-	-	-	R	G	R	G	-	-	R	-	R	R	R	A	-	R	R	R	-	-	-	-	-	-	-	G	R	G	A	R	A	R	R
Pp03	4857007	T	Y	Y	Y	Y	Y	Y	-	Y	Y	Y	Y	T	Y	Y	T	Y	Y	Y	Y	-	T	Y	Y	-	Y	Y	Y	Y	Y	Y	Y	Y	Y	Y	Y	Y	Y	Y	Y	Y	Y	Y	Y	Y	Y	Y	Y
Pp03	4857021	C	Y	Y	Y	Y	-	-	C	Y	Y	Y	Y	C	Y	Y	C	Y	C	Y	Y	-	C	Y	-	C	Y	Y	Y	C	Y	Y	Y	Y	Y	Y	Y	Y	Y	C	Y	Y	Y	Y	Y	Y	-	Y	Y
Pp03	4857029	C	Y	Y	Y	Y	-	-	C	Y	Y	Y	Y	C	Y	Y	C	Y	C	Y	Y	-	C	Y	-	C	Y	Y	Y	C	Y	Y	Y	Y	Y	Y	Y	Y	Y	C	Y	Y	Y	Y	Y	Y	-	Y	Y
Pp03	4857064	T	Y	Y	Y	Y	-	-	T	Y	Y	Y	Y	T	Y	Y	T	Y	T	Y	Y	-	T	Y	-	T	Y	Y	Y	T	Y	Y	Y	Y	Y	Y	Y	Y	Y	T	Y	Y	Y	Y	Y	Y	-	Y	Y
Pp03	4857174	T	K	T	T	T	K	-	-	-	T	-	K	T	K	K	T	T	K	T	-	T	-	T	K	-	K	-	K	-	T	K	K	K	T	K	K	K	T	K	T	T	K	T	-	-	K	K	K
Pp03	4857295	T	Y	T	T	T	Y	T	T	Y	T	T	Y	T	Y	Y	T	T	Y	T	Y	T	T	T	Y	-	Y	Y	Y	Y	T	Y	Y	Y	T	Y	Y	Y	T	Y	T	T	Y	-	Y	Y	Y	Y	Y
Pp03	4857314	G	R	G	G	G	R	G	G	R	G	G	R	G	R	R	G	G	R	G	R	G	G	G	R	-	R	R	R	R	G	R	R	R	G	R	R	R	G	R	G	G	R	-	R	R	R	R	R
Pp03	4857339	T	Y	T	T	T	Y	T	T	Y	T	T	Y	T	Y	Y	T	T	Y	T	Y	T	T	T	Y	-	Y	Y	Y	Y	T	Y	Y	Y	T	Y	Y	Y	T	Y	T	T	Y	-	Y	Y	Y	Y	Y
Pp03	4858519	T	W	-	W	-	A	-	W	A	T	A	A	A	A	A	-	W	-	-	W	-	-	-	A	-	-	A	A	A	-	A	A	W	W	W	-	A	T	-	A	-	A	-	A	A	A	W	A
Pp03	4858530	T	Y	-	Y	-	C	-	Y	C	T	C	C	C	C	C	-	C	-	-	Y	-	-	-	C	-	C	C	C	C	-	C	C	Y	Y	Y	-	C	T	-	C	-	C	-	C	C	C	Y	C
Pp03	4858556	A	R	A	A	-	G	-	A	R	A	A	G	R	R	R	A	R	R	-	R	A	-	-	G	-	R	G	-	G	-	R	G	A	R	R	R	G	A	G	G	-	G	A	G	R	R	R	R
Pp03	4858648	G	K	-	G	-	K	G	-	K	-	G	-	-	K	K	-	-	-	-	T	-	-	-	-	-	K	-	K	K	-	K	T	T	K	T	K	T	-	K	-	-	T	G	T	K	K	K	G
Pp03	4868680	T	Y	T	-	T	-	-	-	-	T	T	Y	-	-	C	T	-	-	T	-	T	-	T	-	C	-	C	-	-	-	-	Y	C	T	C	-	Y	-	-	-	T	C	-	-	Y	-	C	-
Pp03	4868714	C	S	C	-	C	-	-	C	G	C	C	S	-	G	G	C	-	-	C	-	C	C	C	-	G	-	G	G	G	-	-	S	G	C	G	G	S	-	-	-	C	G	-	G	S	G	G	G
Pp03	4868806	T	Y	T	-	T	C	-	T	C	T	T	Y	-	C	C	-	-	C	T	C	-	-	T	C	C	C	C	Y	C	-	C	C	C	T	C	C	C	-	C	T	T	C	-	C	C	C	C	C
Pp03	4879285	M	C	C	A	M	M	M	C	M	C	C	C	M	M	M	C	M	C	C	M	M	M	C	C	M	M	M	C	M	C	C	C	M	C	M	M	C	M	M	M	C	M	C	C	C	M	M	M
Pp03	4884064	W	T	T	T	T	T	T	T	T	T	T	T	T	T	T	T	T	T	T	T	T	T	T	T	-	T	T	T	T	T	T	T	T	T	T	T	T	T	T	T	T	T	T	T	T	T	T	T
Pp03	4887351	S	S	C	G	S	G	S	-	G	C	C	S	S	G	G	C	S	-	C	G	G	S	-	S	-	G	-	-	G	C	S	G	G	C	G	G	S	S	G	S	C	G	C	S	S	G	G	G
Pp03	4887636	K	K	T	G	K	G	K	T	G	T	T	K	K	G	G	T	K	K	T	G	K	K	-	K	G	G	G	K	G	T	K	K	G	T	G	G	K	K	G	K	T	G	T	K	K	G	G	G
Pp03	4887701	Y	Y	T	C	Y	C	Y	T	C	T	-	Y	Y	C	C	T	Y	Y	T	C	Y	Y	T	Y	C	C	C	Y	C	T	Y	Y	C	T	C	C	Y	Y	C	Y	T	C	T	Y	Y	C	C	C
Pp03	4887806	W	W	T	A	W	A	W	T	A	T	-	W	W	A	A	T	W	W	T	A	W	W	T	W	A	A	A	W	A	T	W	W	A	T	A	A	W	W	A	W	T	A	T	W	W	A	A	A
Pp03	4887923	K	K	T	G	G	G	K	T	G	T	-	K	G	G	G	T	K	K	T	G	K	-	T	K	-	G	G	-	G	T	K	K	G	T	G	G	K	K	G	G	T	G	T	K	K	G	G	G
Pp03	4895932	R	A	A	G	R	R	R	A	R	A	A	A	R	R	-	A	R	A	A	R	R	R	A	A	R	R	R	A	R	A	A	A	R	A	R	R	A	R	R	R	A	R	A	A	A	R	R	R
Pp03	4900135	K	K	G	T	K	T	K	G	T	G	G	K	K	T	T	G	K	K	G	T	K	K	G	K	-	T	T	K	T	G	K	K	T	G	T	T	K	K	T	K	G	T	G	K	K	T	T	T
Pp03	4903330	Y	Y	C	T	Y	T	Y	C	T	C	C	Y	Y	T	T	C	Y	Y	C	T	Y	Y	C	Y	T	T	T	Y	T	-	Y	Y	T	C	T	T	Y	Y	T	Y	-	T	C	Y	Y	T	T	T
Pp03	4903570	Y	Y	C	T	Y	T	Y	C	T	C	-	Y	Y	T	T	C	Y	Y	C	T	Y	Y	C	Y	T	T	T	Y	T	C	Y	Y	Y	C	T	T	Y	Y	T	Y	C	T	C	Y	Y	T	-	T
Pp03	4908007	Y	Y	T	C	-	C	Y	T	C	T	T	Y	Y	C	C	T	Y	Y	T	C	Y	Y	T	Y	C	C	C	Y	C	T	Y	Y	C	T	C	C	Y	Y	C	Y	T	C	T	Y	Y	C	C	C
Pp03	4908018	R	R	A	G	-	G	R	A	G	A	A	R	R	G	G	A	R	R	A	G	R	R	A	R	G	G	G	R	G	A	R	R	G	A	G	G	R	R	G	R	A	G	A	R	R	G	G	G
Pp03	4908480	M	A	-	-	A	A	-	C	A	C	C	M	M	-	A	-	A	-	C	A	M	A	C	-	A	A	A	-	A	C	-	M	-	C	A	A	-	-	-	-	C	A	C	-	-	A	-	A
Pp03	4909251	R	R	A	G	R	G	R	A	G	A	A	R	R	G	G	A	-	R	A	G	R	-	-	G	G	G	-	-	G	A	R	R	G	A	G	G	R	-	-	R	A	G	-	R	R	G	G	G
Pp03	4909381	C	S	C	C	C	S	C	C	S	C	C	S	C	S	-	C	C	S	C	S	C	C	C	S	S	S	S	S	S	C	S	S	C	C	S	S	S	C	S	C	C	S	C	S	S	S	S	S
Pp03	4909690	Y	Y	T	-	T	C	-	-	C	T	T	-	C	C	-	-	Y	Y	T	C	Y	Y	T	-	-	-	-	-	-	T	Y	-	C	-	-	C	-	-	-	C	-	C	T	Y	-	-	C	C
Pp03	4940775	S	G	C	-	S	G	-	C	G	C	C	-	-	G	-	C	S	-	C	G	-	C	C	-	-	-	-	C	-	-	S	-	G	C	-	-	-	C	-	S	C	G	C	-	S	G	G	G
Pp03	4940988	S	S	G	C	S	C	S	G	C	G	G	S	S	C	C	G	S	S	G	C	S	S	G	S	C	C	C	S	C	G	S	S	C	G	C	C	S	S	C	S	G	C	G	S	S	C	C	C
Pp03	4941005	Y	Y	C	T	-	T	Y	C	T	C	C	Y	Y	T	T	C	Y	-	C	T	Y	Y	C	-	T	T	T	Y	T	C	Y	Y	T	C	T	T	Y	Y	T	Y	C	T	C	Y	Y	T	T	T
Pp03	4941097	Y	Y	T	C	Y	C	Y	T	-	T	T	Y	Y	C	C	T	Y	Y	T	C	Y	Y	T	Y	C	C	C	Y	C	T	Y	Y	C	T	C	C	Y	Y	C	Y	T	C	T	Y	Y	C	C	C
Pp03	4941284	R	R	-	-	-	G	-	A	G	A	A	R	G	G	G	A	-	-	-	G	-	R	A	-	G	G	G	-	G	A	R	R	G	-	G	G	-	-	G	R	A	G	-	R	-	G	-	G
Pp03	4942958	Y	Y	C	T	Y	T	Y	C	T	C	C	Y	Y	T	T	C	Y	Y	C	T	Y	Y	C	Y	T	T	T	Y	T	C	Y	Y	T	C	T	T	-	Y	T	Y	C	T	C	Y	Y	T	T	T
Pp03	4942961	Y	Y	T	C	Y	C	Y	T	C	T	T	Y	Y	C	C	T	Y	Y	T	C	Y	Y	T	Y	C	C	C	Y	C	T	Y	Y	C	T	C	C	-	Y	C	Y	T	C	T	Y	Y	C	C	C
Pp03	4942994	K	K	G	T	G	-	K	G	-	G	G	-	G	T	-	G	K	-	G	-	K	K	G	-	-	T	-	K	-	G	-	-	-	G	-	T	-	-	T	-	G	T	G	-	K	-	-	-
Pp03	4943055	Y	Y	C	T	C	-	Y	C	T	C	C	-	C	T	T	C	Y	Y	C	T	Y	Y	C	-	T	T	-	Y	-	C	C	Y	T	C	T	T	-	Y	T	Y	C	T	C	Y	Y	T	T	T
Pp03	4945221	Y	Y	T	C	Y	C	Y	T	C	T	T	Y	-	C	C	T	Y	Y	T	C	Y	Y	T	Y	C	C	C	Y	C	T	Y	Y	C	T	C	C	Y	Y	C	Y	T	C	T	Y	Y	C	C	C
Pp03	4945281	W	W	A	T	-	-	W	A	T	A	A	W	-	T	T	A	W	A	A	T	-	-	A	W	T	T	T	W	T	A	W	-	T	A	T	T	-	W	-	W	A	T	A	-	W	T	T	T
Pp03	4945373	Y	Y	T	C	-	-	Y	T	C	T	T	Y	Y	C	C	T	Y	T	T	C	-	-	T	Y	C	C	C	Y	C	T	Y	-	C	T	C	C	-	Y	-	Y	T	C	T	-	Y	C	C	C
Pp03	4945391	Y	Y	C	T	-	-	Y	C	T	C	C	Y	Y	T	T	C	Y	C	C	T	-	-	C	Y	T	T	T	Y	T	C	Y	-	T	C	T	T	-	Y	-	Y	C	T	C	-	Y	T	T	T
Pp03	4946047	S	S	C	G	S	G	S	C	-	C	C	S	-	-	G	C	C	-	C	G	C	-	C	S	-	G	-	-	G	C	S	S	G	C	G	G	-	S	G	S	C	G	C	-	S	G	G	G
Pp03	4946550	W	W	A	T	W	T	W	A	T	A	A	W	-	T	T	A	W	-	A	T	W	W	A	W	T	T	T	W	T	A	W	W	T	A	T	T	W	W	T	W	A	T	A	W	W	T	T	T
Pp03	4946629	Y	Y	C	T	-	T	Y	C	T	C	C	Y	-	T	T	C	Y	-	C	T	Y	Y	-	Y	T	T	T	Y	T	C	Y	Y	T	C	T	T	Y	Y	-	Y	C	T	C	-	Y	T	T	T
Pp03	4959555	T	Y	T	-	T	-	T	T	-	T	T	T	-	-	-	T	T	-	T	-	T	T	T	-	-	-	-	T	-	T	T	-	-	T	-	-	-	T	-	-	-	-	T	T	T	-	-	-
Pp03	4971078	C	Y	C	T	Y	T	Y	C	T	C	Y	Y	C	C	-	Y	-	Y	C	T	Y	Y	Y	Y	-	-	-	-	T	C	C	Y	-	Y	C	-	C	Y	-	C	Y	-	C	Y	Y	T	T	T
Pp03	4971134	G	R	G	-	-	R	G	G	G	G	G	G	-	-	-	-	G	-	G	G	G	G	G	R	-	-	-	G	G	G	G	-	G	G	G	-	G	G	-	G	G	-	G	R	G	-	G	-
Pp03	4971162	K	T	T	-	T	K	K	T	G	T	K	T	-	-	-	T	T	T	T	T	T	T	T	T	-	-	-	T	-	T	T	K	K	K	-	-	T	-	-	K	T	-	T	T	T	-	T	-
Pp03	4971262	T	Y	T	Y	Y	C	Y	Y	-	T	Y	Y	T	T	-	Y	Y	Y	T	C	Y	Y	Y	Y	T	-	-	T	C	T	T	Y	T	Y	-	-	T	Y	-	T	Y	T	T	Y	Y	Y	-	-
Pp03	4971314	T	Y	T	C	Y	C	Y	Y	C	T	Y	Y	T	T	-	Y	Y	Y	T	C	Y	Y	Y	Y	T	-	-	T	C	T	Y	Y	-	Y	-	-	T	Y	-	T	Y	-	T	Y	Y	C	C	C
Pp03	4976990	Y	C	C	-	C	-	C	C	-	C	C	C	C	-	-	C	C	C	C	-	C	C	C	C	-	-	-	C	-	C	C	C	-	C	-	-	C	C	-	C	C	-	C	C	C	-	C	-
Pp03	4982149	C	Y	C	C	C	Y	C	C	Y	C	C	Y	C	Y	Y	C	C	Y	C	Y	C	C	C	Y	Y	Y	Y	Y	Y	C	Y	Y	Y	C	Y	Y	Y	C	Y	C	C	Y	C	Y	Y	Y	Y	Y
Pp03	4982184	T	Y	T	T	T	Y	T	T	Y	T	T	Y	T	Y	Y	T	T	Y	T	Y	T	T	T	Y	Y	Y	Y	Y	Y	T	Y	Y	Y	T	Y	Y	Y	T	Y	T	T	Y	T	Y	Y	Y	Y	Y
Pp03	4982249	G	R	G	G	G	R	G	G	R	G	G	R	G	R	R	G	G	R	G	R	G	G	G	R	R	R	R	R	R	G	R	R	G	G	R	R	R	G	R	G	G	R	G	R	R	R	R	R
Pp03	4982363	G	R	G	G	G	R	G	G	R	G	G	R	G	R	R	G	G	G	G	R	G	G	G	R	R	R	-	R	R	G	R	R	G	G	R	R	R	G	R	G	G	R	G	R	R	R	R	R
Pp03	4988195	A	R	A	A	A	R	A	A	R	A	A	R	A	R	A	A	A	R	A	R	A	A	A	R	R	R	R	R	R	A	R	R	A	A	R	R	R	A	R	A	A	R	A	R	R	R	R	R
Pp03	4988259	A	W	A	A	A	W	A	A	-	A	A	-	A	W	A	A	A	W	A	W	A	A	A	W	W	W	-	W	W	A	W	-	A	A	W	W	W	A	W	A	A	W	A	W	W	W	W	W
Pp03	4988378	R	R	A	G	R	G	R	A	G	A	A	R	R	G	G	A	R	R	A	G	R	R	A	R	G	G	G	R	G	A	R	R	R	A	G	G	R	R	G	R	A	G	A	R	R	G	G	G
Pp03	4988684	C	Y	-	-	C	Y	C	C	-	C	C	-	C	Y	-	C	C	Y	C	Y	C	C	C	Y	Y	-	-	Y	-	C	Y	-	-	C	Y	-	-	C	-	C	C	Y	C	-	Y	-	-	-
Pp03	4999867	R	R	A	G	R	G	R	-	G	A	A	-	-	G	G	A	R	R	A	G	-	-	A	-	-	G	-	-	G	-	R	R	G	A	G	G	-	-	G	-	A	-	-	-	-	G	G	G
Pp03	5004033	G	R	-	G	G	R	G	G	R	G	G	R	G	R	R	G	G	-	G	R	G	G	G	R	R	R	-	R	R	G	R	R	G	G	-	R	R	G	R	G	G	R	G	R	R	R	R	R
Pp03	5004623	C	M	C	C	C	-	C	C	C	C	C	M	C	-	-	C	C	-	C	M	C	C	C	-	-	-	-	M	-	C	M	M	C	C	M	M	-	C	-	C	C	M	C	M	C	M	C	M
Pp03	5039282	A	R	A	A	R	A	A	A	A	A	R	A	A	A	A	R	A	R	R	A	R	-	A	A	-	R	A	A	A	A	A	A	R	A	R	A	A	A	R	A	R	R	R	A	A	A	A	A
Pp03	5039387	A	M	A	A	M	A	A	A	A	A	M	A	A	A	A	M	M	M	M	A	M	M	A	A	A	M	A	A	A	M	A	A	M	A	M	A	A	A	M	A	M	M	M	A	A	A	M	A
Pp03	5039496	C	Y	C	C	Y	C	C	C	C	C	Y	C	C	C	C	Y	-	Y	Y	C	Y	-	C	C	C	Y	C	C	C	Y	C	C	Y	C	Y	C	C	C	Y	C	Y	Y	Y	C	C	C	Y	C
Pp03	5049028	G	S	G	G	G	S	G	G	S	G	G	S	G	S	S	G	G	S	G	S	G	G	G	S	S	S	-	S	S	G	S	S	G	G	S	S	S	G	-	G	G	S	G	S	S	S	S	S
Pp03	5049115	T	K	T	T	T	K	T	T	K	T	T	K	T	K	K	T	T	K	T	K	T	T	T	K	K	K	K	K	K	T	K	K	T	T	K	K	K	T	K	T	T	K	T	K	K	K	K	K
Pp03	5049205	R	A	A	A	A	A	A	A	A	A	A	A	A	A	A	A	A	A	A	A	A	A	A	A	A	A	A	A	A	A	A	A	A	A	A	A	A	A	A	A	A	A	A	A	A	A	A	A
Pp03	5056901	Y	T	T	-	-	Y	Y	T	Y	T	T	T	-	Y	-	-	Y	-	T	-	-	Y	-	-	-	-	C	T	-	T	T	-	-	T	Y	-	T	-	C	-	T	-	T	T	T	Y	Y	-
Pp03	5056945	Y	T	T	-	-	Y	Y	T	Y	T	T	T	Y	Y	-	T	Y	-	T	-	-	Y	-	T	-	-	C	T	Y	T	T	T	-	T	Y	Y	T	-	C	-	T	-	T	T	T	Y	Y	-
Pp03	5056957	R	A	A	-	-	R	R	A	R	A	A	A	R	R	-	A	R	-	A	-	-	R	-	A	-	-	G	A	R	A	A	A	-	A	R	R	A	-	G	-	A	R	A	A	A	R	R	-
Pp03	5057224	K	T	T	-	-	K	K	-	-	T	T	T	K	K	-	-	K	-	T	-	-	-	-	T	-	-	G	T	K	T	T	T	-	T	K	-	T	-	-	K	T	K	T	T	T	K	-	-
Pp03	5057295	R	A	A	G	R	-	-	-	R	A	-	A	A	A	-	A	R	-	A	-	R	-	A	A	-	-	-	A	A	A	A	A	-	-	R	R	-	R	R	R	A	R	A	A	A	R	R	R
Pp03	5057488	K	T	T	-	K	-	-	-	K	T	-	T	-	T	-	T	K	-	T	-	-	-	T	T	-	-	-	T	T	T	T	T	T	-	K	K	-	-	-	T	T	K	T	-	T	-	K	K
Pp03	5057503	Y	C	C	-	Y	-	-	-	Y	C	-	C	-	C	-	C	Y	-	C	-	-	-	C	C	-	-	-	C	C	C	C	C	C	-	Y	Y	-	-	-	C	C	Y	C	-	C	-	Y	Y
Pp03	5057872	W	T	T	A	-	T	-	T	T	T	-	T	-	-	T	T	W	T	-	-	-	W	T	T	-	-	-	-	W	T	T	T	T	-	W	-	-	-	-	-	T	W	T	T	T	W	W	W
Pp03	5058030	R	A	A	G	R	A	A	A	R	A	A	A	A	R	A	A	R	A	A	A	R	R	A	A	-	R	-	-	R	A	A	A	A	A	-	R	A	-	-	-	A	R	A	A	A	R	R	R
Pp03	5058047	R	G	G	A	R	G	G	G	R	G	-	G	G	R	G	G	R	G	G	G	R	R	G	G	-	R	-	-	R	G	G	G	G	G	-	R	G	-	-	-	G	R	G	G	G	R	R	R
Pp03	5058088	Y	T	T	C	Y	T	T	T	Y	T	T	T	T	Y	T	T	Y	T	T	-	Y	Y	T	T	-	Y	-	-	Y	T	T	T	T	T	-	-	T	-	T	-	T	Y	T	T	T	Y	Y	Y
Pp03	5058430	K	T	T	G	K	T	K	T	T	T	T	T	-	K	-	T	K	T	T	K	K	T	T	T	-	K	K	T	K	T	T	T	-	T	K	K	T	-	K	K	T	K	T	T	T	K	K	-
Pp03	5058489	R	G	G	A	R	G	-	G	G	G	G	G	-	R	-	G	R	G	G	R	R	G	-	G	-	R	R	G	R	G	G	G	-	G	-	R	-	-	-	R	G	R	G	G	-	R	R	G
Pp03	5061489	M	C	C	A	M	M	-	C	M	C	C	C	M	-	M	C	M	C	C	M	-	M	C	C	-	M	C	C	M	C	C	C	M	C	M	-	C	M	-	C	C	M	C	C	C	M	M	-
Pp03	5063039	R	A	A	G	R	R	-	A	R	A	A	A	R	R	R	A	R	A	A	R	R	-	-	A	-	R	-	A	R	A	A	A	R	A	R	R	-	-	R	R	A	A	-	-	A	R	R	R
Pp03	5073074	W	T	T	-	W	W	W	T	W	T	T	T	-	W	-	T	W	T	T	W	W	W	T	T	W	W	W	T	-	T	T	T	A	T	-	W	T	-	-	W	T	W	T	T	T	W	W	W
Pp03	5085799	R	G	G	A	R	R	R	G	R	G	G	G	R	R	R	G	R	G	G	R	R	R	G	G	R	R	-	G	R	G	G	G	A	G	R	R	G	R	R	R	G	R	G	G	G	R	R	R
Pp03	5088241	R	G	G	A	R	-	R	G	-	G	G	G	-	R	R	G	R	G	G	-	R	-	G	G	-	-	R	G	R	G	G	G	A	G	R	R	G	-	R	R	G	R	G	G	G	R	R	R
Pp03	5088530	Y	C	C	T	Y	Y	Y	C	Y	C	C	C	Y	Y	Y	C	Y	C	C	Y	Y	Y	C	C	-	Y	Y	C	Y	C	C	C	T	C	Y	Y	C	Y	Y	Y	C	Y	C	C	C	Y	Y	Y
Pp03	5088774	R	A	A	-	-	-	-	A	-	A	A	A	A	-	A	A	A	A	A	-	-	A	A	A	-	-	-	A	A	A	A	A	-	A	A	-	A	A	A	-	A	-	A	A	A	A	-	-
Pp03	5088776	R	G	G	-	-	-	-	G	-	G	G	G	G	G	-	G	G	G	G	-	-	G	G	G	-	-	-	G	G	G	G	G	-	G	G	-	G	G	G	-	G	-	G	G	G	G	-	-
Pp03	5089899	K	G	G	T	K	K	K	G	K	G	G	G	K	G	-	G	K	G	G	K	K	K	G	G	-	K	K	G	-	G	G	G	T	-	-	K	-	K	K	K	G	K	G	G	G	K	K	K
Pp03	5090016	W	T	T	A	W	W	W	-	W	T	T	T	W	W	W	T	W	T	T	-	W	W	T	T	-	W	W	T	W	T	-	T	A	T	W	W	T	-	W	W	T	-	T	T	T	W	W	W
Pp03	5090095	W	T	T	A	W	W	-	-	W	T	T	T	W	W	W	T	W	T	T	-	W	W	T	T	-	W	W	T	W	T	-	T	A	T	W	W	T	-	W	W	T	-	T	T	T	W	W	W
Pp03	5090130	W	A	A	T	W	W	-	-	W	A	A	A	W	W	W	A	W	A	A	-	W	W	A	A	-	W	W	A	W	A	-	A	T	A	W	W	A	-	W	W	A	-	A	A	A	W	W	W
Pp03	5090227	R	G	G	A	R	-	-	-	-	G	G	-	-	R	R	G	R	G	G	-	R	R	G	G	-	R	R	G	-	G	-	G	A	-	R	R	G	-	R	R	G	A	G	G	G	R	-	A
Pp03	5094173	R	A	A	G	R	-	-	A	R	A	A	A	R	R	R	A	R	A	A	-	R	R	A	A	R	-	R	A	R	A	A	A	G	A	R	R	A	-	R	R	A	R	A	A	A	R	R	R
Pp03	5094225	Y	T	T	C	Y	Y	Y	T	Y	T	T	T	-	Y	Y	T	Y	T	T	Y	Y	Y	T	T	Y	-	Y	T	Y	T	T	T	C	T	Y	Y	T	Y	Y	Y	T	Y	T	T	T	Y	-	Y
Pp03	5094256	M	C	C	A	M	M	M	C	M	C	C	C	-	M	-	C	M	C	C	M	M	-	C	C	M	-	-	C	M	C	C	C	A	C	M	M	C	M	M	M	C	M	C	C	C	M	-	M
Pp03	5094710	R	A	A	-	R	R	R	A	R	A	A	A	-	-	G	A	R	A	A	-	R	-	A	A	-	-	-	A	-	A	A	A	G	A	R	R	-	-	R	-	A	R	A	A	A	-	R	R
Pp03	5097213	R	G	G	-	-	-	R	-	-	G	G	G	-	-	R	-	R	-	-	G	-	-	G	G	-	-	-	G	R	G	G	G	A	-	-	R	G	-	-	-	G	R	G	-	G	R	-	G
Pp03	5097242	W	T	T	-	-	W	W	T	T	T	T	T	W	-	W	-	W	-	T	T	W	-	T	T	-	-	-	T	W	T	T	T	A	-	-	W	T	-	-	T	T	W	T	T	T	W	W	-
Pp03	5097272	R	G	G	A	R	R	R	G	G	G	G	G	R	G	R	G	R	G	G	-	R	R	G	G	-	R	-	G	R	G	G	G	A	G	-	R	G	R	-	-	G	R	G	G	G	R	R	R
Pp03	5097510	R	G	G	A	R	R	R	G	R	G	G	G	R	R	R	G	R	G	G	R	R	R	G	G	R	R	-	G	R	G	G	G	A	G	-	R	G	R	R	R	G	R	G	G	G	R	R	R
Pp03	5097604	K	T	T	G	K	K	K	T	K	T	T	T	K	K	K	T	K	T	T	K	K	K	T	T	K	K	K	T	K	T	T	T	G	T	K	K	T	K	K	K	T	K	T	T	T	K	K	K
Pp03	5097769	Y	T	T	C	Y	-	Y	T	-	T	T	T	Y	Y	-	T	Y	T	T	C	Y	Y	T	T	Y	Y	Y	T	Y	T	T	T	C	T	Y	Y	T	Y	Y	Y	T	Y	T	T	T	Y	Y	Y
Pp03	5097877	Y	T	T	C	Y	Y	Y	T	-	T	T	T	Y	Y	Y	T	Y	T	T	Y	Y	Y	T	T	Y	Y	Y	T	Y	T	T	T	C	T	-	Y	T	Y	Y	Y	T	Y	T	T	T	Y	Y	Y
Pp03	5097908	K	T	T	G	K	K	K	T	T	T	T	T	K	K	K	T	K	T	T	K	K	K	T	T	-	K	-	T	K	T	T	T	G	T	-	K	T	-	K	-	T	K	T	T	T	K	-	K
Pp03	5107957	R	G	G	-	-	G	-	G	G	G	R	G	G	G	G	G	R	G	G	R	G	G	G	-	-	G	-	-	G	G	G	R	-	R	-	G	G	-	G	G	G	-	R	G	G	R	R	-
Pp03	5108008	Y	C	C	-	C	C	C	C	C	C	C	C	C	C	C	C	C	Y	C	C	C	C	C	C	-	C	C	C	C	C	C	C	C	Y	-	C	C	C	C	C	C	C	C	C	C	C	C	-
Pp03	5108011	Y	T	Y	-	T	T	T	T	Y	T	Y	T	T	T	T	T	Y	Y	T	Y	Y	T	T	T	-	T	Y	T	T	T	T	Y	C	Y	Y	T	T	T	T	T	T	T	Y	T	Y	Y	Y	T
Pp03	5108063	M	A	-	-	A	A	A	A	A	A	A	A	A	A	A	A	A	M	A	A	-	A	A	A	-	A	A	A	A	A	A	A	M	A	-	A	A	A	A	A	A	A	A	A	A	-	A	A
Pp03	5108070	R	A	A	-	A	A	A	A	A	A	A	A	A	A	A	A	A	A	A	A	R	A	A	A	A	A	A	A	A	A	A	A	R	A	R	A	A	A	A	A	A	A	A	A	A	-	A	A
Pp03	5108115	R	G	R	-	G	-	G	G	G	G	G	G	G	G	G	G	R	R	G	G	-	G	G	G	G	G	G	G	R	G	G	G	-	R	G	-	G	G	G	G	G	G	G	G	G	-	G	G
Pp03	5116795	W	A	A	T	W	W	W	A	W	A	A	A	W	W	W	A	W	A	A	W	W	W	A	A	W	W	W	A	W	A	A	A	T	A	W	W	A	W	W	W	A	W	A	A	A	W	W	W
Pp03	5116954	Y	C	C	T	Y	Y	Y	C	Y	C	C	C	Y	Y	Y	C	Y	C	C	Y	Y	Y	C	C	Y	Y	C	C	Y	C	C	C	T	C	Y	Y	C	Y	Y	Y	C	Y	C	C	C	Y	Y	Y
Pp03	5116955	Y	T	T	C	Y	Y	Y	T	Y	T	T	T	Y	Y	Y	T	Y	T	T	Y	Y	Y	T	T	Y	Y	T	T	Y	T	T	T	C	T	Y	Y	T	Y	Y	Y	T	Y	T	T	T	Y	Y	Y
Pp03	5117252	R	A	-	-	-	R	-	A	A	A	A	A	A	-	-	A	-	A	A	-	A	-	A	A	-	-	-	A	-	A	A	A	-	-	-	-	A	-	-	A	A	-	A	A	A	-	A	-
Pp03	5127961	Y	T	T	C	Y	Y	Y	T	Y	T	T	T	Y	Y	Y	T	Y	T	T	Y	Y	Y	T	T	-	Y	Y	T	Y	T	T	T	C	T	Y	Y	T	Y	Y	Y	T	Y	T	T	T	Y	Y	Y
Pp03	5132497	T	K	T	T	T	T	T	T	T	T	T	T	T	T	T	T	T	T	T	T	T	T	T	T	-	T	-	T	T	T	T	T	T	T	T	T	T	T	T	T	T	T	T	T	-	T	T	T
Pp03	5134449	K	G	G	T	-	-	K	-	K	G	G	G	G	K	-	G	K	G	G	K	K	-	G	G	K	K	-	G	K	G	G	G	T	G	K	K	G	-	G	K	G	K	G	G	G	-	K	K
Pp03	5134492	R	A	A	G	-	-	R	-	-	A	A	A	A	R	-	A	R	A	A	R	R	-	A	A	R	R	-	A	R	A	A	A	G	A	R	-	A	-	-	R	A	R	A	A	A	-	R	R
Pp03	5135357	S	G	G	-	-	-	S	-	S	G	G	G	-	G	S	-	-	G	G	-	G	-	-	G	-	-	-	G	S	G	G	G	C	-	S	S	G	-	S	S	G	S	G	G	G	-	S	-
Pp03	5138398	M	C	C	A	M	M	M	C	M	C	C	C	M	M	-	C	M	C	C	-	M	M	C	C	-	M	M	C	M	C	C	C	A	C	M	M	C	M	M	M	C	M	C	C	C	M	M	M
Pp03	5150208	Y	T	T	-	Y	-	-	T	Y	T	T	T	-	Y	-	T	Y	T	T	-	-	Y	-	T	-	-	-	-	Y	-	-	-	C	-	-	-	T	-	T	Y	T	-	T	T	T	-	-	-
Pp03	5150287	R	A	A	-	R	A	A	A	R	A	A	A	-	R	R	A	R	A	A	R	R	R	A	A	-	R	-	-	R	A	A	-	G	A	-	A	A	-	R	R	A	-	A	A	A	R	R	-
Pp03	5150301	R	G	G	-	R	G	G	G	R	G	G	G	-	R	R	G	R	G	G	-	R	R	G	G	-	R	R	-	R	G	G	-	A	G	-	G	G	-	R	R	G	-	G	G	G	R	R	-
Pp03	5150323	W	T	T	-	W	T	T	T	-	T	T	T	-	W	W	T	W	T	T	-	W	W	T	T	-	W	W	-	W	T	T	-	A	T	-	T	T	-	W	W	T	-	T	T	T	W	-	-
Pp03	5165623	R	G	-	-	-	-	-	G	-	G	G	G	-	-	G	-	R	G	G	-	R	-	G	-	-	-	G	G	R	G	G	G	-	G	-	-	G	-	-	G	G	R	G	G	G	-	R	-
Pp03	5165633	Y	T	T	-	-	Y	-	T	-	T	T	T	-	-	T	-	Y	T	T	Y	Y	-	T	-	-	-	T	T	Y	T	T	T	-	T	-	-	T	-	-	T	T	Y	T	T	T	-	Y	-
Pp03	5166401	Y	T	T	C	Y	Y	Y	T	Y	T	T	T	-	Y	Y	T	Y	T	T	T	Y	Y	-	T	Y	Y	-	-	Y	T	T	T	C	T	Y	Y	T	Y	Y	Y	T	Y	T	T	T	Y	Y	-
Pp03	5166494	Y	C	C	T	Y	Y	Y	C	Y	C	C	C	-	Y	Y	C	Y	C	C	C	Y	Y	C	C	Y	Y	-	-	Y	C	C	C	T	C	Y	Y	C	Y	Y	Y	C	Y	C	C	C	Y	Y	-
Pp03	5167624	R	G	-	-	G	-	R	G	-	-	-	-	-	-	-	G	R	G	G	-	-	-	G	-	G	-	G	-	-	G	G	G	A	-	-	-	-	-	-	G	-	-	-	G	G	-	-	-
Pp03	5167682	K	G	-	T	K	K	K	G	K	G	G	-	-	-	G	G	K	G	G	-	G	-	G	G	G	-	G	-	K	G	G	G	T	-	-	-	-	-	-	K	G	K	G	G	G	-	K	-
Pp03	5167737	R	G	G	-	R	-	R	G	-	-	G	G	-	R	-	G	R	G	G	G	R	-	G	G	-	R	G	G	-	G	-	G	A	-	R	R	-	-	-	R	-	G	G	G	G	-	-	G
Pp03	5167935	Y	T	T	C	Y	Y	Y	T	Y	T	T	T	-	Y	Y	T	Y	T	T	-	Y	Y	T	T	Y	Y	-	T	Y	T	T	T	C	-	Y	Y	-	T	-	Y	T	Y	T	T	T	Y	Y	-
Pp03	5172422	R	A	A	-	R	-	R	-	-	A	A	A	-	R	R	A	R	-	A	R	R	R	A	A	A	R	R	-	R	-	A	A	G	A	-	R	A	-	R	R	A	R	A	A	A	-	R	-
Pp03	5172439	R	A	A	-	R	-	R	-	-	A	A	A	-	R	R	A	R	-	A	R	R	R	A	A	A	R	R	-	R	-	A	A	G	A	-	R	-	-	-	R	A	R	A	A	A	-	R	-
Pp03	5172567	R	G	G	A	A	R	-	G	-	-	G	G	-	R	-	-	R	G	G	R	G	R	G	G	R	G	R	G	-	G	G	G	-	G	R	-	-	-	R	-	-	R	G	G	G	-	R	R
Pp03	5174704	K	G	-	T	-	-	-	G	-	G	G	G	-	-	-	G	-	G	-	-	K	-	G	G	G	-	-	G	K	-	G	G	-	-	K	K	G	K	T	-	G	K	G	-	G	K	-	-
Pp03	5175108	W	T	T	A	-	-	-	T	-	T	T	T	-	-	A	T	W	T	T	W	W	-	-	T	-	-	-	T	-	T	T	T	A	T	-	-	T	-	-	W	T	-	T	T	-	-	T	W
Pp03	5175115	Y	C	C	T	-	-	-	C	-	C	C	C	-	-	T	C	Y	C	C	Y	Y	-	C	C	-	-	-	C	-	C	C	C	T	C	-	-	C	-	-	Y	C	-	C	C	-	-	C	Y
Pp03	5175264	Y	T	T	-	-	T	T	-	Y	T	T	T	-	Y	-	T	-	T	T	Y	Y	-	-	T	-	-	-	T	-	T	T	T	-	T	-	-	T	-	-	Y	-	-	T	T	T	-	T	T
Pp03	5175279	R	G	G	-	-	G	G	-	R	G	G	G	-	R	R	G	-	G	G	R	R	-	-	G	-	-	-	G	-	G	G	G	-	G	R	R	G	-	-	R	G	-	G	G	G	-	G	G
Pp03	5175317	R	G	G	-	-	G	-	-	A	G	G	G	-	R	-	G	-	G	G	R	G	-	-	G	-	-	-	G	-	G	G	G	-	G	R	-	-	-	-	R	G	-	G	G	G	-	G	G
Pp03	5175346	Y	C	C	-	-	C	-	-	T	C	C	C	-	Y	-	C	Y	C	C	Y	Y	-	-	C	-	-	-	C	-	C	C	C	-	-	Y	-	-	-	-	Y	C	-	C	C	C	-	-	C
Pp03	5175693	Y	T	T	C	Y	Y	Y	-	Y	T	T	T	T	Y	Y	T	T	T	T	Y	Y	-	T	T	Y	-	Y	T	-	T	T	T	C	T	Y	Y	T	-	T	Y	T	T	T	-	T	-	Y	Y
Pp03	5175745	R	A	A	G	R	R	R	-	R	A	A	A	A	R	R	A	A	A	A	R	R	-	A	A	R	-	-	A	-	A	A	A	G	A	R	R	A	-	A	R	A	A	A	-	A	-	R	R
Pp03	5176716	Y	C	C	T	-	-	C	C	Y	C	C	C	-	Y	-	C	-	C	C	-	C	C	C	C	-	-	Y	C	Y	C	C	C	-	C	Y	Y	C	Y	-	-	C	-	-	C	C	Y	-	Y
Pp03	5176745	S	G	G	C	-	-	G	G	S	G	G	G	-	S	-	G	-	G	G	-	G	G	G	G	-	-	S	G	S	G	G	G	-	G	S	S	G	S	-	-	G	-	-	G	G	-	-	S
Pp03	5176778	Y	T	T	C	-	-	T	T	Y	T	T	T	-	Y	-	T	-	T	T	-	T	T	T	-	-	-	Y	T	Y	T	T	T	-	T	Y	Y	T	-	-	-	T	-	-	T	T	-	-	Y
Pp03	5176787	R	G	G	A	-	-	G	G	R	G	G	G	-	R	-	G	-	G	G	-	G	G	G	-	-	-	R	G	R	G	G	G	-	G	R	R	G	-	-	-	G	-	-	G	G	-	-	R
Pp03	5176800	R	A	A	G	-	R	R	A	-	A	A	A	R	-	-	A	R	A	-	R	-	R	A	A	R	A	-	A	R	-	A	A	G	A	R	-	A	-	-	R	A	-	A	A	A	R	R	R
Pp03	5176822	R	A	A	G	-	R	R	A	-	A	A	A	R	-	-	A	R	A	-	R	-	R	A	A	R	A	-	A	R	-	A	A	G	A	R	-	A	-	-	R	A	-	A	A	A	R	R	R
Pp03	5176826	Y	C	C	T	-	Y	Y	C	C	C	C	C	Y	-	-	C	Y	C	-	Y	-	Y	C	C	Y	C	-	C	Y	-	C	C	T	C	Y	-	C	-	-	Y	C	-	C	C	C	Y	Y	Y
Pp03	5176829	R	A	A	G	-	R	R	A	-	A	A	A	R	-	-	A	R	A	-	R	-	R	A	A	R	A	-	A	R	-	A	A	G	A	R	-	A	-	-	R	A	-	A	A	A	R	R	R
Pp03	5176844	R	G	G	A	-	R	R	G	G	G	G	G	R	-	-	G	R	G	-	R	-	R	G	G	R	G	-	G	R	-	G	G	A	G	R	-	G	-	-	R	G	-	G	G	G	R	R	R
Pp03	5189247	K	G	G	-	K	K	-	G	-	G	-	G	-	-	K	G	K	G	G	K	-	-	G	G	-	-	T	-	-	G	G	G	-	G	-	-	-	-	-	-	-	K	G	G	G	-	K	-
Pp03	5189268	W	T	T	A	W	W	W	T	-	T	T	T	-	-	W	T	W	T	T	W	-	-	T	T	-	T	-	-	-	T	T	T	A	T	-	-	-	-	T	-	T	W	T	T	T	-	W	-
Pp03	5189279	Y	T	T	C	Y	Y	Y	T	-	T	T	T	-	Y	Y	T	Y	T	T	Y	-	-	T	T	-	T	-	-	-	T	T	T	C	T	-	Y	T	-	T	T	T	Y	T	T	T	-	Y	-
Pp03	5189282	G	R	G	G	G	R	G	G	G	G	G	R	G	R	R	G	G	R	G	R	G	-	G	R	-	-	-	-	R	G	R	R	G	G	-	R	-	-	-	G	G	R	G	R	R	-	R	-
Pp03	5189551	W	W	A	T	W	T	W	A	T	A	A	W	W	T	T	A	W	W	A	T	W	W	A	W	T	T	T	W	T	A	W	W	T	A	T	T	W	W	T	W	A	T	A	W	W	T	T	T
Pp03	5189722	C	Y	C	C	C	Y	C	C	Y	C	C	-	C	Y	Y	C	C	Y	C	Y	C	C	C	Y	Y	Y	Y	-	Y	C	Y	Y	C	C	Y	Y	Y	C	-	C	C	Y	C	Y	C	Y	Y	Y
Pp03	5189857	C	Y	C	C	C	C	C	C	-	C	C	Y	C	C	Y	C	C	Y	C	Y	C	C	C	-	Y	Y	C	-	Y	C	C	C	C	C	Y	Y	Y	C	-	C	C	Y	C	Y	C	Y	Y	-
Pp03	5189859	T	Y	T	T	T	T	T	T	-	T	T	Y	T	T	Y	T	T	Y	T	Y	T	T	T	-	Y	Y	T	-	Y	T	T	Y	T	T	Y	Y	Y	T	-	T	T	Y	T	Y	T	Y	Y	-
Pp03	5190947	Y	T	T	C	Y	Y	-	T	-	T	T	T	-	Y	Y	T	Y	T	T	T	T	T	T	T	-	Y	Y	-	-	T	T	T	C	-	Y	Y	T	-	Y	Y	T	Y	-	T	T	Y	Y	-
Pp03	5193116	R	G	G	A	R	R	-	G	R	G	G	G	G	R	G	G	R	G	G	R	R	R	G	G	A	G	R	G	-	G	G	G	A	G	R	-	G	R	-	R	G	R	G	G	G	R	R	R
Pp03	5202913	W	A	A	T	W	W	W	A	W	A	A	A	W	W	W	A	W	A	A	W	W	W	A	A	W	W	W	A	W	A	A	A	T	A	W	W	A	W	W	W	A	W	A	A	A	W	W	W
Pp03	5208350	R	G	G	A	R	R	R	G	R	G	G	G	R	R	R	G	R	G	G	R	R	R	G	G	R	R	R	G	R	G	G	G	A	G	R	R	G	R	R	R	G	R	G	G	G	R	R	R
Pp03	5208404	W	A	A	T	-	W	W	A	W	A	A	A	-	W	W	A	W	A	A	-	W	W	A	A	-	W	W	A	W	A	A	A	T	A	W	W	A	W	W	W	A	W	A	A	A	W	W	W
Pp03	5208580	R	G	G	A	R	R	R	G	R	G	G	G	R	R	R	G	R	G	G	R	R	R	G	G	R	R	R	G	R	G	G	G	A	G	R	R	G	R	R	R	G	R	G	G	G	R	R	R
Pp03	5208666	Y	T	T	C	Y	Y	Y	T	Y	T	T	T	Y	-	Y	T	Y	T	T	Y	Y	Y	T	T	-	Y	Y	T	Y	T	T	T	C	T	-	Y	T	Y	Y	Y	T	Y	T	T	T	Y	Y	Y
Pp03	5208686	Y	T	T	C	Y	Y	Y	T	Y	T	T	T	Y	-	Y	T	Y	T	T	Y	Y	Y	T	T	-	Y	Y	T	Y	T	T	T	C	T	-	Y	T	Y	Y	Y	T	Y	T	T	T	Y	Y	Y
Pp03	5208716	Y	C	C	T	Y	Y	Y	C	Y	C	C	C	Y	-	Y	C	Y	C	C	Y	Y	Y	C	C	-	Y	Y	C	Y	C	C	C	T	C	-	Y	C	Y	Y	Y	C	Y	C	C	C	Y	Y	Y
Pp03	5210604	R	A	A	G	R	R	R	A	R	A	A	A	R	R	R	A	R	A	A	R	-	R	A	A	-	-	R	A	R	A	A	A	G	A	R	R	A	R	R	R	A	R	A	A	A	R	R	R
Pp03	5211109	R	G	G	A	R	R	R	G	R	G	G	G	R	R	R	G	R	G	G	R	R	R	G	G	R	R	R	G	R	G	G	G	A	G	R	R	G	R	R	R	G	R	G	G	G	R	R	R
Pp03	5211289	R	A	A	G	R	R	R	A	R	A	A	A	-	R	R	A	-	A	A	-	R	R	A	A	R	R	-	A	A	A	A	A	G	A	R	R	A	-	R	R	-	R	A	A	A	R	R	-
Pp03	5211420	W	T	T	A	W	W	W	T	W	T	T	T	W	W	W	T	W	T	T	-	W	W	T	T	W	W	W	T	W	T	T	T	A	T	W	W	T	W	W	W	T	W	T	T	T	W	W	W
Pp03	5215150	R	G	-	-	R	-	-	G	G	G	G	G	-	R	-	G	G	G	G	R	-	R	G	G	R	R	R	G	R	-	G	G	A	-	-	R	G	G	-	R	G	R	G	-	G	R	R	R
Pp03	5217982	M	C	C	A	M	M	M	C	-	C	C	C	-	M	M	C	M	C	C	-	-	M	C	C	-	M	M	C	-	C	C	C	A	C	M	M	C	-	M	-	C	M	C	C	C	M	-	M
Pp03	5218016	R	A	A	G	R	R	R	A	R	A	A	A	-	R	R	A	R	A	A	-	-	R	A	A	R	R	R	A	R	A	A	A	G	A	R	R	A	R	R	R	A	R	A	A	A	R	R	R
Pp03	5219582	S	G	G	C	S	S	S	G	-	G	G	G	S	S	S	G	S	G	G	S	S	S	G	-	S	S	S	G	S	G	G	G	C	G	C	S	G	G	-	S	G	-	G	G	G	S	S	S
Pp03	5219694	R	G	G	-	G	-	R	-	R	G	G	G	-	-	G	-	R	G	G	-	G	R	-	G	-	-	-	G	-	-	G	G	A	-	-	R	G	R	-	G	-	R	-	-	G	-	-	-
Pp03	5219747	S	C	C	-	C	-	S	-	S	C	C	C	-	-	C	-	S	C	C	-	C	S	-	C	-	-	-	C	-	-	C	C	G	-	-	S	C	S	-	C	-	S	-	-	C	-	-	-
Pp03	5219762	R	A	A	-	A	-	R	-	R	A	A	A	-	-	A	-	R	A	A	-	A	R	-	A	-	-	-	A	-	-	A	A	G	-	-	R	A	R	-	A	-	R	-	-	A	-	-	-
Pp03	5220231	M	A	A	-	-	-	-	A	A	A	-	A	M	M	-	-	-	-	-	A	-	-	A	A	-	M	-	A	-	A	-	A	C	-	-	-	-	-	A	M	A	M	A	-	A	M	-	-
Pp03	5220373	M	C	C	-	C	-	M	C	C	C	-	C	M	-	-	C	C	-	-	C	-	-	C	C	-	M	-	C	-	C	C	C	-	-	M	-	C	C	C	M	C	M	C	-	C	-	-	-
Pp03	5220389	Y	T	T	-	T	T	Y	T	T	T	-	T	Y	-	T	T	-	-	-	T	-	-	T	T	-	Y	-	T	-	T	T	T	-	-	Y	-	T	T	T	Y	T	Y	T	-	T	-	-	-
Pp03	5220452	R	G	G	-	-	-	R	G	G	G	-	G	R	-	G	G	-	-	-	G	-	-	G	G	-	R	-	G	-	G	G	G	-	-	R	-	G	G	G	R	G	R	G	-	G	-	-	-
Pp03	5221823	R	A	-	-	-	-	-	A	R	A	A	-	-	-	R	A	R	A	A	R	-	-	A	A	-	R	-	A	R	A	A	A	G	-	R	-	A	-	-	R	A	R	A	A	-	-	-	R
Pp03	5221877	R	G	G	A	R	R	R	G	R	G	G	G	-	R	R	G	R	G	G	R	R	-	G	G	-	R	G	G	R	G	G	G	A	G	R	R	G	-	R	R	G	R	G	G	G	R	R	R
Pp03	5221934	R	G	G	A	R	R	R	G	R	G	G	G	-	R	R	G	R	G	G	R	R	-	G	G	-	R	G	G	R	G	G	G	A	G	R	R	G	-	R	R	G	R	G	G	G	R	R	R
Pp03	5224643	Y	C	C	-	C	-	-	C	-	C	C	C	-	Y	-	C	Y	C	C	-	Y	-	C	C	-	C	Y	C	Y	C	C	C	T	C	-	Y	C	-	-	-	C	C	C	C	C	-	Y	-
Pp03	5224688	R	A	A	-	A	A	-	A	-	-	A	A	-	-	-	A	-	A	A	-	R	-	A	-	A	-	-	-	-	A	A	A	G	A	-	-	-	-	-	-	A	A	A	A	A	-	-	A
Pp03	5225951	Y	T	T	C	Y	Y	Y	T	Y	T	T	T	Y	Y	-	T	Y	T	T	Y	Y	Y	T	T	Y	Y	Y	T	Y	T	T	T	C	T	Y	Y	T	-	Y	T	T	Y	T	T	T	Y	Y	Y
Pp03	5225956	W	A	A	T	W	W	W	A	W	A	A	A	W	W	-	A	W	A	A	W	W	W	A	A	W	W	W	A	W	A	A	A	T	A	W	W	A	-	W	A	A	W	A	A	A	W	W	W
Pp03	5225982	M	A	A	C	M	M	M	A	M	A	A	A	M	M	-	A	M	A	A	M	M	M	A	A	M	M	M	A	M	A	A	A	C	A	M	M	A	-	C	M	A	M	A	A	A	M	M	M
Pp03	5232336	Y	Y	C	Y	C	Y	Y	C	Y	Y	Y	C	C	Y	C	Y	Y	Y	Y	Y	Y	Y	C	Y	C	C	C	-	Y	Y	Y	Y	-	Y	C	C	Y	C	Y	Y	Y	Y	Y	Y	C	Y	Y	Y
Pp03	5233059	Y	Y	-	C	-	Y	-	-	-	Y	Y	T	Y	-	Y	Y	Y	T	C	Y	Y	Y	Y	Y	-	-	-	-	Y	-	Y	-	C	-	C	-	-	C	-	Y	-	Y	Y	-	Y	Y	Y	-
Pp03	5233357	G	R	R	A	R	A	G	R	R	R	A	R	R	R	R	R	R	R	R	A	R	R	R	A	R	A	R	A	R	R	R	R	G	R	R	R	R	A	R	R	R	R	R	R	R	R	A	R
Pp03	5233492	R	R	G	R	G	G	R	R	R	R	R	R	G	G	R	R	G	G	G	G	G	R	R	R	G	R	R	G	R	R	R	R	R	R	G	R	R	R	R	R	G	R	R	R	R	R	R	R
Pp03	5233911	C	Y	Y	Y	C	Y	-	Y	C	C	-	Y	-	-	-	-	Y	Y	Y	-	-	-	C	Y	-	-	C	-	-	C	-	Y	-	Y	Y	Y	-	Y	C	C	-	Y	Y	C	C	C	Y	-
Pp03	5233946	C	Y	Y	Y	C	Y	-	Y	C	Y	Y	Y	-	-	-	-	Y	Y	Y	Y	-	-	Y	Y	-	Y	C	Y	Y	Y	-	Y	-	Y	Y	Y	C	Y	Y	Y	Y	Y	Y	Y	C	C	Y	Y
Pp03	5233988	C	Y	Y	Y	Y	Y	-	Y	Y	Y	Y	Y	Y	Y	-	-	Y	Y	Y	Y	-	Y	Y	Y	-	Y	C	Y	Y	Y	Y	Y	-	Y	Y	Y	-	-	Y	Y	Y	Y	Y	Y	Y	Y	Y	Y
Pp03	5234326	R	A	A	-	A	A	-	-	R	A	R	A	-	A	A	A	A	-	-	-	A	A	A	-	-	-	A	A	R	-	A	A	A	R	A	A	-	-	R	-	A	A	A	A	A	A	-	A
Pp03	5234338	R	G	G	-	G	-	-	-	R	G	R	G	G	G	G	G	G	-	-	-	G	G	G	-	G	G	G	G	R	-	G	G	G	R	G	G	-	-	R	-	G	G	G	G	G	G	-	G
Pp03	5234518	W	T	T	W	-	T	-	W	T	T	-	T	-	W	-	W	T	-	W	W	T	T	-	W	-	T	T	W	T	W	-	T	T	W	T	-	W	-	W	W	-	T	-	T	T	-	T	-
Pp03	5240449	R	A	A	G	R	R	R	A	R	A	A	A	R	R	R	A	R	A	A	R	R	R	A	A	-	R	R	A	R	A	A	A	G	A	R	R	A	R	R	R	A	R	A	A	A	R	R	R
Pp03	5240536	S	G	G	C	S	S	S	G	S	G	G	G	S	S	S	G	S	G	G	S	S	S	G	G	-	S	S	G	S	G	G	G	C	G	S	S	G	S	S	S	G	S	G	G	G	S	S	S
Pp03	5240687	R	A	A	G	R	R	-	A	R	A	A	A	R	R	R	A	R	A	A	R	-	R	A	A	-	R	-	A	-	A	A	A	G	A	R	-	A	-	-	R	A	R	A	A	A	R	R	R
Pp03	5242394	M	A	A	C	M	M	M	A	M	A	A	A	C	M	-	A	M	A	A	M	M	M	A	A	-	M	M	A	M	A	A	A	C	A	M	-	A	M	-	M	A	M	A	A	A	M	M	M
Pp03	5242660	Y	T	T	-	T	Y	-	T	-	T	T	T	-	-	-	-	T	T	-	T	-	-	T	T	-	-	-	T	Y	T	T	T	C	-	-	-	T	-	-	-	T	T	T	T	T	T	T	T
Pp03	5243983	W	A	A	T	W	W	W	A	W	A	A	A	-	W	W	A	-	A	A	W	-	W	A	A	-	W	W	A	W	A	A	A	T	A	W	W	A	W	W	W	A	W	A	A	-	-	-	W
Pp03	5243984	M	C	C	A	M	M	M	C	M	C	C	C	-	M	M	C	-	C	C	M	-	M	C	C	-	M	M	C	M	C	C	C	A	C	M	M	C	M	M	M	C	M	C	C	-	-	-	M
Pp03	5244079	S	C	C	G	S	S	S	C	S	C	C	C	-	S	S	C	-	C	C	S	-	S	C	C	-	S	S	C	S	C	C	C	G	C	S	S	C	S	S	S	C	S	C	C	-	-	-	S
Pp03	5244325	R	A	-	-	R	R	R	A	-	A	A	A	-	R	-	A	R	A	A	R	-	R	A	A	-	R	A	A	R	A	A	A	G	A	-	-	A	-	R	R	A	R	A	A	-	-	R	-
Pp03	5246223	R	A	A	G	-	R	-	A	-	A	A	A	G	R	-	A	-	A	A	-	-	R	A	A	A	-	-	A	-	A	A	A	G	A	-	-	-	-	-	R	A	R	A	A	A	A	R	R
Pp03	5246241	M	A	A	C	M	M	M	A	-	A	A	A	-	M	M	A	M	A	A	-	-	M	A	A	A	-	-	A	M	A	A	A	C	A	-	-	A	M	M	M	A	M	A	A	A	A	M	M
Pp03	5246745	R	A	A	G	-	R	-	A	R	A	A	A	R	R	R	A	R	A	A	R	R	G	A	A	R	R	R	A	A	A	A	A	G	A	R	R	A	R	R	R	A	R	A	-	A	R	R	R
Pp03	5246800	R	A	A	G	R	R	-	A	R	A	A	A	R	R	R	A	R	A	A	R	R	-	A	A	R	R	R	A	R	A	A	A	G	A	R	R	A	R	R	R	A	R	A	-	A	R	R	R
Pp03	5253044	R	G	-	-	-	G	-	G	R	G	G	-	G	R	-	G	R	G	G	G	-	-	G	G	-	-	-	G	-	-	G	G	-	G	-	G	-	-	-	-	G	G	G	-	G	G	R	-
Pp03	5253080	W	A	-	-	-	A	-	A	A	A	A	-	A	W	A	A	A	A	A	A	-	-	A	A	-	A	A	A	A	A	A	A	-	A	-	A	-	-	-	A	A	A	A	A	A	A	A	-
Pp03	5254239	Y	T	T	-	-	T	-	T	-	T	T	T	-	T	-	T	-	T	T	-	-	-	T	T	-	T	T	T	-	T	T	T	-	T	-	-	T	T	T	-	T	T	T	T	T	-	-	-
Pp03	5256038	R	A	A	G	R	R	R	A	R	A	A	A	A	R	R	A	R	A	A	R	R	R	-	A	-	R	R	-	R	A	A	A	G	A	R	R	A	-	R	R	A	R	A	A	A	R	R	R
Pp03	5256433	Y	T	T	C	T	Y	T	T	T	T	T	T	Y	Y	-	T	Y	T	T	-	Y	-	T	T	-	-	Y	T	Y	T	T	T	-	T	Y	Y	T	T	Y	T	T	Y	T	T	T	-	Y	-
Pp03	5273213	S	C	C	G	S	S	S	C	S	C	-	C	S	S	S	C	S	C	C	S	S	S	C	C	-	S	S	C	S	C	C	C	G	C	S	-	C	S	S	S	C	S	C	-	C	-	S	S
Pp03	5273306	W	T	T	A	W	W	-	T	W	T	T	T	W	W	-	T	W	T	T	W	W	W	T	T	W	W	W	T	W	T	T	T	A	T	W	W	T	W	W	W	T	W	T	T	T	W	W	W
Pp03	5273450	Y	C	C	T	Y	Y	T	C	Y	C	C	C	Y	Y	-	C	Y	C	C	Y	-	Y	C	C	C	Y	Y	C	Y	C	C	C	T	C	Y	Y	C	Y	C	Y	C	Y	C	C	C	-	Y	Y
Pp03	5283907	M	A	A	C	M	M	M	A	M	A	A	A	M	M	M	A	M	A	A	M	M	M	A	A	M	M	M	A	M	A	A	A	C	A	M	M	A	M	M	M	A	M	A	A	A	M	M	M
Pp03	5284140	W	T	T	-	T	T	W	T	T	T	T	T	T	W	W	T	T	T	T	T	T	T	T	T	-	W	T	T	W	T	T	T	A	T	T	T	T	-	W	W	T	W	T	T	T	-	T	T
Pp03	5295707	Y	C	C	Y	Y	Y	Y	C	Y	C	C	C	Y	Y	Y	C	Y	C	C	Y	Y	Y	C	C	Y	Y	Y	C	Y	C	C	C	Y	C	Y	Y	C	Y	Y	Y	C	Y	C	C	C	Y	Y	Y
Pp03	5296025	R	A	A	A	R	R	A	A	A	A	R	A	A	A	R	A	R	A	A	A	R	A	A	A	R	R	A	A	R	A	A	A	R	A	R	A	A	A	R	R	A	R	A	A	A	A	A	A
Pp03	5296174	R	R	-	R	R	R	R	R	G	G	-	R	G	R	R	R	R	R	R	R	R	R	G	G	R	R	G	R	R	G	G	G	R	G	R	-	R	-	R	R	R	R	G	G	R	R	R	R
Pp03	5296192	Y	Y	-	Y	Y	Y	-	-	T	T	-	Y	T	Y	Y	Y	Y	Y	Y	-	Y	Y	T	T	Y	Y	-	Y	Y	T	T	T	Y	T	-	T	T	-	-	Y	Y	Y	T	T	Y	Y	Y	Y
Pp03	5298770	S	C	C	S	S	S	S	C	-	C	C	C	S	-	C	C	-	C	C	S	S	S	C	C	S	C	S	C	C	C	C	C	S	C	S	S	C	S	S	C	C	S	C	C	C	S	S	-
Pp03	5299034	C	S	C	C	S	S	S	S	S	S	S	C	C	S	C	C	S	C	C	C	S	C	S	S	C	C	C	S	S	S	S	S	S	C	S	S	C	S	S	S	C	C	S	C	-	S	S	C
Pp03	5299279	T	Y	T	-	Y	Y	Y	Y	Y	Y	Y	T	-	Y	Y	T	Y	T	T	T	T	-	T	Y	T	T	T	T	Y	T	T	Y	-	T	T	Y	T	Y	Y	Y	T	Y	Y	Y	Y	Y	Y	Y
Pp03	5301957	Y	C	C	T	Y	Y	Y	C	Y	C	C	C	Y	Y	Y	C	Y	C	C	Y	Y	Y	C	C	Y	Y	Y	C	Y	C	C	C	T	C	Y	Y	C	Y	Y	Y	C	-	C	C	C	Y	Y	Y
Pp03	5310028	M	A	A	C	-	-	M	A	-	A	A	A	-	M	C	-	M	A	-	-	M	-	A	A	M	-	-	A	M	A	A	A	C	-	M	M	A	M	-	-	A	M	A	A	A	M	-	M
Pp03	5315066	Y	T	-	-	T	T	Y	T	-	T	T	T	-	T	-	T	T	T	T	T	T	-	T	T	-	-	T	T	-	T	T	T	-	T	-	T	-	-	-	-	T	T	T	T	T	Y	T	T
Pp03	5315122	W	A	A	-	A	A	A	A	A	A	A	A	-	-	A	A	A	A	A	A	W	A	A	A	-	A	A	A	A	A	A	A	-	A	A	A	A	A	A	-	A	A	A	A	A	A	A	A
Pp03	5315149	W	A	A	T	W	A	-	A	W	A	A	A	A	W	A	A	W	A	A	W	A	W	A	A	A	A	A	A	A	A	A	A	-	A	A	W	A	-	W	W	A	A	A	A	A	W	W	-
Pp03	5315273	Y	T	T	C	Y	Y	Y	T	Y	T	T	T	Y	Y	Y	T	Y	T	T	Y	Y	Y	T	T	-	Y	Y	T	-	T	T	T	C	T	Y	Y	T	Y	Y	Y	T	Y	T	T	T	Y	Y	Y
Pp03	5317144	R	A	A	G	-	R	R	A	R	A	A	A	R	R	R	A	R	A	A	-	R	-	A	A	R	R	A	A	R	A	A	A	G	A	R	R	A	R	R	R	A	R	A	A	A	R	R	R
Pp03	5317180	R	A	A	G	-	R	R	A	R	A	A	A	R	R	R	A	R	A	A	-	R	-	A	A	R	R	A	A	R	A	A	A	G	A	R	R	A	R	R	R	A	R	A	A	A	R	R	R
Pp03	5317502	K	T	T	G	-	-	-	T	K	T	T	T	K	-	-	-	K	T	T	-	-	-	-	-	-	K	T	T	K	T	T	T	G	T	-	K	T	-	-	K	T	K	T	T	T	-	-	-
Pp03	5321941	R	A	A	G	R	-	R	A	-	A	A	A	-	R	-	A	R	A	-	-	-	R	A	A	R	R	R	A	R	A	A	A	G	A	A	R	A	-	-	R	A	R	A	A	A	-	R	R
Pp03	5326993	Y	C	C	-	-	C	-	-	C	C	C	C	-	-	Y	C	C	-	C	Y	-	Y	C	C	-	Y	Y	C	-	-	C	C	T	C	Y	Y	C	Y	Y	-	C	-	C	C	-	-	-	-
Pp03	5327014	W	A	A	-	-	A	-	-	A	A	A	A	-	-	W	A	-	-	A	W	-	-	A	A	-	W	-	-	-	-	A	A	T	-	W	A	A	W	-	-	A	-	A	A	-	-	-	-
Pp03	5328029	Y	C	C	T	Y	Y	Y	C	-	C	C	C	C	Y	Y	C	Y	C	C	Y	Y	Y	-	C	Y	-	Y	C	Y	C	C	C	T	C	-	Y	C	-	Y	Y	C	Y	C	C	C	Y	Y	Y
Pp03	5356843	R	G	G	A	R	R	-	G	-	G	G	G	R	R	R	G	R	G	G	-	R	-	G	G	-	R	-	G	R	G	G	G	A	G	R	R	G	R	R	R	G	R	G	-	G	G	R	R
Pp03	5360838	W	A	A	-	-	W	W	-	W	A	A	A	A	W	W	A	W	A	A	W	-	A	-	A	-	-	-	A	-	A	A	A	T	A	W	W	-	A	W	W	A	W	-	A	A	-	A	W
Pp03	5360997	Y	C	C	T	Y	Y	Y	C	Y	C	C	C	-	Y	Y	C	Y	C	C	Y	Y	-	C	C	Y	Y	Y	C	Y	C	C	C	T	C	Y	Y	C	Y	Y	Y	C	Y	C	C	C	Y	Y	Y
Pp03	5361053	R	A	A	G	R	R	R	A	R	A	A	A	R	R	R	A	R	A	A	R	R	R	A	A	R	R	R	A	R	A	A	A	G	A	R	R	A	R	R	R	A	R	A	A	A	R	R	R
Pp03	5361454	S	G	G	-	G	-	G	G	-	G	G	G	-	G	S	-	G	G	G	-	-	G	G	G	-	G	-	G	-	G	G	G	-	G	-	G	G	-	S	-	G	G	G	G	G	G	G	G
Pp03	5361469	M	A	A	-	A	-	-	-	-	A	A	A	-	A	M	-	-	A	A	-	-	A	A	A	-	-	-	A	-	A	A	A	-	A	A	-	A	-	-	-	A	A	A	A	A	A	-	A
Pp03	5368616	K	G	G	T	K	K	K	G	K	G	G	G	K	K	K	G	K	G	G	K	K	K	G	G	K	K	K	G	K	G	G	G	T	G	K	K	G	K	K	K	G	K	G	G	G	K	K	K
Pp03	5368709	Y	C	C	T	Y	Y	Y	C	Y	C	C	C	Y	Y	Y	C	Y	C	C	Y	Y	Y	C	C	Y	Y	Y	C	Y	C	C	C	T	C	Y	Y	C	Y	Y	Y	C	Y	C	C	C	Y	Y	Y
Pp03	5376807	Y	T	T	C	Y	Y	Y	T	Y	T	T	T	Y	Y	Y	T	Y	T	T	Y	Y	Y	T	T	Y	Y	Y	T	Y	T	T	T	Y	T	Y	Y	T	Y	Y	Y	T	Y	T	T	T	Y	Y	Y
Pp03	5377111	R	G	-	-	-	-	-	G	-	G	R	G	-	G	R	G	R	-	G	-	-	G	G	G	-	G	G	G	R	G	G	G	G	G	G	G	-	-	-	G	G	G	G	R	G	G	G	G
Pp03	5439416	R	G	G	A	R	R	R	G	R	G	G	G	-	R	R	G	R	G	G	R	R	R	G	G	G	R	R	G	R	G	G	G	R	G	-	R	G	-	R	R	G	R	G	G	G	R	R	R
Pp03	5442061	Y	C	C	T	Y	Y	Y	C	Y	C	C	C	Y	Y	Y	C	Y	C	C	Y	Y	Y	C	C	Y	Y	Y	C	Y	C	C	C	Y	C	Y	Y	C	Y	Y	Y	C	Y	C	C	C	Y	Y	Y
Pp03	5454396	R	G	G	A	R	R	R	G	R	G	G	G	R	G	R	G	R	G	G	-	-	R	G	G	-	R	-	G	R	G	G	G	R	G	R	R	G	-	R	R	G	R	G	G	G	R	R	R
Pp03	5457563	Y	C	C	-	Y	Y	C	C	-	C	C	C	-	Y	-	C	C	C	C	Y	Y	C	C	C	C	C	Y	C	Y	C	C	C	Y	C	C	Y	C	-	-	-	C	C	C	C	C	-	C	Y
Pp03	5457713	R	A	A	G	R	R	R	A	R	A	A	A	R	R	R	A	R	A	A	R	-	A	A	A	R	R	-	A	R	A	A	A	R	A	R	R	A	R	R	R	A	R	A	-	A	R	R	R
Pp03	5457808	Y	T	T	C	Y	Y	Y	T	Y	T	T	T	Y	Y	Y	T	Y	T	T	Y	-	T	T	T	Y	Y	-	T	Y	T	T	T	Y	T	Y	Y	T	Y	Y	Y	T	Y	T	-	T	Y	Y	Y
Pp03	5460007	R	G	G	A	R	R	G	G	R	G	G	G	R	R	R	G	R	G	G	R	R	R	G	G	R	R	R	G	R	G	G	G	R	G	R	R	G	R	-	R	G	R	G	G	G	R	R	R
Pp03	5460038	W	A	A	T	W	W	A	A	W	A	A	A	W	W	W	A	W	A	A	W	W	-	A	A	W	W	W	A	W	A	A	A	W	A	W	W	A	W	-	W	A	W	A	A	A	W	W	W
Pp03	5460387	W	A	A	T	W	W	W	A	W	A	A	A	W	W	W	A	W	A	A	W	W	W	A	A	-	W	W	A	W	A	A	A	W	A	W	W	A	W	W	W	A	W	A	A	A	W	W	W
Pp03	5460479	S	G	G	C	S	-	S	G	S	G	G	G	-	S	S	G	S	G	G	S	S	S	G	G	S	S	S	G	S	G	G	G	S	-	S	S	G	S	S	S	G	S	G	G	G	S	S	S
Pp03	5471670	S	G	G	-	S	S	S	G	S	G	G	G	S	S	S	G	S	G	G	S	S	S	G	G	G	C	G	G	S	G	G	G	S	G	S	-	-	-	S	-	G	S	G	G	G	S	S	S
Pp03	5472682	R	G	-	A	-	R	R	G	R	G	G	G	R	R	-	-	R	G	G	G	G	R	G	G	-	-	R	G	R	G	-	-	R	G	G	G	-	R	R	-	G	-	G	G	G	R	A	R
Pp03	5474000	G	R	G	G	G	G	R	G	G	G	R	G	G	R	G	G	-	-	G	G	G	G	G	G	G	G	G	-	R	G	G	G	-	R	G	G	-	G	-	G	G	-	G	G	G	G	G	G
Pp03	5474052	C	Y	C	C	C	C	Y	C	C	C	Y	C	C	Y	C	C	-	-	C	C	C	C	C	C	C	C	C	-	-	C	C	C	-	Y	C	C	-	C	-	C	C	-	C	C	C	C	C	C
Pp03	5474271	C	Y	C	C	C	C	Y	C	C	C	Y	C	C	Y	C	C	C	-	C	-	C	C	C	C	-	C	-	-	-	C	C	C	C	Y	C	-	-	C	-	C	C	C	C	C	C	C	C	C
Pp03	5478967	W	T	T	A	-	-	W	T	W	T	T	T	W	W	W	T	W	T	T	W	W	W	T	T	T	-	-	T	W	T	T	T	W	T	W	W	T	-	-	W	T	W	T	-	T	W	W	-
Pp03	5484510	Y	T	T	Y	Y	Y	Y	T	Y	T	T	T	Y	Y	Y	T	Y	T	T	Y	Y	Y	T	T	Y	Y	Y	T	Y	T	T	T	Y	T	Y	Y	T	Y	Y	Y	T	Y	T	T	T	Y	Y	Y
Pp03	5496260	K	K	G	-	-	T	K	G	T	G	G	K	K	-	T	G	K	K	G	T	K	K	G	K	T	T	T	K	T	G	K	K	K	G	T	T	K	K	T	K	G	-	G	K	K	T	T	T
Pp03	5496261	M	M	C	-	-	A	M	C	A	C	C	M	M	-	A	C	M	M	C	A	M	M	C	M	A	A	A	M	A	C	M	M	M	C	A	A	M	M	A	M	C	-	C	M	M	A	A	A
Pp03	5501774	R	A	A	-	A	A	A	A	A	A	A	A	A	A	A	A	A	A	A	A	A	A	A	A	A	A	A	A	A	A	A	A	A	A	A	-	A	A	-	A	A	A	A	A	A	-	A	A
Pp03	5501813	Y	C	C	-	C	C	C	C	C	C	C	C	C	C	-	C	C	C	C	C	C	C	C	C	C	C	C	C	C	C	C	C	C	C	C	-	C	C	-	C	C	C	C	C	C	-	C	C
Pp03	5501881	G	R	R	R	A	R	R	A	R	A	R	R	R	R	R	R	A	R	A	A	A	R	R	R	R	A	A	R	R	A	R	R	A	A	A	A	R	R	A	R	R	R	R	R	R	R	A	R
Pp03	5501883	G	R	R	G	R	G	G	R	G	R	G	R	R	R	R	R	G	G	R	R	R	R	R	R	R	R	G	R	R	R	R	R	R	R	R	R	R	G	G	R	R	R	R	G	R	G	G	G
Pp03	5501911	T	Y	Y	Y	C	Y	Y	C	Y	C	Y	Y	Y	Y	Y	Y	C	Y	C	C	C	Y	Y	Y	Y	C	C	Y	Y	C	Y	Y	C	C	C	C	Y	Y	C	Y	Y	Y	Y	Y	Y	Y	C	Y
Pp03	5501923	T	Y	Y	Y	C	Y	Y	C	Y	C	Y	Y	Y	Y	Y	Y	C	Y	C	C	C	Y	Y	Y	Y	C	C	Y	Y	C	Y	Y	C	C	C	C	Y	Y	C	Y	Y	Y	Y	Y	Y	Y	C	Y
Pp03	5501928	A	R	R	R	G	R	R	G	R	G	R	R	R	R	R	R	G	R	G	G	G	R	R	R	R	G	G	R	R	G	R	R	G	G	G	G	R	R	G	R	R	R	R	R	R	R	G	R
Pp03	5502012	G	R	R	G	G	G	G	A	G	R	G	R	G	R	R	-	-	G	R	R	R	G	R	G	G	R	G	-	R	A	R	R	R	A	-	R	R	G	G	R	-	R	G	-	G	-	-	-
Pp03	5513666	K	K	G	T	K	T	K	G	T	G	G	K	K	T	T	G	K	K	G	T	K	K	G	K	T	T	T	K	-	G	K	K	K	G	T	T	K	K	T	K	G	-	G	K	K	T	T	T
Pp03	5523499	M	M	A	C	M	C	M	A	C	A	A	M	M	C	C	A	M	M	A	C	M	M	A	M	C	C	C	M	C	A	M	M	M	M	C	C	M	M	C	M	A	C	A	M	M	C	C	C
Pp03	5548110	R	R	A	G	R	G	R	A	G	A	A	R	R	G	G	A	R	R	A	G	R	R	A	R	G	-	G	R	G	A	R	R	R	A	G	G	R	R	G	R	A	G	A	R	R	G	-	-
Pp03	5552407	Y	Y	C	T	Y	T	Y	C	T	C	C	Y	Y	T	T	C	Y	Y	C	T	Y	Y	C	Y	T	T	T	Y	T	C	Y	Y	Y	C	T	T	Y	Y	T	Y	C	T	C	Y	Y	T	T	T
Pp03	5552462	R	R	A	G	R	G	R	A	G	A	A	R	R	G	G	A	R	R	A	G	R	R	A	R	G	G	G	R	G	A	R	R	R	A	G	G	R	R	G	R	A	G	A	R	R	G	G	G
Pp03	5562460	M	M	C	A	M	M	M	C	A	C	C	M	M	A	A	C	M	M	C	A	M	M	C	M	A	A	A	M	A	C	M	M	M	C	A	A	M	M	A	M	C	A	C	M	M	A	A	A
Pp03	5622455	R	R	A	G	R	R	R	A	-	A	A	R	R	G	G	A	R	R	A	G	R	R	-	R	G	G	G	R	G	A	R	R	R	A	G	G	R	R	G	R	A	G	A	R	R	G	G	G
Pp03	5622693	Y	Y	T	C	Y	Y	Y	T	-	T	T	Y	-	C	C	T	Y	Y	T	-	-	-	T	Y	-	C	C	Y	C	T	-	Y	Y	T	-	C	-	Y	C	Y	T	C	T	-	Y	C	C	C
Pp03	5631671	R	R	G	-	-	-	-	G	A	G	G	R	-	A	-	G	R	A	G	A	R	-	G	R	-	A	A	R	A	G	R	R	R	G	A	A	R	-	A	G	G	A	G	-	R	A	-	A
Pp03	5634341	R	R	G	A	R	R	R	G	A	G	G	R	R	A	A	G	R	R	G	A	R	R	G	R	A	A	A	R	A	G	R	R	R	G	A	A	R	R	A	R	G	A	G	R	R	A	A	A
Pp03	5634359	Y	Y	C	T	Y	Y	-	C	T	C	C	Y	Y	T	T	C	Y	Y	C	T	Y	Y	C	Y	T	T	T	Y	T	C	Y	Y	Y	C	T	T	Y	Y	T	Y	C	T	C	Y	Y	T	T	T
Pp03	5634410	Y	Y	T	C	Y	Y	-	T	C	T	T	T	-	C	C	T	-	T	-	C	Y	Y	T	Y	C	C	C	Y	C	T	Y	Y	Y	T	C	C	-	T	-	-	-	C	T	-	Y	C	C	C
Pp03	5634479	R	R	A	G	R	R	R	A	-	A	A	R	R	G	G	A	R	R	A	G	R	R	A	R	G	G	G	R	G	A	R	R	R	A	G	G	R	R	G	R	A	G	A	R	R	G	G	-
Pp03	5634536	R	R	G	A	R	R	R	G	-	G	G	R	R	A	A	G	R	R	G	A	R	R	G	R	A	A	A	R	A	G	R	R	R	G	A	A	R	R	A	R	G	A	G	R	R	A	A	-
Pp03	5638248	G	R	G	R	G	R	R	R	R	R	R	G	-	R	G	G	G	R	G	R	G	R	R	R	G	R	R	G	R	R	R	R	R	G	R	R	-	R	R	G	R	G	R	R	R	R	G	R
Pp03	5638396	G	R	G	-	-	G	-	G	R	G	G	-	-	R	-	G	-	-	-	R	-	-	G	G	-	R	G	R	-	-	G	R	G	-	R	R	-	-	R	-	G	A	G	R	-	-	A	-
Pp03	5639739	C	S	C	S	C	C	C	C	C	C	C	S	C	S	C	C	C	C	C	C	C	C	C	C	G	S	G	C	C	C	S	S	C	C	C	S	C	C	C	S	C	C	C	C	C	S	G	S
Pp03	5639926	K	T	T	T	T	T	T	T	T	T	T	T	T	T	T	T	T	T	T	T	T	T	T	T	-	T	T	T	T	T	T	T	T	T	T	T	T	T	T	T	T	-	T	T	T	-	T	T
Pp03	5645878	S	S	G	C	S	S	S	G	C	G	G	S	S	C	C	G	S	S	G	C	S	S	G	S	C	C	C	S	C	G	S	S	S	G	C	C	-	S	C	S	G	C	G	S	S	C	C	C
Pp03	5646016	R	G	A	-	R	-	-	A	G	A	A	-	-	G	G	-	-	-	-	G	R	R	-	R	G	G	-	G	-	-	R	R	R	-	-	G	-	-	G	R	-	G	A	-	R	G	G	-
Pp03	5646776	K	K	T	G	-	T	K	T	G	T	T	-	-	G	G	T	K	K	T	-	-	-	T	-	G	G	-	-	G	T	K	K	-	T	G	G	-	-	-	K	T	-	-	-	T	G	G	G
Pp03	5658393	K	K	T	G	K	K	K	T	G	T	T	K	K	G	G	T	K	K	T	G	K	K	T	K	G	G	G	K	G	T	K	K	K	K	G	G	K	K	G	K	T	-	T	K	K	G	G	G
Pp03	5661375	M	C	C	-	C	C	C	C	C	C	C	C	C	C	-	C	C	C	C	C	C	C	C	C	C	-	C	C	C	C	C	C	C	-	-	-	-	C	-	C	C	C	C	C	C	C	C	C
Pp03	5661568	A	R	R	-	-	R	R	R	-	A	R	G	-	G	-	R	R	R	R	G	R	-	R	R	G	-	G	R	G	R	-	R	-	-	-	-	-	-	-	R	R	G	-	-	-	G	G	-
Pp03	5661723	R	R	R	-	R	R	R	R	-	R	R	R	R	A	A	R	R	R	R	A	R	R	R	R	A	-	A	R	-	R	R	R	R	-	A	A	-	R	-	R	R	A	R	R	R	A	A	A
Pp03	5664018	W	W	T	A	W	W	W	T	A	T	T	W	W	A	A	T	W	W	T	A	W	W	-	W	A	A	A	W	A	T	W	W	-	T	A	A	W	W	A	W	T	A	T	W	-	A	A	A
Pp03	5664374	W	W	A	T	W	W	W	A	T	A	A	W	W	T	T	A	W	W	A	T	W	W	A	W	T	T	T	W	T	A	W	W	W	A	T	-	W	W	T	W	A	T	A	W	W	T	T	T
Pp03	5671628	M	M	C	A	M	M	M	C	A	C	C	M	-	A	A	C	M	M	C	A	M	M	C	M	A	A	A	M	A	C	M	M	M	C	A	A	M	M	A	M	C	A	C	M	M	A	A	A
Pp03	5671766	R	R	G	A	R	G	R	G	A	G	G	-	R	A	A	G	-	-	G	A	R	-	G	R	A	A	A	R	A	G	-	G	R	G	A	A	R	R	A	R	G	A	G	R	R	A	A	A
Pp03	5672180	W	W	A	T	W	W	W	A	T	A	A	W	-	T	T	A	W	W	A	T	W	W	A	W	T	T	T	-	T	A	W	W	W	A	T	T	W	W	T	W	A	T	A	W	W	T	T	T
Pp03	5678532	Y	Y	C	T	Y	Y	Y	C	-	C	C	Y	Y	T	T	C	Y	Y	C	T	Y	Y	C	Y	T	T	T	Y	T	C	Y	Y	Y	C	T	T	Y	-	T	Y	C	T	C	Y	Y	T	T	T
Pp03	5678675	W	W	A	T	W	W	W	A	T	A	A	W	W	T	T	A	W	W	A	T	W	W	A	W	T	T	T	W	T	A	W	W	W	A	-	T	W	-	-	W	A	T	A	W	W	T	T	-
Pp03	5688756	Y	Y	C	T	Y	Y	-	C	T	C	C	Y	-	T	T	C	Y	T	C	T	Y	Y	C	Y	T	T	T	T	T	C	Y	Y	Y	C	T	T	C	T	T	Y	C	T	C	-	-	T	T	T
Pp03	5688894	Y	Y	T	C	Y	Y	Y	T	C	T	T	Y	Y	C	C	T	Y	Y	T	C	Y	Y	T	Y	C	C	C	Y	C	T	Y	Y	Y	T	C	C	Y	Y	C	Y	T	C	T	Y	Y	C	C	C
Pp03	5688936	Y	Y	C	T	Y	Y	Y	C	T	C	C	Y	Y	T	T	C	Y	Y	C	T	Y	Y	C	-	-	T	T	Y	-	C	Y	Y	Y	C	T	T	Y	Y	T	Y	C	T	C	Y	Y	T	T	T
Pp03	5689030	R	R	A	-	R	R	R	A	G	A	A	R	R	G	G	A	R	R	A	G	R	R	A	R	G	-	G	R	-	A	R	R	R	A	G	G	R	R	G	R	A	G	A	R	R	G	G	G
Pp03	5689087	R	R	A	-	R	R	R	A	G	A	A	R	R	G	G	A	R	R	A	G	R	R	A	R	G	-	G	R	-	A	R	R	R	A	G	G	R	R	G	R	A	G	A	R	R	G	G	G
Pp03	5689263	R	R	G	A	R	R	R	G	A	G	G	R	R	A	A	G	R	R	G	A	R	R	G	R	A	A	A	R	A	G	R	R	R	G	A	A	R	R	A	R	G	A	G	R	R	A	-	A
Pp03	5692834	G	R	-	A	R	-	R	-	A	G	G	R	-	A	A	-	-	-	G	A	A	-	-	-	-	-	-	R	A	-	-	-	R	-	A	A	A	-	A	-	-	A	-	-	R	-	A	A
Pp03	5696070	Y	C	C	-	C	-	C	C	-	C	C	-	C	-	-	C	C	C	-	-	-	C	C	-	-	-	-	-	-	C	C	C	Y	C	-	-	-	-	-	C	C	-	C	C	-	-	-	-
Pp03	5697386	Y	Y	T	C	Y	Y	Y	T	-	T	T	-	Y	C	C	T	Y	Y	T	C	Y	Y	T	Y	C	C	C	Y	-	T	Y	-	Y	T	C	C	Y	Y	C	Y	T	C	T	Y	Y	C	C	C
Pp03	5697566	R	G	G	-	G	G	-	G	-	G	G	G	G	-	-	G	G	G	G	-	G	G	G	G	-	-	-	G	-	G	G	-	G	G	-	-	G	G	-	G	G	A	G	G	G	-	-	-
Pp03	5697596	R	A	A	-	R	A	-	A	-	A	A	A	-	-	-	A	-	A	A	-	A	A	A	-	-	-	-	A	-	A	A	-	A	A	-	-	-	A	-	A	A	G	A	A	A	-	-	-
Pp03	5703369	K	K	T	G	K	K	K	T	G	T	T	K	K	G	-	T	K	-	T	G	K	-	T	-	-	G	G	K	G	T	-	K	K	T	G	G	K	-	G	-	T	G	T	-	K	G	G	G
Pp03	5716262	G	R	G	A	R	G	R	G	-	G	G	R	R	A	A	G	G	G	G	-	R	R	G	-	-	A	A	-	A	G	R	R	R	G	A	A	G	-	A	-	G	-	G	-	G	-	A	A
Pp03	5716374	R	R	A	G	R	R	R	A	G	A	A	R	R	G	G	A	R	R	A	G	R	R	A	R	G	G	G	R	G	A	R	R	R	A	G	G	R	R	G	R	A	G	A	R	R	G	G	G
Pp03	5730223	R	R	A	G	R	R	R	-	G	A	A	R	R	G	G	A	R	R	A	G	R	A	A	R	G	-	G	A	G	A	R	R	R	A	G	G	R	R	G	R	A	G	A	R	R	G	G	G
Pp03	5733413	S	S	C	G	-	S	S	C	G	C	C	S	-	G	G	C	-	S	C	-	S	S	C	-	G	G	G	S	G	C	S	S	S	C	G	G	-	-	G	-	C	G	C	S	S	-	G	G
Pp03	5733415	S	S	G	C	-	S	S	G	C	G	G	S	-	C	C	G	-	S	G	-	S	S	G	-	C	C	C	S	C	G	S	S	S	G	C	C	-	-	C	-	G	C	G	S	S	-	C	C
Pp03	5741302	R	R	A	G	R	R	R	A	G	A	A	R	R	G	G	A	R	R	A	G	R	R	A	R	-	G	G	R	G	A	R	R	R	A	G	G	R	R	G	R	A	G	A	R	R	G	G	G
Pp03	5741418	R	R	A	G	R	R	R	A	G	A	A	R	R	G	G	A	R	R	A	G	R	R	A	R	-	G	G	R	G	A	R	R	R	A	G	G	R	R	G	R	A	G	A	R	R	G	G	G
Pp03	5753798	C	Y	C	T	Y	Y	Y	C	Y	C	C	Y	Y	T	-	C	Y	Y	C	T	Y	Y	C	Y	T	T	T	Y	T	C	Y	Y	Y	C	T	T	Y	Y	T	Y	C	T	C	Y	Y	T	T	T
Pp03	5755288	R	R	G	A	R	-	G	G	A	G	G	R	-	A	A	G	R	R	G	A	-	R	G	R	-	A	A	R	A	G	R	R	R	G	A	A	R	R	A	R	G	A	G	-	-	A	A	A
Pp03	5755711	R	G	G	G	G	G	G	G	G	G	G	-	G	G	G	G	G	G	G	G	G	G	G	-	-	G	G	-	G	G	G	G	G	G	G	G	-	-	G	G	G	-	-	G	G	G	G	G
Pp03	5755771	Y	C	C	C	C	C	C	C	C	C	C	C	C	C	C	C	C	C	C	C	C	C	C	C	C	-	C	C	C	C	C	C	C	C	C	C	C	C	C	C	C	C	C	C	C	C	-	C
Pp03	5760667	Y	Y	T	C	Y	Y	Y	T	Y	T	T	Y	Y	C	C	T	Y	Y	T	C	Y	Y	T	Y	C	C	C	Y	C	T	Y	Y	Y	T	C	C	Y	Y	C	Y	T	C	T	Y	Y	C	C	C
Pp03	5760699	R	R	A	G	R	R	R	A	R	A	A	R	R	G	G	A	R	R	A	G	R	R	A	R	G	G	G	R	G	A	R	R	R	A	G	G	R	R	G	R	A	G	A	R	R	G	G	G
Pp03	5760714	R	R	G	A	R	R	R	G	R	G	G	R	R	A	A	G	R	R	G	A	R	R	G	R	A	A	A	R	A	G	R	R	R	G	A	A	R	R	A	R	G	A	G	R	R	A	A	A
Pp03	5773838	Y	Y	C	T	Y	C	Y	C	T	C	C	C	-	T	T	C	Y	-	C	T	Y	Y	C	Y	T	T	T	Y	T	C	Y	Y	Y	C	T	T	Y	C	T	Y	C	T	C	Y	Y	T	T	T
Pp03	5773839	Y	Y	C	T	Y	-	Y	C	T	C	C	C	-	T	T	C	Y	-	C	T	Y	Y	C	Y	T	T	T	Y	T	C	Y	Y	Y	C	T	T	Y	C	T	Y	C	T	C	Y	Y	T	T	T
Pp03	5773917	Y	Y	T	C	Y	Y	Y	T	C	T	T	-	-	C	C	T	Y	Y	-	C	Y	-	T	Y	C	C	-	Y	C	T	Y	Y	Y	T	C	C	Y	Y	C	Y	T	C	T	Y	Y	C	C	C
Pp03	5774083	K	K	G	T	K	K	K	G	T	G	G	K	K	T	T	G	K	K	G	T	K	K	G	K	T	T	T	K	T	G	K	K	K	G	T	T	K	K	T	K	G	T	G	K	K	T	T	T
Pp03	5774170	K	K	G	T	K	K	K	G	T	G	G	K	K	T	T	G	K	K	G	T	K	K	G	K	T	T	T	-	T	G	K	K	-	G	T	T	K	K	T	K	G	T	G	K	K	T	T	T
Pp03	5774213	W	W	A	T	W	W	W	A	T	A	A	W	W	T	T	A	W	W	A	T	W	W	A	W	T	T	T	-	T	A	W	W	-	A	T	T	W	W	T	W	A	T	A	W	W	T	T	T
Pp03	5777324	M	M	A	C	M	-	M	A	C	A	A	M	-	C	C	A	M	M	A	C	-	-	A	M	C	C	C	M	C	A	M	M	M	A	C	C	-	M	C	M	A	C	A	M	M	C	C	C
Pp03	5777348	Y	Y	C	T	Y	Y	Y	C	T	C	C	Y	-	T	T	C	Y	Y	C	T	-	Y	C	Y	T	T	T	Y	T	C	Y	Y	Y	C	T	T	-	Y	T	Y	C	T	C	Y	Y	T	T	T
Pp03	5777572	K	K	G	T	K	K	K	G	T	G	G	K	K	T	T	G	K	K	G	T	K	K	G	K	T	T	T	K	T	G	K	K	K	G	T	T	K	K	T	K	G	T	G	K	K	T	-	-
Pp03	5778559	Y	Y	T	C	Y	Y	Y	T	C	T	T	Y	Y	C	C	T	Y	Y	T	C	Y	Y	T	Y	C	C	C	Y	C	T	Y	Y	Y	T	C	C	Y	Y	C	Y	T	C	T	Y	Y	C	C	C
Pp03	5778566	M	M	C	A	M	M	M	C	A	C	C	M	M	A	A	C	M	M	C	A	M	M	C	M	A	A	A	M	A	C	M	M	M	C	A	A	M	M	A	M	C	A	C	M	M	A	A	A
Pp03	5778598	Y	Y	T	C	Y	Y	Y	T	C	T	T	Y	Y	C	C	T	Y	Y	T	C	Y	Y	T	Y	C	C	C	Y	C	T	Y	Y	Y	T	C	C	Y	Y	C	Y	T	C	T	Y	Y	C	C	C
Pp03	5785471	R	R	G	A	R	R	R	G	A	G	G	R	-	A	A	G	R	R	G	A	R	R	G	R	A	A	A	R	A	G	R	R	R	G	A	A	-	R	A	R	G	A	G	R	R	A	R	A
Pp03	5785594	R	R	G	A	R	R	R	G	A	G	G	R	R	A	A	G	R	R	G	A	R	R	G	R	A	A	A	-	A	G	R	R	R	G	A	A	R	R	A	G	G	A	G	R	R	A	A	A
Pp03	5785735	Y	Y	T	C	Y	Y	Y	T	C	T	T	Y	Y	C	C	T	Y	Y	T	C	Y	Y	T	Y	C	C	C	Y	C	T	Y	Y	Y	T	C	C	Y	Y	C	Y	T	C	T	Y	Y	C	-	C
Pp03	5785767	M	M	A	C	M	M	M	A	C	A	A	M	M	C	C	A	M	M	A	C	M	M	A	M	C	C	C	M	C	A	M	M	M	A	C	C	M	M	C	M	A	C	A	M	M	C	-	C
Pp03	5786906	Y	T	T	C	-	Y	Y	T	C	T	T	Y	-	C	C	T	Y	Y	T	C	Y	Y	T	Y	C	C	C	Y	C	T	Y	Y	Y	T	C	C	T	-	C	Y	T	C	T	-	Y	C	C	C
Pp03	5790509	S	S	C	G	-	C	G	C	G	C	C	S	S	G	G	C	S	-	C	G	C	S	C	-	-	-	G	S	G	C	S	S	-	C	G	G	S	-	-	S	C	G	C	-	-	G	G	G
Pp03	5790664	W	W	T	A	W	-	A	T	A	T	T	W	A	A	A	T	W	W	T	A	-	-	T	W	A	A	A	-	A	T	W	W	-	T	A	A	-	-	A	W	T	-	T	W	A	A	A	-
Pp03	5816101	Y	Y	C	T	Y	Y	T	C	T	C	C	Y	-	T	T	C	Y	Y	C	T	Y	Y	C	C	T	T	T	Y	T	C	Y	Y	Y	C	T	T	Y	Y	T	Y	C	T	C	Y	Y	T	T	T
Pp03	5862128	R	A	A	A	A	A	A	A	A	A	-	A	A	-	A	A	-	-	A	A	A	A	A	-	A	A	A	A	A	A	A	A	A	A	A	A	-	A	A	A	A	A	A	A	A	A	A	A
Pp03	5862339	G	K	G	G	K	G	K	G	K	K	-	G	K	G	G	K	G	G	G	G	K	G	K	G	G	G	G	K	K	G	K	G	K	G	K	G	-	G	G	K	-	G	G	K	K	K	K	K
Pp03	5862642	K	G	K	G	G	K	-	G	K	G	G	G	G	G	G	-	-	-	G	G	G	G	G	G	G	G	G	G	G	G	K	G	G	G	G	G	G	G	G	G	G	G	G	G	K	G	G	G
Pp03	5862743	M	M	M	C	C	M	M	C	M	M	-	M	C	-	-	M	M	-	C	-	C	M	M	C	C	-	-	C	M	M	M	C	C	M	M	-	M	C	-	M	-	M	C	-	M	M	M	C
Pp03	5886025	R	R	G	A	R	R	A	G	A	G	G	R	R	A	A	G	R	R	G	A	R	R	G	R	A	A	A	R	A	G	R	R	R	R	A	A	R	R	A	R	G	A	G	R	R	A	A	A
Pp03	5906278	Y	Y	-	T	Y	Y	T	C	T	C	C	Y	-	T	T	C	Y	-	C	T	-	Y	-	-	T	T	T	-	T	C	Y	Y	Y	-	T	T	-	-	T	Y	C	T	C	Y	Y	T	T	T
Pp03	5909519	R	R	A	G	R	R	G	A	G	A	A	R	-	G	G	A	R	R	A	G	R	R	A	R	G	G	G	R	G	A	R	R	R	-	-	G	-	-	-	R	A	G	A	R	R	G	G	G
Pp03	5909590	R	R	G	-	R	R	-	G	A	G	G	R	-	A	A	G	R	R	G	A	-	R	-	-	A	A	A	R	A	G	R	R	R	-	-	A	-	-	-	R	-	A	-	R	-	-	A	A
Pp03	5909751	R	R	A	G	R	R	G	A	G	A	A	R	R	G	G	A	R	R	A	G	R	R	A	R	G	G	G	R	G	A	R	R	R	-	-	G	-	-	-	R	A	G	A	R	R	G	G	G
Pp03	5925002	T	Y	C	Y	Y	C	C	Y	Y	Y	Y	Y	C	Y	C	Y	C	Y	Y	Y	C	Y	Y	Y	Y	C	C	Y	Y	Y	Y	Y	C	Y	C	Y	Y	Y	Y	Y	Y	Y	Y	C	Y	Y	Y	C
Pp03	5925010	T	Y	C	Y	Y	C	C	Y	Y	Y	Y	Y	C	Y	C	Y	C	Y	Y	Y	C	Y	Y	Y	Y	C	C	Y	Y	Y	Y	Y	C	Y	C	Y	Y	Y	Y	Y	Y	Y	Y	C	Y	Y	Y	C
Pp03	5955134	K	G	K	G	G	G	G	G	G	G	G	K	G	G	G	G	G	G	G	G	G	G	G	G	G	G	G	G	G	G	G	G	G	-	G	G	G	G	G	G	G	G	G	G	G	G	G	G
Pp03	5955153	R	G	R	G	G	G	G	G	G	G	G	R	G	G	G	G	G	G	G	G	G	G	G	G	G	G	G	G	G	G	G	G	G	-	G	G	G	G	G	G	G	G	G	G	G	G	G	G
Pp03	5987406	M	A	A	A	A	A	A	A	A	A	A	A	A	A	A	A	A	A	A	A	A	A	A	A	A	A	A	A	A	A	A	A	A	A	A	A	A	A	A	A	A	A	A	A	A	A	A	A
Pp03	5987409	R	A	A	A	A	A	A	A	A	A	A	A	A	A	A	A	A	A	A	A	A	A	A	A	A	A	A	A	A	A	A	A	A	A	A	A	A	A	A	A	A	A	A	A	A	A	A	A
Pp03	5987410	R	A	A	A	A	A	A	A	A	A	A	A	A	A	A	A	A	A	A	A	A	A	A	A	A	A	A	A	A	A	A	A	A	A	A	A	A	A	A	A	A	A	A	A	A	A	A	A
Pp03	6021443	T	Y	-	T	T	-	Y	T	Y	Y	T	Y	-	T	Y	T	T	Y	T	T	T	T	T	T	T	T	Y	T	Y	T	Y	T	T	Y	T	Y	T	T	T	Y	T	T	Y	T	Y	Y	T	T
Pp03	6021470	A	W	A	A	A	-	A	A	A	A	A	A	A	A	A	A	A	W	A	A	A	A	A	A	A	A	W	A	A	A	A	A	A	W	A	A	A	A	A	A	A	A	A	A	A	A	A	A
Pp03	6084629	M	M	A	C	M	M	C	A	C	A	M	M	M	C	C	-	C	M	-	C	M	M	A	M	C	C	C	C	C	A	M	M	C	C	C	C	C	M	C	-	A	C	A	-	M	C	C	-
Pp03	6084960	W	T	W	T	T	W	T	W	T	W	W	W	T	T	T	W	T	W	W	-	T	T	W	W	T	T	T	W	T	W	W	W	T	W	T	T	W	T	T	T	W	T	W	W	W	T	T	T
Pp03	6192561	C	M	C	C	C	C	C	C	C	M	C	C	C	C	C	C	C	C	C	C	C	C	C	C	C	C	C	C	C	A	M	C	C	C	C	C	C	C	C	C	C	C	C	A	M	C	C	C
Pp03	6192610	G	R	G	G	G	G	G	G	G	R	G	G	G	G	G	G	G	G	G	G	G	G	G	G	G	G	G	G	G	A	R	G	G	G	G	G	G	G	G	G	G	G	G	A	R	G	G	G
Pp03	6229382	Y	Y	T	C	Y	Y	C	T	C	T	Y	Y	Y	C	C	T	Y	Y	T	C	Y	Y	T	Y	-	C	C	Y	C	T	Y	Y	C	C	C	C	C	-	C	Y	T	C	T	Y	Y	C	C	C
Pp03	6229502	T	Y	T	C	Y	Y	C	T	C	T	Y	Y	Y	C	C	T	Y	Y	T	C	Y	Y	T	Y	C	C	C	C	C	T	Y	Y	C	Y	C	C	Y	Y	C	Y	T	C	T	Y	Y	C	C	C
Pp03	6229505	Y	C	C	C	C	C	C	C	C	C	C	C	C	C	C	C	C	C	C	C	C	C	C	C	C	C	C	C	C	C	C	C	C	C	C	C	C	C	C	C	C	C	C	C	C	C	C	C
Pp03	6229671	W	W	A	T	W	-	T	A	T	A	W	W	-	T	T	A	W	W	A	T	W	-	A	W	T	T	T	T	T	A	W	W	T	W	T	T	W	T	T	W	A	T	A	W	T	T	T	T
Pp03	6229674	R	R	A	G	R	G	G	A	G	A	G	R	-	G	G	A	R	R	A	G	R	-	A	R	G	G	G	G	G	A	R	R	G	R	G	G	R	G	G	R	A	G	A	R	G	G	G	G
Pp03	6229717	W	W	T	A	W	-	A	-	A	-	A	W	-	A	A	T	A	W	T	A	W	A	-	W	A	A	A	A	A	T	W	-	A	W	A	A	A	A	A	A	T	A	-	W	A	A	A	A
Pp03	6229736	A	R	-	A	R	-	A	-	A	-	A	-	-	A	A	-	A	R	-	A	R	A	-	A	A	A	A	A	A	G	R	-	A	-	A	A	-	A	A	A	-	A	-	-	A	A	A	A
Pp03	6234458	R	R	G	A	R	R	A	G	A	G	R	R	R	A	A	G	R	R	G	A	R	R	G	R	A	A	A	R	A	G	R	R	A	R	A	A	R	R	A	R	G	A	G	R	R	A	A	A
Pp03	6248478	R	R	A	G	R	R	G	A	G	A	R	R	-	G	G	-	R	R	A	G	R	R	A	R	G	G	G	R	G	A	R	R	G	R	G	G	R	R	G	R	A	G	A	R	R	G	G	G
Pp03	6250433	M	M	-	C	-	M	C	A	C	A	M	M	-	C	-	A	M	-	A	C	M	-	-	M	C	C	C	M	C	A	M	M	C	-	-	C	M	-	C	M	A	C	A	M	M	C	C	C
Pp03	6250465	Y	Y	-	T	-	Y	T	C	T	C	Y	Y	-	T	-	C	Y	-	C	T	Y	-	C	Y	T	T	T	Y	T	C	Y	Y	T	-	-	T	Y	-	T	Y	C	T	C	Y	Y	T	T	T
Pp03	6250755	W	A	-	-	-	-	-	T	A	T	A	W	-	A	-	-	A	-	T	A	W	W	-	W	A	-	-	-	A	T	-	A	A	-	-	A	-	-	-	-	T	A	-	W	W	A	A	-
Pp03	6250756	W	A	-	-	-	-	-	T	A	T	A	W	-	A	-	-	A	-	T	A	W	W	-	W	A	-	-	-	A	T	-	-	A	-	-	A	-	-	-	-	T	A	-	W	W	A	A	-
Pp03	6252678	Y	Y	C	T	Y	Y	T	C	T	C	Y	Y	Y	T	T	C	Y	Y	C	T	Y	Y	C	Y	T	T	T	Y	T	C	Y	Y	T	Y	T	T	Y	Y	T	Y	C	T	C	Y	Y	T	T	T
Pp03	6252727	R	R	A	G	R	R	G	A	G	A	R	R	R	G	G	A	R	R	A	G	R	R	A	R	G	G	G	R	G	A	R	R	G	R	G	G	R	R	G	R	A	G	A	R	R	G	G	G
Pp03	6253034	A	R	-	-	R	-	A	G	A	G	-	R	A	A	A	-	R	R	-	A	R	-	-	R	A	-	A	A	A	-	R	R	-	-	-	-	-	-	-	-	G	A	-	R	R	A	A	A
Pp03	6255931	Y	Y	C	T	Y	Y	T	C	T	C	T	-	Y	T	T	C	Y	Y	C	T	Y	Y	C	Y	-	T	T	-	T	C	Y	Y	T	-	T	T	Y	Y	T	Y	C	T	C	Y	Y	T	T	T
Pp03	6258523	Y	Y	T	C	Y	Y	C	T	C	T	Y	Y	Y	C	C	T	Y	Y	T	C	Y	Y	T	Y	C	C	C	Y	C	T	Y	Y	C	Y	C	C	Y	Y	C	Y	T	C	T	Y	-	C	C	C
Pp03	6261411	Y	Y	-	-	-	Y	C	T	C	T	Y	Y	Y	C	C	T	Y	Y	T	C	-	Y	T	Y	C	C	C	Y	C	T	Y	Y	C	-	C	C	Y	Y	C	Y	T	C	T	Y	Y	C	C	C
Pp03	6261565	Y	C	-	-	-	-	C	T	C	T	-	Y	-	C	C	-	Y	-	T	C	-	Y	-	-	-	-	-	-	C	T	-	-	C	Y	-	C	-	-	C	Y	T	C	T	-	-	-	-	C
Pp03	6265754	Y	Y	T	C	Y	Y	C	T	C	T	Y	Y	Y	C	C	T	Y	Y	T	C	Y	Y	T	-	C	C	C	Y	C	T	Y	Y	C	Y	C	C	Y	Y	C	Y	T	C	T	Y	Y	C	C	C
Pp03	6269858	Y	C	T	C	C	C	C	-	C	-	Y	C	-	C	C	T	C	-	-	C	C	-	-	Y	C	C	C	-	C	T	-	C	C	C	C	C	C	C	C	Y	-	C	-	C	Y	C	C	C
Pp03	6269879	Y	T	C	T	T	-	T	-	T	-	Y	T	-	T	T	C	T	-	-	T	T	-	-	Y	T	T	T	-	T	C	-	T	T	T	T	T	T	T	T	Y	-	T	-	T	Y	T	T	T
Pp03	6274375	R	R	A	G	R	R	G	A	G	A	R	R	G	G	G	A	R	-	A	G	R	R	A	R	G	G	G	R	G	A	R	R	G	R	G	G	R	-	G	R	A	G	A	R	R	G	G	G
Pp03	6275883	R	G	A	-	R	R	G	A	G	A	R	R	G	G	G	A	R	-	A	G	R	-	A	R	-	G	G	R	G	-	R	G	G	R	G	G	-	R	G	R	A	G	A	-	R	G	G	G
Pp03	6276132	R	R	G	-	A	-	A	G	A	G	-	-	R	A	-	G	R	-	G	A	-	-	-	R	-	A	A	R	A	G	A	R	A	A	A	A	-	G	A	-	-	-	-	-	R	A	A	A
Pp03	6276248	R	R	G	A	A	-	A	G	A	G	-	-	R	A	A	G	R	-	G	A	A	-	-	R	-	A	A	R	A	G	A	R	A	A	A	A	-	G	A	R	-	-	-	R	R	A	A	A
Pp03	6277425	M	M	-	C	C	C	C	-	C	-	M	C	C	C	C	-	C	C	-	C	-	-	-	C	C	C	C	C	C	-	C	C	C	C	C	C	-	C	C	C	-	C	-	C	C	C	C	C
Pp03	6277468	R	R	-	G	-	G	G	-	G	A	R	G	R	G	-	A	R	G	-	G	-	-	-	-	G	G	G	G	G	-	R	R	G	G	G	G	-	G	G	G	-	G	-	G	R	G	G	G
Pp03	6281211	R	R	A	G	R	R	G	A	G	A	R	R	R	G	G	A	R	R	A	G	R	R	A	R	G	G	G	R	G	A	R	R	G	R	G	G	R	R	G	R	A	G	A	R	R	G	G	G
Pp03	6281241	S	S	G	C	S	S	C	G	C	G	S	S	S	C	C	G	S	S	G	C	S	S	G	S	C	C	C	S	C	G	S	S	C	S	C	C	-	S	C	S	G	C	G	S	S	C	C	C
Pp03	6281406	W	W	T	A	W	W	A	T	A	T	W	W	W	A	A	T	W	W	T	A	W	W	T	W	A	A	A	W	A	T	W	W	A	W	A	A	-	W	A	W	T	A	T	W	W	A	A	A
Pp03	6281449	K	K	T	G	K	K	G	T	G	T	K	K	K	G	G	T	K	K	T	G	K	K	T	K	G	G	G	K	G	T	K	K	G	K	G	G	-	K	G	K	T	G	T	K	K	G	G	G
Pp03	6291749	R	R	A	G	R	R	G	A	G	A	R	R	R	G	G	A	R	R	A	G	R	R	A	R	G	G	G	R	G	A	R	R	G	R	G	G	R	R	G	R	A	G	A	R	R	G	G	G
Pp03	6308937	Y	Y	-	T	Y	Y	T	C	T	C	T	Y	Y	T	T	C	Y	-	C	T	Y	T	C	Y	T	T	T	-	T	C	Y	Y	T	-	-	T	Y	-	T	Y	C	T	C	Y	-	T	T	-
Pp03	6309095	Y	C	C	C	C	C	C	C	C	C	C	C	C	C	C	C	C	C	C	C	C	C	C	C	C	C	C	C	C	C	C	C	C	C	C	C	C	C	C	C	C	C	C	C	C	C	C	C
Pp03	6309150	K	K	T	G	K	K	G	T	G	T	K	K	K	G	G	T	K	K	T	G	K	-	T	-	G	G	G	K	G	T	K	K	G	K	G	G	K	-	G	K	T	G	-	K	K	G	G	G
Pp03	6311967	R	R	G	A	R	R	A	G	-	G	R	R	R	A	A	G	R	R	G	A	R	R	G	R	A	A	A	A	A	G	R	R	A	R	A	A	R	-	A	R	G	A	G	R	R	A	A	A
Pp03	6313002	R	R	A	G	-	R	G	A	G	A	R	R	R	G	G	A	G	-	A	G	R	-	A	R	-	G	G	-	G	A	R	R	G	R	G	G	R	-	G	R	A	G	A	R	R	G	G	G
Pp03	6313003	Y	Y	C	T	-	Y	T	C	T	C	Y	Y	Y	T	T	C	T	-	C	T	Y	-	C	Y	-	T	T	-	T	C	Y	Y	T	Y	T	T	Y	-	T	Y	C	T	C	Y	Y	T	T	T
Pp03	6313195	M	M	C	A	M	M	A	C	A	C	M	M	-	A	A	C	M	M	C	A	M	M	C	M	A	A	A	M	A	C	M	M	A	M	A	A	M	M	A	M	C	A	C	M	M	A	A	A
Pp03	6313249	W	W	T	A	W	W	A	T	A	T	W	W	-	A	A	T	W	W	T	A	W	W	T	W	A	A	A	W	A	T	W	W	A	W	A	A	W	W	A	W	T	A	T	W	W	A	A	A
Pp03	6316513	K	T	T	T	T	T	T	T	T	T	T	T	T	T	T	T	T	T	T	T	T	T	T	K	T	T	T	K	T	T	T	T	T	T	T	T	T	T	T	T	T	T	T	T	T	T	T	T
Pp03	6316583	R	G	G	G	G	G	G	G	G	G	G	G	G	G	G	G	G	G	G	G	G	G	G	R	G	G	G	R	G	G	G	G	G	G	G	G	G	G	R	G	G	G	G	G	G	G	G	-
Pp03	6339327	Y	Y	T	C	Y	Y	C	T	C	T	Y	Y	Y	C	C	T	Y	Y	T	C	Y	Y	T	Y	C	C	C	-	C	T	Y	Y	C	Y	C	C	Y	Y	C	Y	T	C	T	Y	Y	C	C	C
Pp03	6351278	R	R	G	A	R	R	A	G	A	G	-	-	R	A	-	G	R	R	G	A	R	R	G	R	A	A	A	-	A	G	R	R	A	R	A	A	R	R	A	R	G	A	G	-	R	A	A	A
Pp03	6351305	Y	Y	-	T	Y	Y	T	C	T	C	T	-	Y	T	-	-	Y	Y	C	T	-	Y	C	Y	T	T	T	-	T	-	Y	Y	T	-	T	T	Y	-	T	Y	C	T	-	-	C	T	T	T
Pp03	6351322	R	R	-	G	R	R	G	A	-	A	G	-	R	G	-	-	R	-	A	G	R	-	A	R	G	G	G	-	-	-	R	R	G	-	G	G	-	-	G	R	-	-	-	-	A	-	G	G
Pp03	6360535	R	R	-	-	-	-	-	A	G	-	R	-	-	G	-	A	G	R	A	-	G	-	A	R	-	-	-	-	-	A	G	-	G	-	-	-	-	-	-	R	A	-	A	G	G	-	G	G
Pp03	6361235	Y	Y	T	Y	Y	Y	C	T	C	T	Y	Y	Y	C	C	T	Y	Y	T	C	Y	Y	T	Y	C	C	C	Y	C	T	Y	Y	C	Y	C	C	Y	Y	C	Y	T	C	-	Y	C	C	C	C
Pp03	6361292	R	R	G	R	R	R	A	G	A	G	R	R	R	A	A	G	R	R	G	A	R	R	G	R	A	A	A	R	A	G	R	R	A	R	A	A	R	R	A	R	G	A	-	R	A	A	A	A
Pp03	6361415	R	R	A	R	R	R	G	A	G	A	R	R	R	G	G	A	R	R	A	G	R	R	A	R	G	G	G	R	G	A	R	R	G	R	G	G	R	R	G	R	A	G	A	-	G	G	G	G
Pp03	6361418	Y	Y	T	Y	Y	Y	C	T	C	T	Y	Y	Y	C	C	T	Y	Y	T	C	Y	Y	T	Y	C	C	C	Y	C	T	Y	Y	C	Y	C	C	Y	Y	C	Y	T	C	-	-	C	C	C	C
Pp03	6361472	Y	Y	C	Y	Y	Y	T	C	T	C	Y	Y	Y	T	T	C	Y	Y	C	T	Y	Y	C	Y	T	T	T	Y	T	C	Y	Y	T	Y	T	T	Y	Y	T	Y	C	T	C	Y	T	T	T	T
Pp03	6378287	K	K	-	-	K	T	K	-	K	-	T	T	-	T	K	-	T	T	-	T	T	T	-	T	K	K	T	-	T	-	T	T	K	-	T	T	T	-	K	-	-	K	-	T	T	T	T	T
Pp03	6387325	M	M	A	M	M	M	C	A	C	A	M	M	M	C	C	A	M	M	A	C	M	M	A	M	C	C	C	-	C	A	M	M	C	M	C	C	-	M	C	M	A	C	A	M	C	C	C	C
Pp03	6387476	Y	Y	C	Y	Y	Y	T	C	T	C	Y	Y	Y	T	T	C	Y	Y	C	T	-	Y	C	Y	-	T	T	-	T	C	Y	Y	T	Y	T	T	-	Y	T	Y	C	T	C	Y	T	T	T	T
Pp03	6389903	R	R	G	R	R	R	A	G	A	G	R	R	R	A	A	G	R	R	G	A	R	R	G	R	A	A	A	R	A	G	R	R	A	-	A	A	R	R	A	R	G	A	G	R	A	A	A	A
Pp03	6393028	K	K	-	K	-	-	T	-	T	-	K	K	-	T	K	-	K	-	-	K	K	K	-	-	K	K	T	-	K	-	K	-	-	-	T	K	-	K	T	K	K	K	-	-	K	K	K	K
Pp03	6393029	G	R	-	R	R	R	G	-	G	R	R	R	R	G	G	-	R	R	-	G	R	R	-	R	G	G	G	R	G	-	R	R	G	R	G	G	R	R	G	R	R	G	-	R	G	G	G	G
Pp03	6399280	R	R	A	R	R	R	G	A	G	A	R	R	-	G	G	A	R	R	A	G	R	R	A	R	G	G	G	R	-	A	R	G	G	R	G	G	R	R	G	G	A	G	A	-	G	G	G	G
Pp03	6399387	R	R	G	R	R	R	A	G	A	G	R	R	R	A	A	G	R	R	G	A	R	R	G	R	-	A	A	R	A	G	R	R	A	R	A	A	R	R	A	R	G	A	G	R	A	A	A	A
Pp03	6403350	Y	Y	C	-	-	-	T	C	T	C	-	Y	-	T	T	C	-	-	C	T	Y	-	-	-	-	T	T	T	T	-	-	Y	T	-	T	T	-	Y	-	-	C	T	C	-	T	T	T	T
Pp03	6404339	R	R	-	-	-	R	-	-	G	-	-	R	-	G	G	A	-	-	-	-	-	-	-	-	-	G	-	-	-	A	R	R	G	-	G	-	-	-	G	R	A	G	A	R	G	G	G	G
Pp03	6405973	R	G	A	-	R	R	G	A	G	A	G	R	R	G	G	A	R	R	A	G	-	R	A	R	G	G	G	R	G	A	R	R	G	R	G	G	-	R	G	R	A	G	A	R	G	G	G	G
Pp03	6406139	Y	C	C	C	C	C	C	C	C	C	C	C	C	C	C	C	C	C	C	C	C	C	C	C	C	C	C	C	C	C	C	C	C	C	C	C	C	C	C	C	C	C	C	C	C	C	C	C
Pp03	6406227	K	G	G	G	G	G	G	G	G	G	G	G	G	G	G	G	G	G	G	G	G	G	G	G	G	G	G	G	G	G	G	G	G	G	G	G	G	G	G	G	G	G	G	G	G	G	G	G
Pp03	6406248	S	G	G	G	G	G	G	G	G	G	G	G	G	G	G	G	G	G	G	G	G	G	G	G	G	G	G	G	G	G	G	G	G	G	G	G	G	G	G	G	G	G	G	G	G	G	G	G
Pp03	6406270	Y	T	T	T	T	T	T	T	T	T	T	T	T	T	T	T	T	T	T	T	T	T	T	T	T	T	T	T	T	T	T	T	T	T	T	T	T	T	T	T	T	T	T	T	T	T	T	T
Pp03	6410986	G	R	G	-	-	-	R	-	R	-	R	R	R	R	-	-	R	-	-	R	G	-	G	R	R	R	R	-	R	-	R	R	R	G	R	G	-	-	R	R	-	R	-	-	R	R	R	R
Pp03	6420497	M	M	A	-	M	M	C	A	C	A	M	M	-	C	C	A	M	M	A	C	M	M	A	-	-	-	-	C	C	A	M	M	C	M	C	C	-	-	C	-	A	C	-	C	C	C	C	C
Pp03	6424812	A	W	T	W	W	W	A	T	A	T	W	W	W	A	A	T	W	W	T	A	W	W	T	W	A	A	A	W	A	T	W	W	A	W	A	A	W	W	A	W	T	A	T	W	A	A	A	A
[truncated: 49,255 more rows]
[truncated: 57 more columns]
