# Supplementary material for: High-density genetic map construction and quantitative trait loci analysis of the stony hard phenotype in peach based on restriction-site associated DNA sequencing
Source: BMC Genomics. 2018 Aug 14;19:612. doi: 10.1186/s12864-018-4952-y (PMC6092793; doi:10.1186/s12864-018-4952-y)
Supplement: Supplementary file 6 — Discrete genes obtained from QTL regions and the alignment results to GO database and KEGG pathway database. (XLSX 23 kb) [file 12864_2018_4952_MOESM6_ESM.xlsx]

## Sheet: Additional file 5
Additional file 6: Discrete genes obtained from QTL regions and the alignment results to GO database and KEGG pathway database.
GeneID	KEGG Orthology	GO Component	GO Function	GO Process	Blast nr
Prupe.6G147500.1	-	-	-	-	-
Prupe.6G147600.1	-	-	-	-	-
Prupe.6G147600.2	-	-	-	-	gi|462402893|gb|EMJ08450.1|/4.84554e-79/hypothetical protein PRUPE_ppa011880m2g, partial [Prunus persica]
Prupe.6G147600.3	-	-	-	-	gi|302399147|gb|ADL36868.1|/2.8088e-57/YABBY domain class transcription factor [Malus domestica]
Prupe.6G147600.4	-	-	-	-	gi|462402892|gb|EMJ08449.1|/5.08891e-80/hypothetical protein PRUPE_ppa011880m2g, partial [Prunus persica]
Prupe.6G147700.1	-	-	-	-	-
Prupe.6G147800.1	-	-	-	-	-
Prupe.6G147900.2	K00974|1|9e-103|375|olu:OSTLU_34467|tRNA nucleotidyltransferase (CCA-adding enzyme) [EC:2.7.7.72 3.1.3.- 3.1.4.-]	GO:0043231//intracellular membrane-bounded organelle	GO:0070566//adenylyltransferase activity;GO:0003676//nucleic acid binding	GO:0006399//tRNA metabolic process;GO:0010467//gene expression	gi|462400680|gb|EMJ06237.1|/0/hypothetical protein PRUPE_ppa004187mg [Prunus persica]
Prupe.6G147900.1	-	-	-	-	-
Prupe.6G148000.1	-	-	-	-	-
Prupe.6G148100.1	-	-	-	-	-
Prupe.6G148200.1	-	-	-	-	-
Prupe.6G148300.1	-	-	-	-	-
Prupe.6G148300.2	-	GO:0031090//organelle membrane;GO:0043231//intracellular membrane-bounded organelle	-	-	gi|313586603|gb|ADR71312.1|/1.16669e-64/hypothetical protein 33 [Hevea brasiliensis]
Prupe.6G148400.1	-	-	-	-	-
Prupe.6G148500.2	K19043|1|0.0|710|pper:PRUPE_ppa006952mg|E3 ubiquitin-protein ligase RHF [EC:2.3.2.27]	GO:0016020//membrane	GO:0046872//metal ion binding	GO:0009553//embryo sac development;GO:0007049//cell cycle;GO:0006508//proteolysis	gi|462400966|gb|EMJ06523.1|/0/hypothetical protein PRUPE_ppa006952mg [Prunus persica]
Prupe.6G148500.3	K19043|1|0.0|702|pper:PRUPE_ppa006952mg|E3 ubiquitin-protein ligase RHF [EC:2.3.2.27]	GO:0016020//membrane	GO:0046872//metal ion binding	GO:0009553//embryo sac development;GO:0007049//cell cycle;GO:0006508//proteolysis	gi|462400966|gb|EMJ06523.1|/0/hypothetical protein PRUPE_ppa006952mg [Prunus persica]
Prupe.6G148500.1	-	-	-	-	-
Prupe.6G148600.1	-	-	-	-	-
Prupe.6G148700.1	-	-	-	-	-
Prupe.6G148800.2	K09571|1|5e-15|83.6|atr:18428931|FK506-binding protein 4/5 [EC:5.2.1.8]	-	-	-	gi|462403942|gb|EMJ09499.1|/0/hypothetical protein PRUPE_ppa003246mg [Prunus persica]
Prupe.6G148800.1	-	-	-	-	-
Prupe.6G148900.1	-	-	-	-	-
Prupe.6G149000.2	K10400|1|0.0|2351|pmum:103329870|kinesin family member 15	-	-	-	gi|462402809|gb|EMJ08366.1|/0/hypothetical protein PRUPE_ppa023415mg [Prunus persica]
Prupe.6G149000.1	-	-	-	-	-
Prupe.6G149100.1	-	-	-	-	-
Prupe.6G149200.2	-	GO:0043231//intracellular membrane-bounded organelle	-	-	gi|462402341|gb|EMJ07898.1|/1.57933e-58/hypothetical protein PRUPE_ppa023756mg [Prunus persica]
Prupe.6G149200.1	-	-	-	-	-
Prupe.6G149300.9	K08596|1|0.0|1315|pper:PRUPE_ppa001394mg|sentrin-specific protease 7 [EC:3.4.22.68]	-	GO:0016787//hydrolase activity	-	gi|462402861|gb|EMJ08418.1|/0/hypothetical protein PRUPE_ppa001394mg [Prunus persica]
Prupe.6G149300.4	K08596|1|0.0|1393|pmum:103329900|sentrin-specific protease 7 [EC:3.4.22.68]	-	GO:0016787//hydrolase activity	-	gi|462402861|gb|EMJ08418.1|/0/hypothetical protein PRUPE_ppa001394mg [Prunus persica]
Prupe.6G149300.5	K08596|1|0.0|1469|pmum:103329900|sentrin-specific protease 7 [EC:3.4.22.68]	-	GO:0008233//peptidase activity	-	gi|462402861|gb|EMJ08418.1|/0/hypothetical protein PRUPE_ppa001394mg [Prunus persica]
Prupe.6G149300.10	K08596|1|0.0|1391|pper:PRUPE_ppa001394mg|sentrin-specific protease 7 [EC:3.4.22.68]	-	GO:0008233//peptidase activity	-	gi|462402861|gb|EMJ08418.1|/0/hypothetical protein PRUPE_ppa001394mg [Prunus persica]
Prupe.6G149300.11	K08596|1|0.0|1309|pper:PRUPE_ppa001394mg|sentrin-specific protease 7 [EC:3.4.22.68]	-	GO:0016787//hydrolase activity	-	gi|462402861|gb|EMJ08418.1|/0/hypothetical protein PRUPE_ppa001394mg [Prunus persica]
Prupe.6G149300.2	K08596|1|0.0|1426|pmum:103329900|sentrin-specific protease 7 [EC:3.4.22.68]	-	GO:0016787//hydrolase activity	-	gi|462402861|gb|EMJ08418.1|/0/hypothetical protein PRUPE_ppa001394mg [Prunus persica]
Prupe.6G149300.6	K08596|1|0.0|1426|pmum:103329900|sentrin-specific protease 7 [EC:3.4.22.68]	-	GO:0016787//hydrolase activity	-	gi|462402861|gb|EMJ08418.1|/0/hypothetical protein PRUPE_ppa001394mg [Prunus persica]
Prupe.6G149300.12	K08596|1|0.0|1420|pmum:103329900|sentrin-specific protease 7 [EC:3.4.22.68]	-	GO:0016787//hydrolase activity	-	gi|462402861|gb|EMJ08418.1|/0/hypothetical protein PRUPE_ppa001394mg [Prunus persica]
Prupe.6G149300.13	K08596|1|0.0|1385|pper:PRUPE_ppa001394mg|sentrin-specific protease 7 [EC:3.4.22.68]	-	GO:0008233//peptidase activity	-	gi|462402861|gb|EMJ08418.1|/0/hypothetical protein PRUPE_ppa001394mg [Prunus persica]
Prupe.6G149300.7	K08596|1|0.0|1503|pmum:103329900|sentrin-specific protease 7 [EC:3.4.22.68]	-	GO:0008233//peptidase activity	-	gi|462402861|gb|EMJ08418.1|/0/hypothetical protein PRUPE_ppa001394mg [Prunus persica]
Prupe.6G149300.8	K08596|1|0.0|1483|pmum:103329900|sentrin-specific protease 7 [EC:3.4.22.68]	-	GO:0016787//hydrolase activity	-	gi|462402861|gb|EMJ08418.1|/0/hypothetical protein PRUPE_ppa001394mg [Prunus persica]
Prupe.6G149300.3	K08596|1|0.0|1503|pmum:103329900|sentrin-specific protease 7 [EC:3.4.22.68]	-	GO:0008233//peptidase activity	-	gi|462402861|gb|EMJ08418.1|/0/hypothetical protein PRUPE_ppa001394mg [Prunus persica]
Prupe.6G149300.1	-	-	-	-	-
Prupe.6G149400.1	-	-	-	-	-
Prupe.6G149500.4	K11838|1|0.0|1186|pmum:103329910|ubiquitin carboxyl-terminal hydrolase 7 [EC:3.4.19.12]	-	GO:0016790//thiolester hydrolase activity	GO:0019941//modification-dependent protein catabolic process	gi|470118005|ref|XP_004295134.1|/0/PREDICTED: ubiquitin carboxyl-terminal hydrolase 12-like [Fragaria vesca subsp. vesca]
Prupe.6G149500.2	K11838|1|0.0|2114|pper:PRUPE_ppa000604mg|ubiquitin carboxyl-terminal hydrolase 7 [EC:3.4.19.12]	-	GO:0016790//thiolester hydrolase activity	GO:0019941//modification-dependent protein catabolic process	gi|462403764|gb|EMJ09321.1|/0/hypothetical protein PRUPE_ppa000604mg [Prunus persica]
Prupe.6G149500.3	K11838|1|0.0|2154|pmum:103329910|ubiquitin carboxyl-terminal hydrolase 7 [EC:3.4.19.12]	-	GO:0016790//thiolester hydrolase activity	GO:0019941//modification-dependent protein catabolic process	gi|470118005|ref|XP_004295134.1|/0/PREDICTED: ubiquitin carboxyl-terminal hydrolase 12-like [Fragaria vesca subsp. vesca]
Prupe.6G149500.1	-	-	-	-	-
Prupe.6G149600.2	K08864|1|0.0|986|pper:PRUPE_ppa002302mg|tousled-like kinase [EC:2.7.11.1]	GO:0009536//plastid	GO:0005515//protein binding;GO:0004672//protein kinase activity;GO:0032559	GO:0006464//cellular protein modification process	gi|462404080|gb|EMJ09637.1|/0/hypothetical protein PRUPE_ppa002302mg [Prunus persica]
Prupe.6G149600.4	K08864|1|0.0|946|pper:PRUPE_ppa002302mg|tousled-like kinase [EC:2.7.11.1]	GO:0009536//plastid	GO:0005515//protein binding;GO:0004672//protein kinase activity;GO:0032559	GO:0006464//cellular protein modification process	gi|462404080|gb|EMJ09637.1|/0/hypothetical protein PRUPE_ppa002302mg [Prunus persica]
Prupe.6G149600.3	K08864|1|0.0|1115|pper:PRUPE_ppa002302mg|tousled-like kinase [EC:2.7.11.1]	GO:0043231//intracellular membrane-bounded organelle	GO:0004672//protein kinase activity;GO:0032559	GO:0006464//cellular protein modification process	gi|462404080|gb|EMJ09637.1|/0/hypothetical protein PRUPE_ppa002302mg [Prunus persica]
Prupe.6G149600.1	-	-	-	-	-
Prupe.6G149700.1	-	-	-	-	-
Prupe.6G149700.2	-	GO:0043231//intracellular membrane-bounded organelle	-	-	gi|462401781|gb|EMJ07338.1|/2.21945e-63/hypothetical protein PRUPE_ppa013250mg [Prunus persica]
Prupe.6G149800.1	-	-	-	-	-
Prupe.6G149900.2	K06669|1|0.0|2248|pmum:103329941|structural maintenance of chromosome 3 (chondroitin sulfate proteoglycan 6)	GO:0000793//condensed chromosome;GO:0043231//intracellular membrane-bounded organelle	GO:0032559	GO:0007059//chromosome segregation;GO:0006996//organelle organization	gi|470147974|ref|XP_004309551.1|/0/PREDICTED: structural maintenance of chromosomes protein 3 [Fragaria vesca subsp. vesca]
Prupe.6G149900.1	-	-	-	-	-
Prupe.6G150000.1	-	-	-	-	-
Prupe.6G150100.1	-	-	-	-	-
Prupe.6G150200.1	-	-	-	-	-
Prupe.6G150300.1	-	-	-	-	-
Prupe.6G150400.1	-	-	-	-	-
Prupe.6G150500.1	-	-	-	-	-
Prupe.6G150600.2	K02995|1|1e-28|127|zma:103652355|small subunit ribosomal protein S8e	GO:0043231//intracellular membrane-bounded organelle	GO:0015631//tubulin binding	GO:0006997//nucleus organization;GO:0030865//cortical cytoskeleton organization;GO:0016049//cell growth	gi|462401467|gb|EMJ07024.1|/4.75314e-77/hypothetical protein PRUPE_ppa010922mg [Prunus persica]
Prupe.6G150600.1	-	-	-	-	-
Prupe.6G150700.1	-	-	-	-	-
Prupe.6G150800.2	K05349|1|0.0|1217|pper:PRUPE_ppa025914mg|beta-glucosidase [EC:3.2.1.21]	-	GO:0015926//glucosidase activity	GO:0044238//primary metabolic process	gi|462401948|gb|EMJ07505.1|/0/hypothetical protein PRUPE_ppa025914mg [Prunus persica]
Prupe.6G150800.1	-	-	-	-	-
Prupe.6G150900.3	K09842|1|0.0|2481|pper:PRUPE_ppa000263mg|abscisic-aldehyde oxidase [EC:1.2.3.14]	-	GO:0046914//transition metal ion binding;GO:0051536//iron-sulfur cluster binding;GO:0050662//coenzyme binding;GO:0016623	GO:0008152//metabolic process	gi|462402948|gb|EMJ08505.1|/0/hypothetical protein PRUPE_ppa000263mg [Prunus persica]
Prupe.6G150900.4	K09842|1|0.0|2667|pper:PRUPE_ppa000263mg|abscisic-aldehyde oxidase [EC:1.2.3.14]	-	GO:0046914//transition metal ion binding;GO:0051536//iron-sulfur cluster binding;GO:0050662//coenzyme binding;GO:0016623	GO:0008152//metabolic process	gi|462402948|gb|EMJ08505.1|/0/hypothetical protein PRUPE_ppa000263mg [Prunus persica]
Prupe.6G150900.5	K09842|1|0.0|2691|pper:PRUPE_ppa000263mg|abscisic-aldehyde oxidase [EC:1.2.3.14]	-	GO:0046914//transition metal ion binding;GO:0051536//iron-sulfur cluster binding;GO:0050662//coenzyme binding;GO:0016623	GO:0008152//metabolic process	gi|462402948|gb|EMJ08505.1|/0/hypothetical protein PRUPE_ppa000263mg [Prunus persica]
Prupe.6G150900.2	K09842|1|0.0|2702|pper:PRUPE_ppa000263mg|abscisic-aldehyde oxidase [EC:1.2.3.14]	-	GO:0046914//transition metal ion binding;GO:0051536//iron-sulfur cluster binding;GO:0050662//coenzyme binding;GO:0016623	GO:0008152//metabolic process	gi|462402948|gb|EMJ08505.1|/0/hypothetical protein PRUPE_ppa000263mg [Prunus persica]
Prupe.6G150900.1	-	-	-	-	-
Prupe.6G151000.1	-	-	-	-	-
Prupe.6G151100.1	-	-	-	-	-
Prupe.6G151200.2	K08145|1|6e-29|127|vvi:100263109|MFS transporter, SP family, solute carrier family 2 (facilitated glucose transporter), member 8;K08150|5|1e-08|59.7|bvg:104900873|MFS transporter, SP family, solute carrier family 2 (myo-inositol transporter), member 13	GO:0031090//organelle membrane;GO:0009536//plastid	GO:0022891//substrate-specific transmembrane transporter activity	GO:0006810//transport	gi|462403453|gb|EMJ09010.1|/1.8263e-39/hypothetical protein PRUPE_ppa023976mg, partial [Prunus persica]
Prupe.6G151200.1	-	-	-	-	-
Prupe.6G151300.1	-	-	-	-	-
Prupe.6G151400.3	K16573|1|0.0|1761|pper:PRUPE_ppa000377mg|gamma-tubulin complex component 6	GO:0043229//intracellular organelle	-	-	gi|462404061|gb|EMJ09618.1|/0/hypothetical protein PRUPE_ppa000377mg [Prunus persica]
Prupe.6G151400.2	K16573|1|0.0|2358|pper:PRUPE_ppa000377mg|gamma-tubulin complex component 6	GO:0043229//intracellular organelle	-	-	gi|462404061|gb|EMJ09618.1|/0/hypothetical protein PRUPE_ppa000377mg [Prunus persica]
Prupe.6G151400.1	-	-	-	-	-
Prupe.6G151500.1	-	-	-	-	-
Prupe.6G151600.1	-	-	-	-	-
Prupe.6G151600.2	K14442|1|4e-06|53.5|smo:SELMODRAFT_419303|ATP-dependent RNA helicase DHX36 [EC:3.6.4.13]	-	-	-	gi|470120348|ref|XP_004296266.1|/3.54283e-99/1
Prupe.6G151700.1	-	-	-	-	-
Prupe.6G151700.3	-	-	-	-	gi|462401702|gb|EMJ07259.1|/3.38354e-85/hypothetical protein PRUPE_ppa012667mg [Prunus persica]
Prupe.6G151700.2	-	-	-	-	gi|462401702|gb|EMJ07259.1|/2.94598e-71/hypothetical protein PRUPE_ppa012667mg [Prunus persica]
Prupe.6G151700.4	-	-	-	-	gi|462401702|gb|EMJ07259.1|/1.66927e-71/hypothetical protein PRUPE_ppa012667mg [Prunus persica]
Prupe.6G151800.1	-	-	-	-	-
Prupe.6G151900.1	-	-	-	-	-
Prupe.6G152000.1	-	-	-	-	-
Prupe.6G152100.1	-	-	-	-	-
Prupe.6G152200.1	-	-	-	-	-
Prupe.6G152300.1	-	-	-	-	-
Prupe.6G152400.1	-	-	-	-	-
Prupe.6G152500.1	-	-	-	-	-
Prupe.6G152500.2	K00215|1|1e-163|552|pmum:103330218|4-hydroxy-tetrahydrodipicolinate reductase [EC:1.17.1.8]	GO:0009536//plastid	GO:0016628//oxidoreductase activity, acting on the CH-CH group of donors, NAD or NADP as acceptor	GO:0009089//lysine biosynthetic process via diaminopimelate	gi|462401352|gb|EMJ06909.1|/6.4992e-128/hypothetical protein PRUPE_ppa009910mg [Prunus persica]
Prupe.6G152600.1	-	-	-	-	-
Prupe.6G152700.1	-	-	-	-	-
Prupe.6G152800.1	-	-	-	-	-
Prupe.6G152900.1	-	-	-	-	-
Prupe.6G153000.1	-	-	-	-	-
Prupe.6G153100.1	-	-	-	-	-
Prupe.6G153200.1	-	-	-	-	-
Prupe.6G153300.1	-	-	-	-	-
Prupe.6G153400.1	-	-	-	-	-
Prupe.6G153500.1	-	-	-	-	-
Prupe.6G153600.1	-	-	-	-	-
Prupe.6G153700.1	-	-	-	-	-
Prupe.6G153800.1	-	-	-	-	-
Prupe.6G153800.2	K01537|1|4e-176|619|sita:101775448|Ca2+-transporting ATPase [EC:3.6.3.8]	GO:0016604//nuclear body;GO:0009536//plastid	GO:0003676//nucleic acid binding;GO:0046914//transition metal ion binding;GO:0001071//nucleic acid binding transcription factor activity	GO:0009955//adaxial/abaxial pattern specification;GO:2000026//regulation of multicellular organismal development;GO:0035196//production of miRNAs involved in gene silencing by miRNA;GO:0030422//production of siRNA involved in RNA interference;GO:0006351//transcription, DNA-dependent;GO:0006325//chromatin organization	gi|462403935|gb|EMJ09492.1|/0/hypothetical protein PRUPE_ppa003365mg [Prunus persica]
Prupe.6G153900.2	K15376|1|0.0|1123|pper:PRUPE_ppa002426mg|gephyrin [EC:2.10.1.1 2.7.7.75]	GO:0031410//cytoplasmic vesicle	GO:0046914//transition metal ion binding	GO:0009108//coenzyme biosynthetic process;GO:0009755//hormone-mediated signaling pathway;GO:0042559//pteridine-containing compound biosynthetic process	gi|462400615|gb|EMJ06172.1|/0/hypothetical protein PRUPE_ppa002426mg [Prunus persica]
Prupe.6G153900.1	-	-	-	-	-
Prupe.6G154000.1	-	-	-	-	-
Prupe.6G154100.1	-	-	-	-	-
Prupe.6G154200.1	-	-	-	-	-
Prupe.6G154300.1	-	-	-	-	-
Prupe.6G154400.1	-	-	-	-	-
Prupe.6G154400.2	K09499|1|0.0|835|pxb:103931726|T-complex protein 1 subunit eta	GO:0044424//intracellular part	GO:0005515//protein binding;GO:0032559	GO:0044267//cellular protein metabolic process;GO:0010038//response to metal ion	gi|302399091|gb|ADL36840.1|/0/TCP domain class transcription factor [Malus domestica]
Prupe.6G154500.1	-	-	-	-	-
Prupe.6G154600.1	-	-	-	-	-
Prupe.6G154700.1	-	-	-	-	-
Prupe.6G154800.3	K11593|1|0.0|1791|pper:PRUPE_ppa000990mg|eukaryotic translation initiation factor 2C	GO:0016604//nuclear body;GO:0000790//nuclear chromatin	GO:0008135//translation factor activity, nucleic acid binding	GO:0016246//RNA interference;GO:0006412//translation;GO:0006305;GO:0042742//defense response to bacterium;GO:0006342//chromatin silencing;GO:0034968//histone lysine methylation	gi|462402866|gb|EMJ08423.1|/0/hypothetical protein PRUPE_ppa000990mg [Prunus persica]
Prupe.6G154800.4	K11593|1|0.0|1669|pper:PRUPE_ppa000990mg|eukaryotic translation initiation factor 2C	-	GO:0008135//translation factor activity, nucleic acid binding	GO:0006412//translation	gi|462402866|gb|EMJ08423.1|/0/hypothetical protein PRUPE_ppa000990mg [Prunus persica]
Prupe.6G154800.2	K11593|1|0.0|1804|pper:PRUPE_ppa000990mg|eukaryotic translation initiation factor 2C	GO:0016604//nuclear body;GO:0000790//nuclear chromatin	GO:0008135//translation factor activity, nucleic acid binding	GO:0016246//RNA interference;GO:0006412//translation;GO:0006305;GO:0042742//defense response to bacterium;GO:0006342//chromatin silencing;GO:0034968//histone lysine methylation	gi|462402866|gb|EMJ08423.1|/0/hypothetical protein PRUPE_ppa000990mg [Prunus persica]
Prupe.6G154800.1	-	-	-	-	-
Prupe.6G154900.1	-	-	-	-	-
Prupe.6G155000.1	-	-	-	-	-
Prupe.6G155100.1	-	-	-	-	-
Prupe.6G155200.1	-	-	-	-	-
Prupe.6G155300.3	K04730|1|0.0|790|mdm:103422917|interleukin-1 receptor-associated kinase 1 [EC:2.7.11.1];K13420|2|4e-44|102|cic:CICLE_v10024610mg|LRR receptor-like serine/threonine-protein kinase FLS2 [EC:2.7.11.1]	-	GO:0003824//catalytic activity	-	gi|462402083|gb|EMJ07640.1|/0/hypothetical protein PRUPE_ppa000754mg [Prunus persica]
Prupe.6G155300.2	K04730|1|0.0|790|mdm:103422917|interleukin-1 receptor-associated kinase 1 [EC:2.7.11.1];K13420|2|2e-46|189|cic:CICLE_v10024610mg|LRR receptor-like serine/threonine-protein kinase FLS2 [EC:2.7.11.1]	GO:0016020//membrane	GO:0004672//protein kinase activity	GO:0009987//cellular process	gi|462402083|gb|EMJ07640.1|/0/hypothetical protein PRUPE_ppa000754mg [Prunus persica]
Prupe.6G155300.1	-	-	-	-	-
Prupe.6G155400.1	-	-	-	-	-
Prupe.6G155500.1	-	-	-	-	-
Prupe.6G155600.1	-	-	-	-	-
Prupe.6G155700.5	-	-	-	-	gi|462403711|gb|EMJ09268.1|/0/hypothetical protein PRUPE_ppa001740mg [Prunus persica]
Prupe.6G155700.6	-	-	-	-	gi|462403711|gb|EMJ09268.1|/0/hypothetical protein PRUPE_ppa001740mg [Prunus persica]
Prupe.6G155700.7	-	-	-	-	gi|462403711|gb|EMJ09268.1|/0/hypothetical protein PRUPE_ppa001740mg [Prunus persica]
Prupe.6G155700.4	-	-	-	-	gi|462403711|gb|EMJ09268.1|/0/hypothetical protein PRUPE_ppa001740mg [Prunus persica]
Prupe.6G155700.2	-	-	-	-	gi|462403711|gb|EMJ09268.1|/0/hypothetical protein PRUPE_ppa001740mg [Prunus persica]
Prupe.6G155700.9	-	-	-	-	gi|462403711|gb|EMJ09268.1|/0/hypothetical protein PRUPE_ppa001740mg [Prunus persica]
Prupe.6G155700.3	-	-	-	-	gi|462403711|gb|EMJ09268.1|/0/hypothetical protein PRUPE_ppa001740mg [Prunus persica]
Prupe.6G155700.8	-	-	-	-	gi|462403711|gb|EMJ09268.1|/0/hypothetical protein PRUPE_ppa001740mg [Prunus persica]
Prupe.6G155700.1	-	-	-	-	-
Prupe.6G155800.4	K18757|1|0.0|1420|pmum:103330388|la-related protein 1	GO:0044424//intracellular part	-	-	gi|462403737|gb|EMJ09294.1|/0/hypothetical protein PRUPE_ppa001319mg [Prunus persica]
Prupe.6G155800.3	K18757|1|0.0|1420|pmum:103330388|la-related protein 1	GO:0044424//intracellular part	-	-	gi|462403737|gb|EMJ09294.1|/0/hypothetical protein PRUPE_ppa001319mg [Prunus persica]
Prupe.6G155800.2	K18757|1|0.0|1425|pmum:103330388|la-related protein 1	GO:0044424//intracellular part	-	-	gi|462403737|gb|EMJ09294.1|/0/hypothetical protein PRUPE_ppa001319mg [Prunus persica]
Prupe.6G155800.1	-	-	-	-	-
Prupe.6G155900.1	-	-	-	-	-
Prupe.6G156000.12	K14432|1|2e-117|423|pper:PRUPE_ppa022266mg|ABA responsive element binding factor	GO:0043231//intracellular membrane-bounded organelle	GO:0003677//DNA binding;GO:0001071//nucleic acid binding transcription factor activity;GO:0005515//protein binding	GO:0006351//transcription, DNA-dependent	gi|462402298|gb|EMJ07855.1|/3.95584e-117/hypothetical protein PRUPE_ppa022266mg, partial [Prunus persica]
Prupe.6G156000.3	K14432|1|8e-118|425|pper:PRUPE_ppa022266mg|ABA responsive element binding factor	GO:0043231//intracellular membrane-bounded organelle	GO:0003677//DNA binding;GO:0001071//nucleic acid binding transcription factor activity;GO:0005515//protein binding	GO:0006351//transcription, DNA-dependent	gi|462402298|gb|EMJ07855.1|/1.97434e-117/hypothetical protein PRUPE_ppa022266mg, partial [Prunus persica]
Prupe.6G156000.2	K14432|1|8e-118|425|pper:PRUPE_ppa022266mg|ABA responsive element binding factor	GO:0043231//intracellular membrane-bounded organelle	GO:0003677//DNA binding;GO:0001071//nucleic acid binding transcription factor activity;GO:0005515//protein binding	GO:0006351//transcription, DNA-dependent	gi|462402298|gb|EMJ07855.1|/2.02457e-117/hypothetical protein PRUPE_ppa022266mg, partial [Prunus persica]
Prupe.6G156000.4	K14432|1|4e-124|407|pmum:103330404|ABA responsive element binding factor	GO:0043231//intracellular membrane-bounded organelle	GO:0003677//DNA binding;GO:0001071//nucleic acid binding transcription factor activity;GO:0005515//protein binding	GO:0006351//transcription, DNA-dependent	gi|462402298|gb|EMJ07855.1|/1.6567e-117/hypothetical protein PRUPE_ppa022266mg, partial [Prunus persica]
Prupe.6G156000.5	K14432|1|2e-118|407|pmum:103330404|ABA responsive element binding factor	-	GO:0003677//DNA binding	GO:0006351//transcription, DNA-dependent	gi|462402298|gb|EMJ07855.1|/1.76145e-117/hypothetical protein PRUPE_ppa022266mg, partial [Prunus persica]
Prupe.6G156000.14	K14432|1|7e-118|425|pper:PRUPE_ppa022266mg|ABA responsive element binding factor	GO:0043231//intracellular membrane-bounded organelle	GO:0003677//DNA binding;GO:0001071//nucleic acid binding transcription factor activity;GO:0005515//protein binding	GO:0006351//transcription, DNA-dependent	gi|462402298|gb|EMJ07855.1|/1.87775e-117/hypothetical protein PRUPE_ppa022266mg, partial [Prunus persica]
Prupe.6G156000.11	K14432|1|2e-118|426|pper:PRUPE_ppa022266mg|ABA responsive element binding factor	GO:0043231//intracellular membrane-bounded organelle	GO:0003677//DNA binding;GO:0001071//nucleic acid binding transcription factor activity;GO:0005515//protein binding	GO:0006351//transcription, DNA-dependent	gi|462402298|gb|EMJ07855.1|/5.37395e-118/hypothetical protein PRUPE_ppa022266mg, partial [Prunus persica]
Prupe.6G156000.6	K14432|1|7e-118|425|pper:PRUPE_ppa022266mg|ABA responsive element binding factor	-	GO:0003677//DNA binding	GO:0006351//transcription, DNA-dependent	gi|462402298|gb|EMJ07855.1|/1.73817e-117/hypothetical protein PRUPE_ppa022266mg, partial [Prunus persica]
Prupe.6G156000.7	K14432|1|2e-124|407|pmum:103330404|ABA responsive element binding factor	-	GO:0003677//DNA binding	GO:0006351//transcription, DNA-dependent	gi|462402298|gb|EMJ07855.1|/1.63342e-117/hypothetical protein PRUPE_ppa022266mg, partial [Prunus persica]
Prupe.6G156000.8	K14432|1|1e-117|425|pper:PRUPE_ppa022266mg|ABA responsive element binding factor	GO:0043231//intracellular membrane-bounded organelle	GO:0003677//DNA binding;GO:0001071//nucleic acid binding transcription factor activity;GO:0005515//protein binding	GO:0006351//transcription, DNA-dependent	gi|462402298|gb|EMJ07855.1|/2.89954e-117/hypothetical protein PRUPE_ppa022266mg, partial [Prunus persica]
Prupe.6G156000.9	K14432|1|6e-120|428|pmum:103330404|ABA responsive element binding factor	-	GO:0003677//DNA binding	GO:0006351//transcription, DNA-dependent	gi|462402298|gb|EMJ07855.1|/5.74732e-118/hypothetical protein PRUPE_ppa022266mg, partial [Prunus persica]
Prupe.6G156000.13	K14432|1|4e-118|425|pper:PRUPE_ppa022266mg|ABA responsive element binding factor	GO:0043231//intracellular membrane-bounded organelle	GO:0003677//DNA binding;GO:0001071//nucleic acid binding transcription factor activity;GO:0005515//protein binding	GO:0006351//transcription, DNA-dependent	gi|462402298|gb|EMJ07855.1|/1.0803e-117/hypothetical protein PRUPE_ppa022266mg, partial [Prunus persica]
Prupe.6G156000.10	K14432|1|1e-117|425|pper:PRUPE_ppa022266mg|ABA responsive element binding factor	GO:0043231//intracellular membrane-bounded organelle	GO:0003677//DNA binding;GO:0001071//nucleic acid binding transcription factor activity;GO:0005515//protein binding	GO:0006351//transcription, DNA-dependent	gi|462402298|gb|EMJ07855.1|/2.9148e-117/hypothetical protein PRUPE_ppa022266mg, partial [Prunus persica]
Prupe.6G156000.1	-	-	-	-	-
Prupe.6G156100.1	-	-	-	-	-
Prupe.6G156200.2	K01188|1|0.0|1013|pper:PRUPE_ppa004484mg|beta-glucosidase [EC:3.2.1.21]	-	GO:0015926//glucosidase activity;GO:0043167//ion binding	GO:0044238//primary metabolic process	gi|462400704|gb|EMJ06261.1|/0/hypothetical protein PRUPE_ppa004484mg [Prunus persica]
Prupe.6G156200.1	-	-	-	-	-
Prupe.6G156300.1	-	-	-	-	-
Prupe.6G156400.1	-	-	-	-	-
Prupe.6G156500.1	-	-	-	-	-
Prupe.6G156600.3	K01188|1|0.0|669|pmum:103330636|beta-glucosidase [EC:3.2.1.21]	-	GO:0015926//glucosidase activity;GO:0043167//ion binding	GO:0044238//primary metabolic process	gi|462400704|gb|EMJ06261.1|/0/hypothetical protein PRUPE_ppa004484mg [Prunus persica]
Prupe.6G156600.4	K01188|1|0.0|558|pmum:103330636|beta-glucosidase [EC:3.2.1.21]	-	GO:0004553//hydrolase activity, hydrolyzing O-glycosyl compounds	GO:0008152//metabolic process	gi|462400704|gb|EMJ06261.1|/0/hypothetical protein PRUPE_ppa004484mg [Prunus persica]
Prupe.6G156600.1	-	-	-	-	-
Prupe.6G156600.2	K01188|1|0.0|848|pmum:103330636|beta-glucosidase [EC:3.2.1.21]	-	GO:0004553//hydrolase activity, hydrolyzing O-glycosyl compounds	GO:0008152//metabolic process	gi|462400704|gb|EMJ06261.1|/0/hypothetical protein PRUPE_ppa004484mg [Prunus persica]
Prupe.6G156700.1	-	-	-	-	-
Prupe.6G156800.1	-	-	-	-	-
Prupe.6G156800.2	K12176|1|0.0|830|pmum:103330657|COP9 signalosome complex subunit 2	-	-	-	gi|462400852|gb|EMJ06409.1|/0/hypothetical protein PRUPE_ppa005885mg [Prunus persica]
Prupe.6G156900.4	K07198|1|0.0|839|tcc:TCM_041026|5'-AMP-activated protein kinase, catalytic alpha subunit [EC:2.7.11.11]	GO:0043231//intracellular membrane-bounded organelle	GO:0004674//protein serine/threonine kinase activity;GO:0032559	GO:0006464//cellular protein modification process;GO:0009755//hormone-mediated signaling pathway	gi|462403103|gb|EMJ08660.1|/0/hypothetical protein PRUPE_ppa005881mg [Prunus persica]
Prupe.6G156900.2	K07198|1|0.0|839|tcc:TCM_041026|5'-AMP-activated protein kinase, catalytic alpha subunit [EC:2.7.11.11]	GO:0043231//intracellular membrane-bounded organelle	GO:0004674//protein serine/threonine kinase activity;GO:0032559	GO:0006464//cellular protein modification process;GO:0009755//hormone-mediated signaling pathway	gi|462403103|gb|EMJ08660.1|/0/hypothetical protein PRUPE_ppa005881mg [Prunus persica]
Prupe.6G156900.3	K07198|1|0.0|839|tcc:TCM_041026|5'-AMP-activated protein kinase, catalytic alpha subunit [EC:2.7.11.11]	GO:0043231//intracellular membrane-bounded organelle	GO:0004674//protein serine/threonine kinase activity;GO:0032559	GO:0006464//cellular protein modification process;GO:0009755//hormone-mediated signaling pathway	gi|462403103|gb|EMJ08660.1|/0/hypothetical protein PRUPE_ppa005881mg [Prunus persica]
Prupe.6G156900.1	-	-	-	-	-
Prupe.6G157000.1	-	-	-	-	-
Prupe.6G157100.1	-	-	-	-	-
Prupe.6G157100.2	K00858|1|2e-06|53.1|pper:PRUPE_ppa022992mg|NAD+ kinase [EC:2.7.1.23]	-	-	-	gi|462408879|gb|EMJ14213.1|/5.17687e-06/hypothetical protein PRUPE_ppa022992mg, partial [Prunus persica]
Prupe.6G157200.1	-	-	-	-	-
Prupe.6G157200.4	K13648|1|2e-06|52.4|pmum:103338633|alpha-1,4-galacturonosyltransferase [EC:2.4.1.43]	-	-	-	gi|462396333|gb|EMJ02132.1|/4.22017e-11/hypothetical protein PRUPE_ppb025084mg, partial [Prunus persica]
Prupe.6G157200.2	K13648|1|2e-06|52.4|pmum:103338633|alpha-1,4-galacturonosyltransferase [EC:2.4.1.43]	-	-	-	gi|462396333|gb|EMJ02132.1|/4.03922e-11/hypothetical protein PRUPE_ppb025084mg, partial [Prunus persica]
Prupe.6G157200.3	-	-	-	-	gi|462396333|gb|EMJ02132.1|/6.61077e-10/hypothetical protein PRUPE_ppb025084mg, partial [Prunus persica]
Prupe.6G157300.5	-	GO:0009526//plastid envelope	GO:0032559	-	gi|462402104|gb|EMJ07661.1|/0/hypothetical protein PRUPE_ppa018433mg, partial [Prunus persica]
Prupe.6G157300.7	-	GO:0009526//plastid envelope	GO:0032559	-	gi|462402104|gb|EMJ07661.1|/0/hypothetical protein PRUPE_ppa018433mg, partial [Prunus persica]
Prupe.6G157300.6	-	GO:0009526//plastid envelope	GO:0032559	-	gi|462402104|gb|EMJ07661.1|/0/hypothetical protein PRUPE_ppa018433mg, partial [Prunus persica]
Prupe.6G157300.4	-	GO:0009526//plastid envelope	GO:0032559	-	gi|462402104|gb|EMJ07661.1|/0/hypothetical protein PRUPE_ppa018433mg, partial [Prunus persica]
Prupe.6G157300.2	-	GO:0009526//plastid envelope	GO:0032559	-	gi|462402104|gb|EMJ07661.1|/0/hypothetical protein PRUPE_ppa018433mg, partial [Prunus persica]
Prupe.6G157300.3	-	GO:0009526//plastid envelope	GO:0032559	-	gi|462402104|gb|EMJ07661.1|/0/hypothetical protein PRUPE_ppa018433mg, partial [Prunus persica]
Prupe.6G157300.1	-	-	-	-	-
Prupe.6G157400.1	-	-	-	-	-
Prupe.6G157500.1	-	-	-	-	-
Prupe.6G157600.1	-	-	-	-	-
Prupe.6G157700.1	-	-	-	-	-
Prupe.6G157800.1	-	-	-	-	-
Prupe.6G157900.2	K09903|1|5e-160|565|pper:PRUPE_ppa008232mg|uridylate kinase [EC:2.7.4.22]	GO:0009536//plastid	GO:0009041//uridylate kinase activity	GO:0006220//pyrimidine nucleotide metabolic process;GO:0006520//cellular amino acid metabolic process;GO:0006796//phosphate-containing compound metabolic process	gi|462401138|gb|EMJ06695.1|/1.18412e-159/hypothetical protein PRUPE_ppa008232mg [Prunus persica]
Prupe.6G157900.1	-	-	-	-	-
Prupe.6G158000.1	-	-	-	-	-
Prupe.6G158000.3	K02879|1|2e-47|188|pper:PRUPE_ppa012729mg|large subunit ribosomal protein L17	GO:0030529//ribonucleoprotein complex	GO:0005198//structural molecule activity	GO:0010467//gene expression	gi|462401707|gb|EMJ07264.1|/3.66133e-47/hypothetical protein PRUPE_ppa012729mg [Prunus persica]
Prupe.6G158000.2	K02879|1|6e-72|169|pper:PRUPE_ppa012729mg|large subunit ribosomal protein L17	GO:0030529//ribonucleoprotein complex	GO:0005198//structural molecule activity	GO:0010467//gene expression	gi|462401707|gb|EMJ07264.1|/1.54886e-71/hypothetical protein PRUPE_ppa012729mg [Prunus persica]
Prupe.6G158100.1	-	-	-	-	-
Prupe.6G158200.1	-	-	-	-	-
Prupe.6G158300.1	-	-	-	-	-
Prupe.6G158400.1	-	-	-	-	-
Prupe.6G158500.1	-	-	-	-	-
Prupe.6G158600.1	-	-	-	-	-
Prupe.6G158700.1	-	-	-	-	-
Prupe.6G158800.1	-	-	-	-	-
Prupe.6G158800.2	K04733|1|6e-84|310|pxb:103933741|interleukin-1 receptor-associated kinase 4 [EC:2.7.11.1]	-	GO:0004672//protein kinase activity;GO:0030246//carbohydrate binding;GO:0032559	GO:0006464//cellular protein modification process	gi|462402476|gb|EMJ08033.1|/9.41863e-112/hypothetical protein PRUPE_ppa026969mg [Prunus persica]
Prupe.6G158900.1	-	-	-	-	-
Prupe.6G159000.1	-	-	-	-	-
Prupe.6G159100.2	K13107|1|5e-09|64.7|sita:101780509|RNA-binding motif protein, X-linked 2	-	-	-	gi|462404045|gb|EMJ09602.1|/0/hypothetical protein PRUPE_ppa001169mg [Prunus persica]
Prupe.6G159100.3	K13107|1|5e-09|64.7|sita:101780509|RNA-binding motif protein, X-linked 2	-	-	-	gi|462404045|gb|EMJ09602.1|/0/hypothetical protein PRUPE_ppa001169mg [Prunus persica]
Prupe.6G159100.1	-	-	-	-	-
Prupe.6G159200.1	-	-	-	-	-
Prupe.6G159300.1	-	-	-	-	-
Prupe.6G159400.1	-	-	-	-	-
Prupe.6G159500.1	-	-	-	-	-
Prupe.6G159600.1	-	-	-	-	-
Prupe.6G159700.1	-	-	-	-	-
Prupe.6G159800.1	-	-	-	-	-
Prupe.6G159900.1	-	-	-	-	-
Prupe.6G160000.1	-	-	-	-	-
Prupe.6G161000.1	-	-	-	-	-
Prupe.6G161100.1	-	-	-	-	-
Prupe.6G161100.2	K14525|1|1e-56|221|mdm:103441532|ribonucleases P/MRP protein subunit RPP25 [EC:3.1.26.5]	-	GO:0005488//binding	-	gi|462408886|gb|EMJ14220.1|/1.13053e-74/hypothetical protein PRUPE_ppa023050mg [Prunus persica]
Prupe.6G161200.1	-	-	-	-	-
Prupe.6G161300.2	K10999|1|0.0|1634|pper:PRUPE_ppa000567mg|cellulose synthase A [EC:2.4.1.12]	GO:0031224//intrinsic to membrane	GO:0016759//cellulose synthase activity;GO:0046914//transition metal ion binding	GO:0045229//external encapsulating structure organization;GO:0009250//glucan biosynthetic process	gi|462409578|gb|EMJ14912.1|/0/hypothetical protein PRUPE_ppa000567mg [Prunus persica]
Prupe.6G161300.1	-	-	-	-	-
Prupe.6G161400.1	-	-	-	-	-
Prupe.6G161500.1	-	-	-	-	-
Prupe.6G161600.1	-	-	-	-	-
Prupe.6G161700.3	K04730|1|3e-170|599|cit:102622047|interleukin-1 receptor-associated kinase 1 [EC:2.7.11.1]	-	-	-	gi|462409920|gb|EMJ15254.1|/0/hypothetical protein PRUPE_ppa017509mg, partial [Prunus persica]
Prupe.6G161700.2	K04730|1|3e-170|599|cit:102622047|interleukin-1 receptor-associated kinase 1 [EC:2.7.11.1];K04733|5|1e-141|504|pxb:103943651|interleukin-1 receptor-associated kinase 4 [EC:2.7.11.1]	-	-	-	gi|462409920|gb|EMJ15254.1|/0/hypothetical protein PRUPE_ppa017509mg, partial [Prunus persica]
Prupe.6G161700.1	-	-	-	-	-
Prupe.6G161800.1	-	-	-	-	-
Prupe.6G161900.1	-	-	-	-	-
Prupe.6G161900.3	-	-	-	-	gi|462407857|gb|EMJ13191.1|/4.00241e-125/hypothetical protein PRUPE_ppa011051mg [Prunus persica]
Prupe.6G161900.2	-	-	-	-	gi|462407857|gb|EMJ13191.1|/3.89912e-125/hypothetical protein PRUPE_ppa011051mg [Prunus persica]
Prupe.6G162000.1	-	-	-	-	-
Prupe.6G162000.2	K00083|1|2e-150|532|pper:PRUPE_ppa007678mg|cinnamyl-alcohol dehydrogenase [EC:1.1.1.195]	GO:0005576//extracellular region	GO:0046914//transition metal ion binding;GO:0016616//oxidoreductase activity, acting on the CH-OH group of donors, NAD or NADP as acceptor	GO:0009699//phenylpropanoid biosynthetic process	gi|462407353|gb|EMJ12687.1|/5.48063e-150/hypothetical protein PRUPE_ppa007678mg [Prunus persica]
Prupe.6G162100.2	K00480|1|1e-31|139|cmo:103503469|salicylate hydroxylase [EC:1.14.13.1];K09838|2|2e-19|98.6|sita:101781949|zeaxanthin epoxidase [EC:1.14.13.90]	-	GO:0016709//oxidoreductase activity, acting on paired donors, with incorporation or reduction of molecular oxygen, NAD(P)H as one donor, and incorporation of one atom of oxygen	GO:0008152//metabolic process	gi|462408126|gb|EMJ13460.1|/0/hypothetical protein PRUPE_ppa006635mg [Prunus persica]
Prupe.6G162100.1	-	-	-	-	-
Prupe.6G162200.2	K13110|1|0.0|704|pper:PRUPE_ppa006012mg|microfibrillar-associated protein 1	-	-	-	gi|462407589|gb|EMJ12923.1|/0/hypothetical protein PRUPE_ppa006012mg [Prunus persica]
Prupe.6G162200.3	K13110|1|0.0|704|pper:PRUPE_ppa006012mg|microfibrillar-associated protein 1	-	-	-	gi|462407589|gb|EMJ12923.1|/0/hypothetical protein PRUPE_ppa006012mg [Prunus persica]
Prupe.6G162200.1	-	-	-	-	-
